# Supplementary material for: Effect of Pyroptosis-Related Genes on the Prognosis of Breast Cancer
Source: Front Oncol. 2022 Jul 25;12:948169. doi: 10.3389/fonc.2022.948169 (PMC9357945; doi:10.3389/fonc.2022.948169)
Supplement: Additional file 1 Table S1 — The primer sequences in PCR analysis. [file Table_1.xlsx]

## Sheet: Sheet1
Table S1. The primer sequences in PCR analysis.
Symbol		Sequnces(5'-3')
CHMP3	Forward Primer	GTTGTTGACAGGCAAATAAGGGA
	Reverse Primer	GCCAGAACTATGCAGACATCC
IL-18	Forward Primer	TCTTCATTGACCAAGGAAATCGG
	Reverse Primer	TCCGGGGTGCATTATCTCTAC
