# Supplementary material for: Effect of Pyroptosis-Related Genes on the Prognosis of Breast Cancer
Source: Front Oncol. 2022 Jul 25;12:948169. doi: 10.3389/fonc.2022.948169 (PMC9357945; doi:10.3389/fonc.2022.948169)
Supplement: Additional file 2 Table S2 — Protein–protein interactions. [file Table_2.xlsx]

## Sheet: PPI
#node1	node2	combined_score
CASP9	SCAF11	0.4
HMGB1	NLRP1	0.4
HMGB1	NLRC4	0.4
IL1A	NLRC4	0.402
CASP8	HMGB1	0.403
CASP9	GPX4	0.404
IL6	NLRP6	0.407
CASP4	TP53	0.409
CASP8	NOD2	0.409
CASP3	NLRC4	0.411
IL18	TP53	0.414
ELANE	IL18	0.416
IL1B	NLRP2	0.416
CASP8	NLRP1	0.421
CASP9	NLRC4	0.421
IL1B	NLRP6	0.422
GPX4	TNF	0.424
GPX4	IL6	0.424
ELANE	HMGB1	0.427
BAX	TNF	0.433
GZMB	IRF1	0.437
BAX	CASP6	0.44
CASP1	SCAF11	0.44
NLRP3	TIRAP	0.44
AIM2	IRF1	0.443
CASP6	GZMB	0.446
CYCS	HMGB1	0.451
BAK1	CASP6	0.452
IRF1	NLRP3	0.452
IL1A	NLRP3	0.454
NLRP1	TNF	0.458
CASP8	GSDMD	0.459
CASP9	IL1B	0.459
CASP6	TNF	0.46
IL1A	IRF1	0.465
BAX	PYCARD	0.468
CASP1	ELANE	0.468
CYCS	IL1B	0.472
HMGB1	PYCARD	0.473
IL6	NLRP1	0.473
NLRP3	NOD2	0.473
ELANE	GZMB	0.474
CASP6	PYCARD	0.475
NOD1	TIRAP	0.478
AIM2	HMGB1	0.482
CASP5	NLRP7	0.482
IL1B	TIRAP	0.484
AIM2	CASP8	0.493
CASP4	TNF	0.494
CYCS	GZMB	0.495
IL18	IRF1	0.495
CASP5	NOD1	0.507
CASP1	GSDMA	0.51
IL18	TIRAP	0.511
IL1B	TP53	0.514
CHMP4C	TP53	0.515
GSDMD	IL1B	0.515
CASP9	PYCARD	0.518
NOD2	TIRAP	0.518
NLRP1	NOD1	0.52
AIM2	TNF	0.521
CASP3	CASP4	0.526
IL6	NLRC4	0.529
CYCS	ELANE	0.53
NLRC4	TNF	0.534
IL6	PYCARD	0.537
PYCARD	TNF	0.537
AIM2	IL6	0.541
CASP1	GZMB	0.542
GSDMB	PYCARD	0.542
CASP4	NOD2	0.547
CASP3	NLRP3	0.548
ELANE	IL1B	0.553
CASP9	NLRP1	0.555
IL1B	NOD1	0.557
CASP3	PYCARD	0.559
CASP8	SCAF11	0.564
TIRAP	TNF	0.567
CASP8	IL18	0.57
CASP5	NOD2	0.572
CASP3	HMGB1	0.576
CASP4	CYCS	0.576
CASP9	IL6	0.578
IL18	NLRP2	0.578
GSDMB	IL18	0.579
NLRC4	NOD1	0.579
GZMB	IL18	0.581
IL6	TIRAP	0.581
CASP3	GPX4	0.583
IL1B	NLRP7	0.584
CYCS	IL6	0.588
AIM2	NLRP2	0.59
HMGB1	NOD2	0.59
IL6	NOD1	0.593
NOD1	TNF	0.594
CASP1	IRF1	0.597
CASP8	NLRP3	0.599
AIM2	NOD1	0.603
CASP9	GZMB	0.605
HMGB1	IL18	0.608
BAK1	CASP8	0.609
IL18	NLRP7	0.613
NLRP3	NLRP6	0.62
BAK1	CASP9	0.624
CASP5	TNF	0.635
BAK1	CASP3	0.638
NLRP1	NLRP6	0.64
CASP5	IL1B	0.641
CYCS	GPX4	0.642
CASP1	TIRAP	0.644
ELANE	TNF	0.649
CASP8	IL6	0.65
ELANE	TP53	0.65
GSDMD	IL18	0.654
CASP4	NLRP6	0.655
CASP1	CYCS	0.656
CYCS	NLRP3	0.657
HMGB1	NLRP3	0.658
NOD1	PYCARD	0.658
NLRC4	NOD2	0.665
AIM2	NOD2	0.67
CASP8	IRF1	0.67
CASP1	HMGB1	0.675
IL1B	NLRP1	0.675
NOD2	PYCARD	0.677
HMGB1	TNF	0.678
IL18	NOD2	0.678
IL6	NOD2	0.679
CASP5	NLRP2	0.681
IL18	NOD1	0.683
CASP1	NLRP2	0.685
IL1B	NOD2	0.687
AIM2	IL1B	0.688
CASP6	CYCS	0.69
CYCS	TNF	0.69
AIM2	NLRP7	0.694
CASP4	NLRP1	0.696
CASP9	TNF	0.703
IL18	NLRP6	0.705
CASP4	SCAF11	0.713
AIM2	CASP4	0.719
GSDMD	NLRP6	0.719
CASP3	ELANE	0.722
CASP4	IL1B	0.722
CASP1	NLRP7	0.726
CASP5	IL18	0.726
CASP3	IL18	0.729
GZMB	TNF	0.732
IRF1	TP53	0.735
NOD2	TNF	0.741
CASP4	IL18	0.754
IL1B	IRF1	0.765
NLRC4	NLRP7	0.769
CASP3	IL6	0.771
GZMB	IL6	0.771
CASP1	IL6	0.78
CASP5	NLRP6	0.78
HMGB1	IL1B	0.785
IL6	IRF1	0.787
BAX	CASP8	0.791
CASP1	TNF	0.792
ELANE	IL6	0.793
NLRP2	PYCARD	0.793
AIM2	IL18	0.8
BAX	PRKACA	0.8
IL18	NLRP1	0.803
CASP4	NLRC4	0.805
IRF1	TNF	0.807
GSDMB	GSDMC	0.809
CASP4	NLRP3	0.81
CASP8	NLRC4	0.815
BAX	CASP9	0.825
TNF	TP53	0.825
CASP3	IL1B	0.831
HMGB1	IL6	0.838
IL6	NLRP3	0.838
CYCS	TP53	0.839
CASP4	PYCARD	0.844
CASP9	TP53	0.849
NLRP3	TNF	0.849
GSDMD	NLRP1	0.866
IL6	TP53	0.867
IL18	IL6	0.872
CASP3	TNF	0.873
BAX	CASP3	0.874
AIM2	NLRP6	0.875
GSDMD	PYCARD	0.887
GSDMD	NLRC4	0.888
CASP1	NLRP6	0.891
CASP4	CASP5	0.893
AIM2	GSDMD	0.898
ELANE	GSDMD	0.9
BAX	TP63	0.901
HMGB1	IRF2	0.901
IL18	TNF	0.903
NLRP1	NOD2	0.908
NLRC4	NLRP6	0.909
CASP1	TP63	0.913
CASP4	CASP8	0.913
ELANE	PYCARD	0.913
CASP8	CYCS	0.914
NLRP7	PYCARD	0.914
NLRC4	TP53	0.917
CASP6	CASP9	0.921
HMGB1	IRF1	0.921
NLRP1	NLRP3	0.922
CHMP4A	CHMP4B	0.923
CHMP4A	CHMP4C	0.925
CHMP4B	CHMP4C	0.926
CASP1	CASP3	0.928
CHMP6	CHMP7	0.93
CASP5	NLRC4	0.931
CASP8	GZMB	0.931
NLRP6	PYCARD	0.933
CASP1	CASP5	0.936
GSDMD	NLRP3	0.937
CASP1	NOD2	0.939
IL1B	NLRC4	0.94
HMGB1	TIRAP	0.941
NLRP1	PYCARD	0.941
CASP5	GSDMD	0.942
CASP3	TP53	0.944
CASP4	GSDMD	0.944
IL1A	TNF	0.944
IRF1	IRF2	0.944
CHMP3	CHMP4C	0.945
CHMP4C	CHMP7	0.946
IL1A	IL6	0.946
TP53	TP63	0.947
CASP9	NOD1	0.949
NOD1	NOD2	0.949
BAK1	BAX	0.952
CHMP2B	CHMP7	0.953
CASP8	NOD1	0.954
CASP4	NOD1	0.955
IL18	NLRP3	0.955
CHMP4B	CHMP7	0.956
BAK1	CYCS	0.958
CASP1	GSDMD	0.959
IL18	NLRC4	0.962
AIM2	NLRC4	0.964
CASP1	CASP4	0.964
CHMP4C	CHMP6	0.964
AIM2	CASP5	0.965
CASP8	IL1B	0.966
CHMP2B	CHMP3	0.966
IL18	PYCARD	0.966
IL18	IL1A	0.966
HMGB1	TP53	0.968
CASP1	IL1A	0.97
CASP1	TP53	0.97
CASP3	CASP6	0.97
CHMP2B	CHMP4C	0.97
CASP6	TP53	0.971
CASP3	CASP9	0.972
CHMP2B	CHMP6	0.972
IL1B	PYCARD	0.972
BAK1	TP53	0.975
CHMP4A	CHMP6	0.975
CASP3	GZMB	0.976
CASP5	NLRP3	0.976
NLRC4	PYCARD	0.977
NLRC4	NLRP1	0.977
BAX	CYCS	0.979
CASP5	PYCARD	0.979
CHMP2A	CHMP2B	0.98
NLRC4	NLRP3	0.98
CASP1	CASP8	0.981
CASP8	PYCARD	0.982
CHMP3	CHMP7	0.983
AIM2	NLRP1	0.984
BAX	TP53	0.984
CASP1	NOD1	0.984
IL1B	IL6	0.984
IL6	TNF	0.984
CHMP4B	CHMP6	0.985
AIM2	NLRP3	0.986
CASP8	TNF	0.986
CHMP2A	CHMP7	0.986
CASP5	NLRP1	0.987
CASP8	TP53	0.987
CHMP2A	CHMP3	0.987
AIM2	PYCARD	0.988
CHMP2B	CHMP4B	0.988
IL1B	NLRP3	0.988
IL1B	TNF	0.989
CHMP2B	CHMP4A	0.99
AIM2	CASP1	0.992
IL18	IL1B	0.992
CASP1	NLRP1	0.994
CASP8	CASP9	0.994
CHMP2A	CHMP4C	0.994
CASP3	CYCS	0.995
CHMP4A	CHMP7	0.995
CASP1	IL1B	0.996
CHMP2A	CHMP6	0.996
CHMP3	CHMP6	0.996
NLRP3	PYCARD	0.996
CASP1	PYCARD	0.997
CASP1	NLRP3	0.997
CASP1	NLRC4	0.997
CHMP3	CHMP4A	0.997
IL1A	IL1B	0.997
CASP1	IL18	0.998
CASP9	CYCS	0.998
CHMP2A	CHMP4A	0.998
CASP3	CASP8	0.999
CASP6	CASP8	0.999
CHMP2A	CHMP4B	0.999
CHMP3	CHMP4B	0.999
