# Supplementary material for: Effect of Pyroptosis-Related Genes on the Prognosis of Breast Cancer
Source: Front Oncol. 2022 Jul 25;12:948169. doi: 10.3389/fonc.2022.948169 (PMC9357945; doi:10.3389/fonc.2022.948169)
Supplement: Additional file 3 Table S3 — Co-expression network. [file Table_3.xlsx]

## Sheet: co-expression
Gene1	Gene2	pvalue	Cor
BAX	SCAF11	0	-0.679026
SCAF11	BAX	0	-0.679026
CHMP6	SCAF11	0	-0.565261
SCAF11	CHMP6	0	-0.565261
GPX4	SCAF11	0	-0.542929
SCAF11	GPX4	0	-0.542929
CHMP2A	SCAF11	0	-0.473476
SCAF11	CHMP2A	0	-0.473476
GSDMD	SCAF11	0	-0.447164
SCAF11	GSDMD	0	-0.447164
CHMP4B	SCAF11	0	-0.445167
SCAF11	CHMP4B	0	-0.445167
BAX	TIRAP	0	-0.402127
TIRAP	BAX	0	-0.402127
CHMP3	GSDMD	0	-0.381585
GSDMD	CHMP3	0	-0.381585
BAX	CHMP3	0	-0.36325
CHMP3	BAX	0	-0.36325
BAX	CHMP2B	0	-0.353392
CHMP2B	BAX	0	-0.353392
CHMP3	CHMP4A	0	-0.348022
CHMP4A	CHMP3	0	-0.348022
CHMP2B	CHMP6	0	-0.338483
CHMP6	CHMP2B	0	-0.338483
BAK1	SCAF11	0	-0.324885
SCAF11	BAK1	0	-0.324885
CHMP4A	SCAF11	0	-0.323761
SCAF11	CHMP4A	0	-0.323761
CASP5	IL1B	0	0.301955
IL1B	CASP5	0	0.301955
NOD1	TP63	0	0.302092
TP63	NOD1	0	0.302092
IL18	NLRP7	0	0.303818
NLRP7	IL18	0	0.303818
IL18	PYCARD	0	0.306133
PYCARD	IL18	0	0.306133
CASP5	IL18	0	0.308357
IL18	CASP5	0	0.308357
CASP6	PYCARD	0	0.308716
PYCARD	CASP6	0	0.308716
NLRP1	TP63	0	0.310134
TP63	NLRP1	0	0.310134
GSDMA	NLRC4	0	0.31195
NLRC4	GSDMA	0	0.31195
GSDMC	IL18	0	0.313691
IL18	GSDMC	0	0.313691
NLRP2	NLRP7	0	0.31492
NLRP7	NLRP2	0	0.31492
CASP3	IRF2	0	0.31825
IRF2	CASP3	0	0.31825
CHMP2A	CHMP4A	0	0.318999
CHMP4A	CHMP2A	0	0.318999
GZMB	NOD2	0	0.319963
NOD2	GZMB	0	0.319963
CHMP4A	PYCARD	0	0.320115
PYCARD	CHMP4A	0	0.320115
BAK1	GSDMC	0	0.320263
GSDMC	BAK1	0	0.320263
CASP8	IRF1	0	0.320353
IRF1	CASP8	0	0.320353
IL6	NLRP7	0	0.322242
NLRP7	IL6	0	0.322242
IL6	NLRC4	0	0.32245
NLRC4	IL6	0	0.32245
CASP5	NLRP3	0	0.322569
NLRP3	CASP5	0	0.322569
CASP4	IL6	0	0.32466
IL6	CASP4	0	0.32466
AIM2	IL6	0	0.325667
IL6	AIM2	0	0.325667
GZMB	IL1B	0	0.327244
IL1B	GZMB	0	0.327244
BAX	CHMP4A	0	0.328238
CHMP4A	BAX	0	0.328238
CASP9	GPX4	0	0.328829
GPX4	CASP9	0	0.328829
CASP9	CHMP2A	0	0.331769
CHMP2A	CASP9	0	0.331769
IRF1	NOD2	0	0.331799
NOD2	IRF1	0	0.331799
CHMP4A	GSDMD	0	0.331822
GSDMD	CHMP4A	0	0.331822
CASP1	IL6	0	0.333086
IL6	CASP1	0	0.333086
CHMP2B	SCAF11	0	0.33639
SCAF11	CHMP2B	0	0.33639
CASP4	CASP5	0	0.339169
CASP5	CASP4	0	0.339169
CASP1	CASP8	0	0.339215
CASP8	CASP1	0	0.339215
CHMP6	PYCARD	0	0.339761
PYCARD	CHMP6	0	0.339761
GSDMD	NLRP6	0	0.342671
NLRP6	GSDMD	0	0.342671
IRF1	PYCARD	0	0.342831
PYCARD	IRF1	0	0.342831
NOD2	TNF	0	0.344134
TNF	NOD2	0	0.344134
IRF1	NLRP7	0	0.344827
NLRP7	IRF1	0	0.344827
IL18	TNF	0	0.345016
TNF	IL18	0	0.345016
CASP4	GSDMC	0	0.346991
GSDMC	CASP4	0	0.346991
BAX	PYCARD	0	0.352478
PYCARD	BAX	0	0.352478
CYCS	HMGB1	0	0.355769
HMGB1	CYCS	0	0.355769
CASP1	NOD1	0	0.356662
NOD1	CASP1	0	0.356662
CASP1	TNF	0	0.357408
TNF	CASP1	0	0.357408
CASP4	IL1B	0	0.359398
IL1B	CASP4	0	0.359398
CASP5	IRF1	0	0.361694
IRF1	CASP5	0	0.361694
AIM2	BAK1	0	0.362448
BAK1	AIM2	0	0.362448
IRF1	NLRP1	0	0.368788
NLRP1	IRF1	0	0.368788
IL6	NOD1	0	0.368903
NOD1	IL6	0	0.368903
AIM2	NOD2	0	0.370355
NOD2	AIM2	0	0.370355
GZMB	TNF	0	0.371673
TNF	GZMB	0	0.371673
GSDMC	GZMB	0	0.372995
GZMB	GSDMC	0	0.372995
SCAF11	TIRAP	0	0.377102
TIRAP	SCAF11	0	0.377102
CASP1	NLRP7	0	0.378154
NLRP7	CASP1	0	0.378154
CASP8	IRF2	0	0.380019
IRF2	CASP8	0	0.380019
IL18	NLRP1	0	0.38564
NLRP1	IL18	0	0.38564
NLRP3	NOD1	0	0.389003
NOD1	NLRP3	0	0.389003
CASP1	NOD2	0	0.389924
NOD2	CASP1	0	0.389924
IL1B	IL6	0	0.390747
IL6	IL1B	0	0.390747
AIM2	GSDMC	0	0.397162
GSDMC	AIM2	0	0.397162
IL18	IL1B	0	0.398228
IL1B	IL18	0	0.398228
AIM2	TNF	0	0.398752
TNF	AIM2	0	0.398752
CASP4	NLRP1	0	0.406021
NLRP1	CASP4	0	0.406021
GZMB	NLRP1	0	0.408153
NLRP1	GZMB	0	0.408153
CASP1	NLRP1	0	0.410003
NLRP1	CASP1	0	0.410003
CASP1	GSDMC	0	0.41185
GSDMC	CASP1	0	0.41185
CHMP4B	PYCARD	0	0.416783
PYCARD	CHMP4B	0	0.416783
BAK1	GZMB	0	0.417261
GZMB	BAK1	0	0.417261
CASP4	NOD1	0	0.419289
NOD1	CASP4	0	0.419289
IL6	NLRP1	0	0.419616
NLRP1	IL6	0	0.419616
NLRC4	NLRP1	0	0.421727
NLRP1	NLRC4	0	0.421727
IL6	NLRP3	0	0.425275
NLRP3	IL6	0	0.425275
IL1B	IRF1	0	0.426976
IRF1	IL1B	0	0.426976
IL1B	TNF	0	0.42726
TNF	IL1B	0	0.42726
GPX4	PYCARD	0	0.427555
PYCARD	GPX4	0	0.427555
GZMB	IL6	0	0.428927
IL6	GZMB	0	0.428927
IRF1	NLRC4	0	0.42941
NLRC4	IRF1	0	0.42941
AIM2	IL1B	0	0.430329
IL1B	AIM2	0	0.430329
IRF1	NLRP3	0	0.43377
NLRP3	IRF1	0	0.43377
GZMB	NLRP3	0	0.43491
NLRP3	GZMB	0	0.43491
AIM2	NLRP1	0	0.43683
NLRP1	AIM2	0	0.43683
BAK1	BAX	0	0.440569
BAX	BAK1	0	0.440569
IRF1	TNF	0	0.444125
TNF	IRF1	0	0.444125
CASP4	CASP8	0	0.445484
CASP8	CASP4	0	0.445484
GSDMD	PYCARD	0	0.449236
PYCARD	GSDMD	0	0.449236
CASP1	CASP5	0	0.449616
CASP5	CASP1	0	0.449616
AIM2	NLRP7	0	0.45713
NLRP7	AIM2	0	0.45713
CASP5	NLRC4	0	0.457343
NLRC4	CASP5	0	0.457343
CHMP2A	PYCARD	0	0.458572
PYCARD	CHMP2A	0	0.458572
CASP4	NLRP3	0	0.459097
NLRP3	CASP4	0	0.459097
CASP5	GZMB	0	0.45994
GZMB	CASP5	0	0.45994
CASP4	NLRC4	0	0.465963
NLRC4	CASP4	0	0.465963
IL18	NLRP3	0	0.466274
NLRP3	IL18	0	0.466274
IL1B	NLRC4	0	0.469505
NLRC4	IL1B	0	0.469505
BAX	CHMP2A	0	0.479605
CHMP2A	BAX	0	0.479605
CASP1	IL1B	0	0.480172
IL1B	CASP1	0	0.480172
CHMP4B	CHMP6	0	0.48627
CHMP6	CHMP4B	0	0.48627
BAX	GPX4	0	0.488655
GPX4	BAX	0	0.488655
BAX	CHMP4B	0	0.49113
CHMP4B	BAX	0	0.49113
AIM2	CASP5	0	0.492865
CASP5	AIM2	0	0.492865
GZMB	NLRP7	0	0.498541
NLRP7	GZMB	0	0.498541
CHMP4B	GSDMD	0	0.498854
GSDMD	CHMP4B	0	0.498854
AIM2	NLRP3	0	0.500527
NLRP3	AIM2	0	0.500527
NLRP1	NOD1	0	0.50634
NOD1	NLRP1	0	0.50634
GPX4	GSDMD	0	0.509136
GSDMD	GPX4	0	0.509136
IL1A	IL1B	0	0.511725
IL1B	IL1A	0	0.511725
CHMP2A	GSDMD	0	0.516813
GSDMD	CHMP2A	0	0.516813
CHMP2A	CHMP6	0	0.520608
CHMP6	CHMP2A	0	0.520608
GZMB	NLRC4	0	0.521979
NLRC4	GZMB	0	0.521979
IL1B	NLRP3	0	0.522436
NLRP3	IL1B	0	0.522436
IL18	NLRC4	0	0.523679
NLRC4	IL18	0	0.523679
CHMP4B	GPX4	0	0.526169
GPX4	CHMP4B	0	0.526169
GZMB	IL18	0	0.531657
IL18	GZMB	0	0.531657
IL18	IRF1	0	0.538536
IRF1	IL18	0	0.538536
CHMP6	GPX4	0	0.538995
GPX4	CHMP6	0	0.538995
CASP4	GZMB	0	0.542639
GZMB	CASP4	0	0.542639
CASP1	NLRP3	0	0.56179
NLRP3	CASP1	0	0.56179
AIM2	CASP4	0	0.562334
CASP4	AIM2	0	0.562334
CASP1	NLRC4	0	0.570985
NLRC4	CASP1	0	0.570985
AIM2	IL18	0	0.57426
IL18	AIM2	0	0.57426
BAX	GSDMD	0	0.57979
GSDMD	BAX	0	0.57979
CASP4	IRF1	0	0.58235
IRF1	CASP4	0	0.58235
NLRP1	NLRP3	0	0.593211
NLRP3	NLRP1	0	0.593211
CASP4	IL18	0	0.598795
IL18	CASP4	0	0.598795
CHMP6	GSDMD	0	0.606272
GSDMD	CHMP6	0	0.606272
AIM2	NLRC4	0	0.610884
NLRC4	AIM2	0	0.610884
CHMP2A	GPX4	0	0.625321
GPX4	CHMP2A	0	0.625321
BAX	CHMP6	0	0.627653
CHMP6	BAX	0	0.627653
CHMP2A	CHMP4B	0	0.631774
CHMP4B	CHMP2A	0	0.631774
NLRC4	NLRP3	0	0.64368
NLRP3	NLRC4	0	0.64368
AIM2	IRF1	0	0.656241
IRF1	AIM2	0	0.656241
CASP1	IL18	0	0.657159
IL18	CASP1	0	0.657159
CASP1	GZMB	0	0.659862
GZMB	CASP1	0	0.659862
CASP1	IRF1	0	0.668263
IRF1	CASP1	0	0.668263
AIM2	CASP1	0	0.697315
CASP1	AIM2	0	0.697315
GZMB	IRF1	0	0.702328
IRF1	GZMB	0	0.702328
CASP1	CASP4	0	0.775155
CASP4	CASP1	0	0.775155
AIM2	GZMB	0	0.790256
GZMB	AIM2	0	0.790256
