# Supplementary material for: Effect of Pyroptosis-Related Genes on the Prognosis of Breast Cancer
Source: Front Oncol. 2022 Jul 25;12:948169. doi: 10.3389/fonc.2022.948169 (PMC9357945; doi:10.3389/fonc.2022.948169)
Supplement: Additional file 4 Table S4 — 15 significant prognostic PRGs. [file Table_4.xlsx]

## Sheet: unicox-infor-sig
ID	coef	exp(coef)	se(coef)	z	p
IRF2	-0.757	0.469	0.183	-4.14	1.7e-05
TP63	-0.105	0.9	0.035	-3	0.00135
IRF1	-0.226	0.798	0.0848	-2.67	0.00385
CHMP6	-0.338	0.713	0.128	-2.65	0.00405
GZMB	-0.0914	0.913	0.0348	-2.63	0.0043
NLRP6	-0.0754	0.927	0.0292	-2.59	0.00485
CHMP3	0.555	1.74	0.221	2.51	0.006
IL18	-0.163	0.85	0.0668	-2.44	0.0075
TIRAP	0.318	1.37	0.14	2.28	0.011
GPX4	-0.208	0.812	0.107	-1.94	0.026
GSDMD	-0.159	0.853	0.0833	-1.91	0.0285
PYCARD	-0.113	0.893	0.0606	-1.87	0.031
CASP4	-0.176	0.839	0.0999	-1.76	0.039
GSDMC	0.062	1.06	0.0357	1.74	0.041
CHMP2A	-0.198	0.82	0.115	-1.73	0.042
