# Supplementary material for: Effect of Pyroptosis-Related Genes on the Prognosis of Breast Cancer
Source: Front Oncol. 2022 Jul 25;12:948169. doi: 10.3389/fonc.2022.948169 (PMC9357945; doi:10.3389/fonc.2022.948169)
Supplement: Additional file 6 Table S5 — DEGs of the two risk groups. [file Table_5.xlsx]

## Sheet: Sheet1
Symbol	logFC	pvalue	FDR
FCER2	-0.504017	1.9e-18	1e-17
TCL1A	-0.494864	7.42e-22	5.09e-21
CCL25	-0.488659	3.13e-15	1.29e-14
ELANE	-0.485716	2.8e-10	7.88e-10
CARD17	-0.477706	7.84e-11	2.3e-10
TNFRSF13B	-0.451317	4.9e-21	3.16e-20
TMIGD2	-0.449142	9.11e-31	1.31e-29
COX6A2	-0.441211	1.21e-06	2.56e-06
S100A12	-0.440377	2.47e-07	5.55e-07
FGFBP1	-0.435815	9.85e-06	1.93e-05
BLK	-0.433522	8.17e-25	7.09e-24
CCL24	-0.428632	8.56e-06	1.69e-05
GNG8	-0.42605	4.96e-16	2.16e-15
CD1B	-0.421104	5.13e-12	1.66e-11
IFNG	-0.42057	6.93e-13	2.39e-12
RETN	-0.416509	1.58e-10	4.53e-10
FOXD3	-0.41612	1.09e-09	2.93e-09
IL12B	-0.404457	5.54e-14	2.08e-13
FCRL2	-0.403902	2.38e-13	8.48e-13
BFSP2	-0.3999	3.59e-18	1.84e-17
CCL7	-0.395826	1.31e-06	2.76e-06
C14orf180	-0.392434	1.94e-05	3.71e-05
C11orf91	-0.391641	3.56e-07	7.88e-07
OR52N4	-0.390248	1.36e-06	2.87e-06
CD19	-0.390175	5.6e-30	7.46e-29
MT1H	-0.387127	6.23e-10	1.71e-09
FSD1	-0.386232	3.15e-24	2.61e-23
LY6D	-0.385797	4.71e-07	1.03e-06
PAX5	-0.383872	2.6e-15	1.08e-14
SAPCD1	-0.383588	1.07e-31	1.65e-30
LHB	-0.382909	4.48e-11	1.34e-10
LAIR2	-0.38069	2.82e-17	1.35e-16
NCR3	-0.37942	2.07e-29	2.6e-28
OXT	-0.378577	4.65e-09	1.19e-08
PNMA3	-0.377584	3.08e-18	1.59e-17
MATN4	-0.377322	2.14e-12	7.11e-12
CEBPE	-0.375901	1.14e-18	6.09e-18
FUT7	-0.373827	1.58e-48	1.49e-46
LCN6	-0.371099	3.34e-07	7.41e-07
RUFY4	-0.370858	2.91e-36	6.85e-35
SPIB	-0.37066	2.75e-29	3.4e-28
HGFAC	-0.369142	1.11e-13	4.06e-13
PLA2G2D	-0.368262	3.36e-24	2.78e-23
FDCSP	-0.367654	1.37e-10	3.95e-10
KLRC2	-0.366577	1.39e-06	2.92e-06
PDCD1	-0.365677	2.09e-55	5.2e-53
UTS2	-0.365451	5.2e-11	1.55e-10
SAP25	-0.363331	7.93e-19	4.29e-18
SCML4	-0.358246	1.71e-29	2.17e-28
EDN3	-0.357662	0.000130768	0.000230453
GZMB	-0.356786	2.7e-52	4.58e-50
PYDC1	-0.35641	2.29e-06	4.74e-06
KRT83	-0.354779	2.67e-05	5.04e-05
DUSP26	-0.354466	8.38e-11	2.45e-10
TSKS	-0.353505	1.66e-14	6.47e-14
CR2	-0.352886	5.99e-08	1.4e-07
PTGER1	-0.352869	2.37e-11	7.26e-11
FCRL3	-0.351828	1.39e-19	8.03e-19
ASMT	-0.351221	1.18e-10	3.42e-10
FXYD7	-0.350969	5.27e-21	3.38e-20
FABP7	-0.350788	2.67e-05	5.04e-05
GZMM	-0.350673	1.16e-55	2.94e-53
PTCRA	-0.350269	2.23e-18	1.17e-17
CEACAM4	-0.350199	6.65e-17	3.11e-16
CCL23	-0.350065	2.38e-14	9.18e-14
ZBED2	-0.349919	1.1e-19	6.39e-19
SPINK2	-0.349349	1.56e-09	4.15e-09
FAM129C	-0.34904	7.52e-29	8.9e-28
RAPSN	-0.347661	2.68e-14	1.03e-13
WNT6	-0.347054	1.52e-17	7.45e-17
FAM92B	-0.347023	1.11e-07	2.55e-07
LTB	-0.345305	5.79e-65	3.93e-62
JSRP1	-0.345117	9.52e-43	4.65e-41
ERICH5	-0.344913	1.43e-06	3e-06
CCER2	-0.344719	1.38e-23	1.08e-22
MS4A1	-0.344669	2.29e-16	1.03e-15
INSL3	-0.343613	2.54e-11	7.76e-11
COL26A1	-0.341952	1.84e-19	1.05e-18
PRR33	-0.341814	3.47e-32	5.61e-31
ESPNL	-0.341157	3.57e-19	1.98e-18
TBX21	-0.341087	6.62e-42	2.87e-40
TIFAB	-0.340984	1.08e-17	5.35e-17
CXorf65	-0.340944	2.01e-20	1.23e-19
MRGPRX3	-0.340864	0.000482865	0.000803627
XCL2	-0.340612	5.03e-21	3.24e-20
HIST1H2AJ	-0.340516	0.000572372	0.000943028
SAA4	-0.34013	1.36e-05	2.63e-05
KLRC1	-0.339922	2.7e-16	1.21e-15
ART3	-0.339349	1.56e-07	3.56e-07
C1QL4	-0.338172	2.86e-08	6.88e-08
IL18RAP	-0.338171	1.41e-29	1.81e-28
LKAAEAR1	-0.337728	1.62e-05	3.12e-05
OVOL3	-0.337491	1.11e-06	2.36e-06
SYT8	-0.337471	3.96e-12	1.29e-11
ZAP70	-0.337057	6.08e-62	2.84e-59
FAM181B	-0.336431	7.54e-09	1.9e-08
FCRL5	-0.336325	4.18e-13	1.46e-12
APOA1	-0.33543	1.06e-11	3.34e-11
PI3	-0.333849	5.85e-07	1.27e-06
S1PR4	-0.333581	7.76e-64	4e-61
CCL13	-0.333404	2.95e-19	1.65e-18
APOBEC3A	-0.333201	1.94e-21	1.29e-20
BIRC7	-0.332399	1.09e-11	3.43e-11
HUS1B	-0.332181	1.96e-08	4.79e-08
ZNF831	-0.331494	1.44e-19	8.31e-19
KIF19	-0.330956	7.75e-21	4.9e-20
C11orf21	-0.330864	6.77e-34	1.28e-32
PRSS50	-0.330461	1.86e-09	4.92e-09
TNNT3	-0.32859	3.8e-14	1.44e-13
ALDH3A1	-0.327577	6.34e-12	2.03e-11
CERS1	-0.327148	1.02e-15	4.36e-15
KLRK1	-0.326339	8.84e-11	2.58e-10
FAM180B	-0.326146	5.36e-06	1.07e-05
LTK	-0.326046	1.75e-25	1.62e-24
CHIT1	-0.324314	1.78e-19	1.02e-18
CCL19	-0.324223	2.19e-25	2e-24
CALML6	-0.324115	1.56e-28	1.8e-27
RSPO4	-0.324015	5.24e-11	1.56e-10
UGT3A2	-0.323478	4.97e-08	1.17e-07
EXOC3L4	-0.323389	2.41e-21	1.59e-20
MARCO	-0.323352	1.49e-17	7.31e-17
AMPD1	-0.323008	4.01e-06	8.13e-06
FCN1	-0.322718	3.67e-31	5.41e-30
P2RX5	-0.322007	1.31e-23	1.02e-22
GPR55	-0.32183	1.02e-19	5.94e-19
SIRPG	-0.321182	1.49e-31	2.26e-30
CD7	-0.32078	7.86e-62	3.45e-59
CTLA4	-0.32057	1.62e-30	2.25e-29
XCL1	-0.319687	5.58e-24	4.52e-23
C19orf81	-0.319136	0.00133184	0.00211339
UBASH3A	-0.318581	5.49e-34	1.05e-32
POMC	-0.318508	3.49e-27	3.64e-26
ASIP	-0.318251	1.02e-14	4.03e-14
FZD9	-0.317936	4.46e-11	1.34e-10
ZBP1	-0.31773	1.37e-39	4.52e-38
CCL17	-0.317658	2.12e-23	1.63e-22
LTA	-0.315866	5.45e-25	4.83e-24
GNLY	-0.3158	5.64e-48	4.9e-46
CD300LG	-0.314977	2.1e-08	5.12e-08
NPPC	-0.314531	3.91e-08	9.31e-08
CXCL1	-0.314488	1.11e-12	3.77e-12
TNFRSF17	-0.313894	1.57e-13	5.68e-13
ICOS	-0.313451	1.42e-23	1.1e-22
CDHR1	-0.313078	3.43e-12	1.12e-11
KCNE5	-0.312927	6.77e-07	1.46e-06
ECEL1	-0.312387	6e-18	3.03e-17
RPRM	-0.311871	5.14e-05	9.44e-05
KRT1	-0.311521	0.000271628	0.000463061
VGLL1	-0.310475	0.000173545	0.000301182
PLA2G1B	-0.310154	1.93e-06	4.02e-06
GPR171	-0.310105	3.39e-23	2.56e-22
TRAT1	-0.310025	9.04e-16	3.88e-15
CD79A	-0.309911	4.78e-29	5.78e-28
CPA5	-0.309686	1.94e-07	4.4e-07
MYBPH	-0.309332	2.95e-09	7.7e-09
MAL	-0.309154	2.93e-19	1.64e-18
LAG3	-0.308993	6.05e-53	1.08e-50
IL22RA2	-0.308743	0.000285804	0.000486616
BTLA	-0.308463	5.63e-19	3.08e-18
TMEM191B	-0.308442	1.3e-08	3.22e-08
CXCL3	-0.308233	4.52e-10	1.25e-09
TNNI2	-0.3078	8.52e-37	2.15e-35
ACY3	-0.307427	6.71e-12	2.15e-11
CLEC4E	-0.307012	9.46e-27	9.54e-26
SIGLEC12	-0.306919	5.71e-07	1.24e-06
PNOC	-0.3066	1.61e-12	5.4e-12
ZNF683	-0.306356	1.36e-32	2.27e-31
PSTPIP1	-0.305963	2.08e-67	2.07e-64
DNLZ	-0.305836	6.68e-24	5.36e-23
CFP	-0.305249	5.55e-50	6.79e-48
CCL21	-0.305249	1.34e-11	4.18e-11
CD79B	-0.30506	1.77e-45	1.2e-43
LAT	-0.305024	1.79e-39	5.84e-38
WNT10A	-0.304993	5.71e-26	5.43e-25
CXCR3	-0.304963	1.88e-39	6.12e-38
SIT1	-0.304055	2.8e-38	8.02e-37
SLAMF1	-0.303957	1.17e-28	1.36e-27
RHCG	-0.303773	9.95e-06	1.95e-05
ARRDC5	-0.303758	1.33e-16	6.07e-16
P2RX1	-0.303534	1.73e-28	1.99e-27
ARHGAP40	-0.303501	1.32e-06	2.78e-06
LY9	-0.303434	1.96e-27	2.09e-26
HIST1H2AL	-0.302715	0.000403344	0.000676408
POU2AF1	-0.302689	5.46e-19	2.99e-18
FCRLA	-0.302282	1.99e-13	7.13e-13
DUSP9	-0.301986	2.12e-06	4.4e-06
SLC7A10	-0.301553	1.66e-06	3.47e-06
BARX1	-0.301001	6.03e-07	1.31e-06
CD38	-0.300795	1.48e-25	1.37e-24
TNIP3	-0.300632	1.41e-10	4.06e-10
CXCL13	-0.30044	1.88e-17	9.16e-17
IL27	-0.300367	1.67e-20	1.03e-19
CASP5	-0.29998	7.65e-08	1.78e-07
RHOXF1	-0.299937	4.17e-05	7.72e-05
TNNI3	-0.299705	0.000106851	0.000190076
GLT1D1	-0.299566	8.58e-12	2.72e-11
AOC1	-0.299493	5.76e-14	2.16e-13
SCARA5	-0.299343	1.12e-07	2.58e-07
CD247	-0.298828	1.74e-42	8.17e-41
ANKRD55	-0.298813	1.64e-10	4.69e-10
VPREB3	-0.298605	1.48e-16	6.73e-16
PLAC8	-0.298246	8.09e-30	1.06e-28
VGF	-0.298094	1.07e-09	2.88e-09
SYCE1L	-0.297958	1.11e-29	1.44e-28
OLFM4	-0.297894	3.68e-05	6.85e-05
GZMH	-0.297887	9.75e-36	2.21e-34
C19orf84	-0.297798	2.76e-08	6.65e-08
PRAME	-0.297785	0.000178759	0.000309871
SH2D1A	-0.297485	1.1e-22	8.04e-22
GFRA3	-0.29746	1.02e-07	2.35e-07
PI16	-0.297218	8.8e-10	2.39e-09
TNFRSF8	-0.296656	7.1e-47	5.52e-45
CLEC10A	-0.296323	3.29e-20	1.98e-19
HIST1H2AB	-0.295288	0.0369012	0.0489156
TIGIT	-0.294862	7.4e-26	6.99e-25
NKG7	-0.294623	5.63e-50	6.8e-48
C1QTNF4	-0.29457	8.46e-14	3.12e-13
CD3D	-0.29449	3.02e-44	1.75e-42
PCSK1N	-0.294481	6.22e-07	1.35e-06
HP	-0.293876	0.0001138	0.000201837
MIA	-0.293778	2.51e-07	5.64e-07
WNT10B	-0.292726	2.57e-21	1.69e-20
MATK	-0.292001	1.25e-37	3.41e-36
IDO1	-0.291875	2.63e-23	2e-22
OCM	-0.291659	4.8e-06	9.66e-06
AZU1	-0.291552	5.22e-07	1.14e-06
CRIP3	-0.291359	9.82e-14	3.61e-13
KRTDAP	-0.291342	0.0043298	0.00648212
WIF1	-0.291272	0.00454177	0.00677771
SCX	-0.29123	1.13e-36	2.79e-35
PYY	-0.291148	1.99e-06	4.14e-06
SLC7A3	-0.29106	0.00363622	0.00548777
ACER1	-0.290968	0.000199156	0.000343871
PRF1	-0.290931	4.19e-45	2.69e-43
CTSW	-0.290804	8.26e-41	3.1e-39
GZMK	-0.290751	3.23e-20	1.95e-19
ARL6IP4	-0.290693	9.97e-66	8.27e-63
TNFRSF13C	-0.290271	1.86e-22	1.34e-21
FASLG	-0.290252	8.87e-19	4.77e-18
LCK	-0.29017	4.32e-40	1.5e-38
OXGR1	-0.290112	0.000219921	0.000378064
TSPAN32	-0.290099	2.1e-38	6.1e-37
GPR150	-0.290078	4.51e-16	1.97e-15
BGLAP	-0.289708	8.92e-31	1.28e-29
B3GAT1	-0.289431	2.03e-09	5.36e-09
SLURP1	-0.289421	0.0265841	0.0360016
CCL18	-0.289406	1.48e-14	5.79e-14
CCDC88B	-0.28938	8.1e-75	4.03e-71
BPI	-0.289121	1.38e-06	2.91e-06
SOCS1	-0.289012	3.31e-64	1.97e-61
ADM5	-0.288654	2.18e-41	8.73e-40
FATE1	-0.288558	5.91e-05	0.000107909
FPR2	-0.288492	3.23e-07	7.18e-07
TREML2	-0.288382	1.97e-07	4.46e-07
SLC26A10	-0.288325	1.25e-12	4.23e-12
FGFBP2	-0.288065	3.94e-08	9.38e-08
PYHIN1	-0.287974	7.89e-23	5.8e-22
GNRH2	-0.287757	1.78e-07	4.04e-07
CYP2D7	-0.287654	4.98e-23	3.72e-22
ACAP1	-0.28751	1.41e-65	1.05e-62
ASGR1	-0.287359	6.98e-53	1.23e-50
TBC1D10C	-0.287347	1.78e-58	5.78e-56
HAS1	-0.287337	1.72e-09	4.57e-09
RASGRP2	-0.287134	2.41e-49	2.67e-47
ITGA2B	-0.287101	4.25e-30	5.73e-29
PTGDS	-0.286914	7.9e-34	1.48e-32
NPIPA3	-0.286883	1.53e-06	3.21e-06
NYAP1	-0.286769	5.29e-15	2.14e-14
TIMD4	-0.286724	2.45e-12	8.1e-12
CCR7	-0.286724	4.23e-32	6.78e-31
KCNK7	-0.286633	1.34e-19	7.75e-19
SOAT2	-0.286448	5.31e-07	1.16e-06
CD8B	-0.286105	2.37e-26	2.32e-25
KISS1	-0.28585	7.23e-06	1.43e-05
ACKR1	-0.285838	2.81e-12	9.25e-12
DHH	-0.285656	1.49e-11	4.63e-11
IL1R2	-0.285535	9.95e-17	4.6e-16
TUBB4A	-0.285076	3.82e-09	9.86e-09
CLEC17A	-0.285013	4.78e-05	8.8e-05
ZBTB32	-0.284799	2.41e-37	6.41e-36
DUSP13	-0.284398	0.000956342	0.00154229
EOMES	-0.284335	3.7e-16	1.63e-15
FAM131C	-0.283966	1.19e-05	2.31e-05
MEF2B	-0.283513	6.22e-37	1.6e-35
NOTUM	-0.283417	2.81e-11	8.56e-11
ICAM3	-0.282563	1.09e-26	1.1e-25
MPO	-0.282513	5.61e-08	1.32e-07
AIM2	-0.282486	1.25e-23	9.8e-23
DNASE1L3	-0.282312	1.73e-12	5.79e-12
ACTL8	-0.282271	0.0131083	0.0184846
CRYBB2	-0.282257	2.02e-06	4.2e-06
SMTNL2	-0.282206	5.6e-07	1.22e-06
CLNK	-0.282142	2.73e-10	7.69e-10
TMEM249	-0.282067	9.56e-09	2.39e-08
ITK	-0.281775	4.38e-22	3.05e-21
SAMD3	-0.281771	2.61e-19	1.47e-18
CD3E	-0.281686	2.4e-35	5.25e-34
TNNT2	-0.281616	1.95e-06	4.06e-06
CD40LG	-0.281599	3.9e-14	1.48e-13
C2CD4C	-0.281364	2.59e-18	1.35e-17
ACHE	-0.281271	1.78e-24	1.5e-23
SLA2	-0.281202	6.48e-33	1.11e-31
KIF25	-0.281197	1.14e-11	3.58e-11
NPPA	-0.281152	7.3e-05	0.00013203
SPNS3	-0.280871	4.65e-25	4.14e-24
ASB2	-0.280825	1.26e-35	2.82e-34
CD1A	-0.280614	1.81e-05	3.47e-05
TNFRSF4	-0.280514	1.42e-68	1.93e-65
KLHDC7B	-0.28034	1.45e-21	9.73e-21
IGLL5	-0.280278	3e-14	1.15e-13
MYO7B	-0.280145	4.86e-23	3.64e-22
CD27	-0.279665	1.88e-37	5.06e-36
IGDCC3	-0.27965	5.76e-05	0.000105273
PRKCQ	-0.279567	7.05e-24	5.63e-23
TCF15	-0.279378	2.14e-15	8.93e-15
HCST	-0.279274	2.53e-68	2.91e-65
TESPA1	-0.279243	6.61e-26	6.26e-25
KCNG2	-0.279158	1.68e-08	4.12e-08
LINGO3	-0.279135	6.25e-15	2.51e-14
CD6	-0.279112	1.79e-40	6.49e-39
LIME1	-0.278874	1.06e-53	2.03e-51
TMEM132C	-0.278616	0.000640845	0.00105167
MIXL1	-0.278467	4.8e-08	1.13e-07
UBD	-0.278446	9.37e-17	4.35e-16
CLEC9A	-0.278403	1.83e-07	4.15e-07
FIGNL2	-0.278074	2.55e-06	5.26e-06
APOBEC3H	-0.278037	1.31e-25	1.22e-24
ANKRD2	-0.277901	3.04e-10	8.53e-10
XIRP1	-0.277844	2.11e-09	5.57e-09
REC8	-0.277495	5.68e-49	6.06e-47
NMU	-0.277187	4.7e-06	9.47e-06
CIDEC	-0.277102	3.28e-05	6.13e-05
STAR	-0.276995	1.34e-09	3.58e-09
S100B	-0.276964	3.72e-16	1.64e-15
NTF4	-0.276645	3.19e-05	5.97e-05
ITGAD	-0.276502	3.33e-14	1.27e-13
KCNJ10	-0.276409	2.11e-19	1.2e-18
KLK8	-0.276331	0.00848483	0.0122506
TTLL10	-0.276224	4.93e-13	1.71e-12
MADCAM1	-0.27613	2.29e-20	1.4e-19
COL11A2	-0.275681	2.32e-14	8.95e-14
CALML3	-0.275563	3.42e-05	6.38e-05
LGALS2	-0.275501	1.71e-30	2.37e-29
FTCD	-0.275257	1.39e-06	2.92e-06
ZFP57	-0.275125	0.0104058	0.0148788
LIMD2	-0.27509	2.47e-66	2.31e-63
PDIA2	-0.274545	5.51e-05	0.000100927
GAL3ST1	-0.274508	1.47e-06	3.09e-06
LGALS4	-0.274491	3.37e-14	1.28e-13
SH2D2A	-0.274442	1.67e-37	4.5e-36
MEOX1	-0.274395	3.14e-16	1.4e-15
PBX4	-0.2743	7.66e-32	1.2e-30
SLAMF6	-0.274292	3.24e-23	2.46e-22
HRCT1	-0.27426	7.84e-14	2.9e-13
C8G	-0.274232	1.51e-39	4.97e-38
HK3	-0.274224	2.16e-33	3.88e-32
IL12RB1	-0.274207	4.83e-44	2.7e-42
STAC2	-0.27388	1.2e-06	2.54e-06
PRSS45	-0.273842	0.00012854	0.000226714
PRSS3	-0.273792	0.00238329	0.00366652
LHX2	-0.27348	6.15e-06	1.23e-05
IL4I1	-0.273388	7.01e-43	3.47e-41
NUGGC	-0.273157	8.54e-12	2.71e-11
STAP1	-0.272501	1.71e-19	9.79e-19
DEFB1	-0.272491	1.39e-06	2.92e-06
PENK	-0.272426	0.000798914	0.00129752
DOK2	-0.272362	9.94e-52	1.55e-49
CD3G	-0.272292	3.3e-19	1.84e-18
DBH	-0.272288	4.18e-11	1.26e-10
FAM209B	-0.272213	9.59e-13	3.28e-12
GFI1	-0.272134	9.49e-29	1.11e-27
CAPN6	-0.272097	3.15e-07	7.01e-07
GZMA	-0.272064	2.1e-34	4.19e-33
C7orf61	-0.27205	5.58e-12	1.79e-11
TPGS1	-0.271972	1.54e-31	2.33e-30
GPBAR1	-0.271782	4.33e-36	1e-34
CLEC12A	-0.27165	2.44e-17	1.18e-16
SPATC1	-0.271426	5.55e-14	2.08e-13
NRG2	-0.271419	1.07e-12	3.64e-12
CIDEA	-0.27121	0.00334183	0.00506446
MAP4K1	-0.27112	5.56e-56	1.46e-53
HSD17B3	-0.271119	9.75e-07	2.08e-06
MLC1	-0.270991	5.62e-06	1.12e-05
CD5	-0.270896	1.81e-29	2.3e-28
GJB3	-0.270844	4.75e-06	9.56e-06
IL12RB2	-0.270802	1.81e-09	4.8e-09
CDK3	-0.270669	4.86e-34	9.39e-33
TNMD	-0.270409	0.000516715	0.000856526
LRRC4B	-0.270386	6.81e-18	3.42e-17
CXCL5	-0.270372	0.00188908	0.00294146
NCF1	-0.270337	2.06e-42	9.55e-41
TRABD2A	-0.270005	7.08e-22	4.87e-21
TCEAL5	-0.269993	0.00378755	0.00570635
KLK10	-0.26973	0.000141481	0.000248132
PDE6G	-0.269711	3e-41	1.18e-39
IRF4	-0.269597	1.66e-15	6.98e-15
CD2	-0.269597	1.24e-33	2.29e-32
PATL2	-0.269487	1.71e-25	1.58e-24
TMEM150B	-0.26946	4.94e-27	5.1e-26
LILRA4	-0.269396	2.13e-14	8.24e-14
PIF1	-0.269312	5.64e-33	9.76e-32
HLA-DOB	-0.269231	3.77e-26	3.65e-25
ZC3H12D	-0.269135	1.15e-31	1.77e-30
TMIE	-0.269122	9.45e-12	2.99e-11
KCNN1	-0.269099	4.76e-16	2.08e-15
CD70	-0.268862	4.37e-15	1.78e-14
CD244	-0.268821	2.32e-20	1.42e-19
AVPR2	-0.268647	9.64e-18	4.79e-17
IL6	-0.26853	1.94e-12	6.46e-12
GSTA1	-0.268472	0.00511449	0.00757259
CLEC4F	-0.268467	6.48e-08	1.52e-07
CEND1	-0.268376	1.89e-13	6.8e-13
FABP6	-0.26816	0.021134	0.0289968
PSORS1C2	-0.268067	0.0206575	0.0283666
GBP5	-0.268059	1.88e-21	1.25e-20
MAGEB17	-0.267808	0.00452726	0.00675741
CCL5	-0.267764	4.15e-44	2.34e-42
ASGR2	-0.267701	1.17e-27	1.27e-26
TF	-0.267688	8.74e-10	2.37e-09
KCNH3	-0.267344	1.24e-12	4.2e-12
BCL2L14	-0.266968	2.31e-12	7.66e-12
MEI1	-0.266885	5.87e-33	1.01e-31
PRPH	-0.266812	5.95e-06	1.19e-05
XCR1	-0.266684	8.32e-09	2.09e-08
CXCL2	-0.266654	1.44e-12	4.84e-12
BCL11A	-0.266567	8.65e-09	2.17e-08
CD96	-0.266425	6.63e-22	4.57e-21
CD1C	-0.266418	1.31e-12	4.43e-12
CTSG	-0.265796	5.91e-07	1.28e-06
ADRA2C	-0.265344	2.92e-15	1.21e-14
SAA2	-0.26534	3.47e-09	8.98e-09
PTPN7	-0.265261	6.83e-39	2.09e-37
MXD3	-0.265118	1.19e-65	9.35e-63
FLT3LG	-0.265087	2.66e-66	2.34e-63
NPW	-0.26508	7.46e-08	1.74e-07
RASAL3	-0.265071	8.08e-57	2.28e-54
MYEOV	-0.264941	2.62e-09	6.86e-09
GTSF1	-0.264844	3.77e-10	1.05e-09
SPOCK2	-0.264712	5.76e-38	1.6e-36
IL22RA1	-0.2643	1.15e-10	3.33e-10
GRAP2	-0.264278	1.85e-29	2.35e-28
C4orf48	-0.263934	3.18e-30	4.33e-29
PVALB	-0.263876	0.00108648	0.00174088
CR1	-0.263785	6.1e-08	1.43e-07
CD8A	-0.263758	1.78e-30	2.46e-29
FCRL6	-0.263721	7.18e-19	3.89e-18
SMTNL1	-0.263628	8.41e-14	3.1e-13
LEFTY2	-0.263552	0.00107041	0.00171662
THEMIS	-0.263333	9.43e-11	2.75e-10
ADAMDEC1	-0.263265	3.79e-15	1.55e-14
CALML5	-0.263088	4.09e-06	8.29e-06
MIOX	-0.263036	0.00039031	0.000655138
RNF112	-0.263009	5.18e-14	1.95e-13
NTN5	-0.263008	1.13e-12	3.84e-12
TFDP3	0.263423	0.00271493	0.00415574
HIST1H2BF	0.263808	2.86e-05	5.38e-05
NOMO3	0.263857	6.87e-22	4.73e-21
PEX5L	0.263891	4.1e-07	9.04e-07
CSNK2A3	0.264093	8.9e-14	3.28e-13
MYO3B	0.264553	3.52e-06	7.18e-06
ERBB4	0.264654	3.77e-08	8.99e-08
GRM8	0.26535	6.9e-18	3.46e-17
ROBO2	0.266166	2.36e-05	4.47e-05
SLITRK6	0.266268	4.81e-08	1.14e-07
TRIM58	0.26634	7.63e-08	1.78e-07
SHISA6	0.26646	4.57e-11	1.37e-10
MEGF10	0.267329	1.59e-14	6.21e-14
RAPH1	0.267359	3.87e-42	1.73e-40
LRRC31	0.267428	0.00521842	0.00772188
PDE11A	0.268651	5.45e-15	2.2e-14
DUSP27	0.268711	1.77e-05	3.4e-05
LENEP	0.268958	0.00151141	0.00238221
NBPF4	0.269405	0.00642698	0.00941967
KCNH1	0.269811	1.03e-06	2.19e-06
TOX3	0.26991	4.84e-11	1.45e-10
ACMSD	0.270685	5.08e-06	1.02e-05
HEPACAM2	0.270722	0.000160591	0.000279905
HTR1F	0.271128	2.66e-19	1.49e-18
CTAGE8	0.271132	0.000230289	0.000395159
RNF225	0.27158	0.0105445	0.0150628
NCR3LG1	0.271843	1.27e-21	8.58e-21
TMPRSS11E	0.272216	0.000225817	0.000387798
GRIA2	0.274329	0.00451477	0.00674011
PALM2	0.274449	9.05e-14	3.33e-13
USP41	0.275063	0.00250004	0.00383744
KLHL11	0.276189	5.27e-34	1.01e-32
CEACAM6	0.278159	7.27e-11	2.14e-10
FAT3	0.278245	8.11e-11	2.38e-10
SLC30A8	0.278392	0.00247673	0.00380361
ANKRD30B	0.279437	0.000140542	0.000246572
PGAM4	0.281183	6.03e-05	0.000109939
UGT2B15	0.281401	0.00124827	0.00198775
LIPI	0.281655	0.000508304	0.000843427
IYD	0.282419	0.00029574	0.000502559
GABRB2	0.285299	7.79e-13	2.68e-12
KCNJ3	0.285358	0.000911873	0.00147328
SYTL5	0.285984	2.5e-09	6.56e-09
SERPINB2	0.28654	0.000856814	0.00138763
SCGB3A2	0.287661	0.00181643	0.00283416
CYP2A6	0.287963	0.000131909	0.000232354
SPINK4	0.288555	0.00709522	0.0103382
CEACAM7	0.290119	0.000365042	0.000614383
LDLRAD1	0.291556	1.94e-05	3.71e-05
GALNT4	0.294164	3.89e-13	1.36e-12
SPATA13	0.295722	1.13e-06	2.4e-06
CLDN20	0.297117	7.99e-10	2.18e-09
ZNF727	0.298766	4.58e-10	1.27e-09
IGFBPL1	0.307987	3.06e-07	6.82e-07
SERPINB7	0.309867	1.17e-05	2.28e-05
OR2C1	0.313905	3.99e-05	7.4e-05
FGF10	0.314104	2.3e-12	7.63e-12
IGFL3	0.315509	0.00035841	0.000603902
MRGPRE	0.322842	0.000434246	0.000726435
C11orf42	0.323966	1.32e-09	3.53e-09
ZBED6	0.327355	1.89e-38	5.54e-37
ANKRD30A	0.342551	2.71e-07	6.07e-07
CEACAM5	0.34444	3.28e-11	9.93e-11
P2RY4	0.352494	1.11e-07	2.55e-07
HTR1B	0.354253	9.75e-12	3.08e-11
OR1L8	0.354475	6.94e-08	1.62e-07
ZNF728	0.370238	1.6e-07	3.65e-07
UGT2B11	0.373407	7.47e-05	0.000134973
NCBP2L	0.38285	3.65e-08	8.71e-08
METTL11B	0.407938	1.23e-09	3.3e-09
STH	0.46324	2.89e-06	5.93e-06
