# Supplementary material for: Effect of Pyroptosis-Related Genes on the Prognosis of Breast Cancer
Source: Front Oncol. 2022 Jul 25;12:948169. doi: 10.3389/fonc.2022.948169 (PMC9357945; doi:10.3389/fonc.2022.948169)
Supplement: Additional file 7 Table S6 — Immunity analysis. [file Table_6.xlsx]

## Sheet: CIBERSORT-infor
cell_type	status	RS	B cell naive	B cell memory	B cell plasma	T cell CD8+	T cell CD4+ naive	T cell CD4+ memory resting	T cell CD4+ memory activated	T cell follicular helper	T cell regulatory (Tregs)	T cell gamma delta	NK cell resting	NK cell activated	Monocyte	Macrophage M0	Macrophage M1	Macrophage M2	Myeloid dendritic cell resting	Myeloid dendritic cell activated	Mast cell activated	Mast cell resting	Eosinophil	Neutrophil
		pvalue	0.0012033	1.12e-08	0.0147573	6.31e-23	0.0197352	0.166912	1.85e-07	1.05e-13	3.74e-15	0.175098	0.0154306	6.65e-22	0.603655	0.114368	3.44e-10	4.22e-19	0.458622	0.368567	0.218245	0.365373	0.129412	0.158899
TCGA-LL-A7SZ-01	0	0.170884	0	0.0099314	0.222729	0.0892671	0	0.0960595	0	0.126722	0.0677827	0.0171663	0	0.00874073	0	0.0135104	0.0568046	0.277034	0.00161678	0	0.0116584	0	0	0.000977128
TCGA-A2-A0CR-01	0	0.170974	0.0260197	0.0227324	0	0.206128	0	0	0	0.134501	0.0995824	0.0771961	0	0.0909251	0.0200207	0.0726929	0.082698	0.0931756	0.00849076	0	0.0658375	0	0	0
TCGA-AC-A2QJ-01	0	0.181971	0.00725914	0.00366947	0	0.0233567	0	0	0	0.0626892	0.0227645	0.0388453	0	0.00759801	0.0416308	0.195651	0.00897796	0.568315	0	0	0	0.0192438	0	0
TCGA-OL-A66P-01	0	0.190237	0	0.0671707	0.0973152	0.182656	0	0.0159419	0	0.0728	0.025983	0.0913271	0	0.0869189	0	0.0526418	0.0622357	0.153677	0.0189469	0	0.0723854	0	0	0
TCGA-EW-A3U0-01	0	0.190835	0.0523844	0.00666326	0.0227747	0.173902	0	0.0345704	0.0250726	0.0681179	0.0401664	0	0	0.0858441	0.0386906	0.0865126	0.116074	0.175303	0.0195686	0	0.0543554	0	0	0
TCGA-E9-A54Y-01	0	0.193452	0.102555	0	0	0.0495051	0	0	0	0.190202	0.108882	0.00822334	0.000573011	0	0	0.187433	0.0304933	0.268039	0	0	0	0.0440753	0	0.0100191
TCGA-OL-A5D7-01	0	0.194036	0.0312322	0.0315376	0	0.182552	0	0.0865841	0.035357	0.0857114	0.109517	0.00531974	0	0.0731617	0.0178405	0.0536273	0.124377	0.158076	0	0	0	0.00492614	0	0.000180828
TCGA-WT-AB41-01	0	0.197192	0.0322092	0	0.0394149	0.17701	0	0	0.00428615	0.191623	0.11232	0.0374779	0	0.0433213	0.00420619	0.0181638	0.0497081	0.267391	0	0.000254095	0.0226151	0	0	0
TCGA-GM-A2DO-01	0	0.197702	0.109629	0.0750846	0	0.197261	0	0.0764093	0	0.05949	0.078344	0.0573403	0	0.0532855	0	0.0973624	0.0820236	0.0660763	0.00210223	0	0.0446073	0	0	0.000984573
TCGA-EW-A423-01	0	0.198102	0.00741006	0.000334834	0	0.136141	0	0.0312326	0	0.0352792	0.0635145	0	0.00781949	0.00836399	0.00809948	0.0353451	0.0696147	0.530071	0.00180528	0	0.0649692	0	0	0
TCGA-AO-A0JC-01	0	0.200387	0.134433	0.168467	0	0.176901	0	0.166063	0.00923161	0.0857775	0.0410022	0	0	0.0432416	0.000686144	0.02004	0.0352074	0.0977581	0	0	0.0211902	0	0	0
TCGA-S3-AA10-01	0	0.20264	0.00651756	0.0331042	0.0596724	0.149614	0	0.0886685	0.0191307	0.156224	0.0344069	0	0	0.101883	0.0157196	0.0982355	0.121938	0.0929796	0.00338561	0	0	0.0185214	0	0
TCGA-E2-A1B6-01	0	0.205633	0.000797323	0.147666	0	0.174765	0	0.112369	0.00390802	0.069575	0.120415	0.0648602	0	0.0371638	0.00119143	0.064609	0.0957378	0.0821128	0	0	0.0248284	0	0	0
TCGA-GM-A3XL-01	0	0.207154	0.00734544	0.000663422	0.0803888	0.196332	0	0.0238047	0.0447198	0.157435	0.00668622	0	0	0.0437964	0.000464244	0.00710478	0.145037	0.27046	0.00700216	0.00329086	0.000626675	0	0	0.00484289
TCGA-E9-A5FK-01	0	0.208845	0.0195416	0.022236	0.0323662	0.219716	0	0.0906779	0	0.169395	0.133291	0.0283645	0	0.060828	0.00542076	0.00821043	0.0646938	0.110865	0	0	0.0343923	0	0	0
TCGA-AR-A0TU-01	0	0.208941	0	0.00890112	0.024002	0.124169	0	0	0.122669	0.084637	0.00091064	0.0291965	0	0.0682939	0.00619078	0.0337064	0.122552	0.315828	0.00883696	0.0423192	0	0.00778795	0	0
TCGA-LD-A66U-01	0	0.209265	0	0.023085	0.0606462	0.198577	0	0.190609	0	0.145181	0.0131137	0	0	0.09	0.0132112	0	0.0629538	0.135207	0.00591907	0	0.0592412	0	0	0.00225545
TCGA-AC-A6IW-01	0	0.209422	0.00582879	0.0135099	0.00203221	0.0980586	0	0.0712072	0.00413449	0.136848	0.0268174	0.0120048	0	0.0722673	0.0611578	0	0.113466	0.227877	0.128188	0	0	0.0266022	0	0
TCGA-OL-A66L-01	0	0.20951	0.0184165	0.0002319	0	0.217729	0	0.000467379	0	0.116187	0.00769607	0.0598915	0	0.0777969	0.0485549	0.0114422	0.0814672	0.293568	0.00912693	0	0.0260137	0.0314107	0	0
TCGA-A8-A09K-01	0	0.210887	0	0	0.0527981	0.253986	0	0.0985755	0.0125871	0.0774896	0.0116771	0	0	0.056827	0.00672568	0.0129689	0.0637905	0.189391	0.00423588	0	0.157958	0	0	0.000989677
TCGA-S3-AA15-01	0	0.211675	0.103264	0.0223887	0.281798	0.0808215	0	0.059078	0	0.0382168	0.0215805	0.023721	0	0.0379034	0.0161534	0.032805	0.0287672	0.207773	0	0	0.0457298	0	0	0
TCGA-AN-A0AR-01	0	0.212357	0.00195074	0	0.118767	0.0378875	0	0.0857046	0	0.0370129	0.0822491	0	0	0.0601406	0.0271024	0.0709018	0.0298992	0.272663	0.133286	0	0.0424354	0	0	0
TCGA-E2-A1LA-01	0	0.212452	0.0117873	0.023622	0.0408837	0.200671	0	0.00811878	0	0.0801736	0.0225207	0	0	0.111252	0.0241921	0.0996291	0.134961	0.168886	0.0209055	0	0.0523979	0	0	0
TCGA-E9-A3X8-01	0	0.212569	0	0.00957813	0.0977399	0.45588	0	0	0	0.0687137	0.0498257	0.000608099	0	0.0663491	0.00460426	0.00216512	0.0631536	0.115082	0.00338901	0	0.0629113	0	0	0
TCGA-LL-A5YN-01	0	0.213291	0.0391763	0.0500886	0	0.149006	0	0	0.0107551	0.10688	0.108932	0.0928925	0	0.0477273	0	0.124408	0.0725556	0.144484	0.016606	0	0.0364893	0	0	0
TCGA-AO-A1KR-01	0	0.214018	0.0406502	0	0.0866945	0.243615	0	0	0.0145095	0.222557	0.0207514	0	0	0.0921215	0.0116501	0	0.118057	0.0964713	0	0.0497393	0.00318343	0	0	0
TCGA-EW-A1IZ-01	0	0.214064	0.0474145	0.00938375	0.0308766	0.28067	0	0.092399	0	0.0868398	0.026112	0.0849799	0	0.106765	0	0.00966622	0.0878199	0.114258	0.00936047	0	0.0134549	0	0	0
TCGA-C8-A12V-01	0	0.21432	0.000650972	0.0200059	0.0552869	0.177028	0	0.103428	0	0.0644443	0.0203092	0	0	0.0440915	0	0.125446	0.158483	0.176118	0.0388973	0	0.0158111	0	0	0
TCGA-E9-A3QA-01	0	0.214377	0.0422503	0.00785258	0	0.0940264	0	0.164074	0.000266322	0.0924726	0.0785472	0	0.00554695	0.0110739	0.00933335	0.130564	0.1922	0.136752	0	0.0320892	0	0.00295131	0	0
TCGA-LL-A7T0-01	0	0.214947	0.000462085	0.00667891	0.0508285	0.145583	0	0.041092	0	0.0989332	0.0307657	0	0	0.0340228	0	0.234277	0.0556988	0.28029	0	0	0.0213681	0	0	0
TCGA-AC-A3TM-01	0	0.215052	0.00168119	0	0.088915	0.286002	0	0.0643065	0	0.115202	0.00187644	0	0	0.0862778	0.000540339	0.0161524	0.033094	0.231526	0	0	0.0744267	0	0	0
TCGA-S3-AA17-01	0	0.215109	0.0202707	0.027917	0	0.128171	0	0.183329	0.0173809	0.0302128	0.0177333	0	0.0258117	0.0100979	0.0345957	0.151885	0.148572	0.170401	0.0027164	0	0.0309058	0	0	0
TCGA-BH-A6R8-01	0	0.215364	0.00990439	0	0	0.070901	0	0.0696421	0	0.0811982	0.055264	0	0.00227642	0.0249704	0.00902549	0.158044	0.0487197	0.418653	0	0	0.0514013	0	0	0
TCGA-E9-A6HE-01	0	0.215537	0	0	0.0113755	0.125081	0	0.0681665	0	0.124811	0.00422393	0	0	0.0683115	0.0398637	0.0539847	0.0316007	0.418852	0	0.00338858	0.0503401	0	0	0
TCGA-EW-A1P4-01	0	0.21591	0.00216734	0.00688669	0	0.159921	0	0.102356	0	0.118801	0.0458973	0	0	0.146862	0.00566574	0	0.0639276	0.168023	0.112626	0	0.0337094	0.0133339	0	0.0198226
TCGA-OL-A66N-01	0	0.215967	0.0123587	0.0602351	0.107703	0.129666	0	0.142958	0	0.0701106	0.00154928	0	0	0.0677954	0.0102824	0	0.00487983	0.23057	0.00890614	0.00185594	0.151129	0	0	0
TCGA-E9-A22D-01	0	0.216306	0.0298082	0	0.00634352	0.40311	0	0	0.112768	0.0651397	0	0.0521186	0	0.0476754	0.00544843	0.0158511	0.0823136	0.133856	0.0151117	0	0.0304544	0	0	0
TCGA-OL-A66O-01	0	0.216374	0	0.0270216	0.236752	0.125703	0	0.00124824	0	0.0986978	0.0324293	0	0	0.0728235	0.00755365	0.0060243	0.015876	0.261534	0	0	0.112276	0	0	0.00205964
TCGA-A2-A3Y0-01	0	0.217169	0.00852831	0	0.0115444	0.203304	0	0.101617	0	0.178983	0.0533366	0	0	0.0754485	0.0060906	0.0957098	0.101415	0.147901	0	0	0	0.0129806	0	0.00314058
TCGA-AR-A5QQ-01	0	0.217409	0.0398401	0	0.0575757	0.141347	0	0.073838	0.00645633	0.0626678	0.022917	0.0281544	0	0.0206925	0	0.108929	0.112908	0.265517	0.0185431	0	0	0.0349421	0	0.005672
TCGA-A7-A56D-01	0	0.217857	0	0.0111822	0.0631986	0.0212685	0	0	0	0.0645814	0.0184711	0.00295699	0	0.0644036	0.017535	0.329963	0.0214219	0.324718	0	0.0283875	0.0319123	0	0	0
TCGA-LL-A5YL-01	0	0.218211	0.040007	0.0200054	0	0.165146	0	0	0	0.128124	0.0432311	0.00346877	0	0.124059	0.019844	0.000682068	0.0462901	0.276055	0.00566536	0	0.127422	0	0	0
TCGA-AR-A0TQ-01	0	0.218732	0.0345891	0	0.0669851	0.13693	0	0.115832	0	0.0466131	0.0412852	0.0132151	0	0.0191599	0.0110112	0.171435	0.0629263	0.269916	0	0	0.0084511	0.0016509	0	0
TCGA-A2-A4S3-01	0	0.21885	0.0120376	0.00785444	0	0.126615	0	0.111656	0	0.0782413	0.0936241	0	0	0.0444406	0.0103733	0.178684	0.101846	0.187534	0.0081173	0	0.0389761	0	0	0
TCGA-A2-A0EP-01	0	0.219121	0.0580952	0.0125259	0	0.086205	0	0.164971	0	0.0425353	0.0279575	0	0	0.0432826	0.0279038	0.22273	0.0236011	0.247978	0.0292796	0	0.00784515	0.00509041	0	0
TCGA-AC-A7VC-01	0	0.21964	0.0102874	0	0	0	0	0	0.0134979	0.0597787	0.0322211	0.0428251	0.0230477	0	0.0334193	0.524494	0.0170166	0.201479	0.0152356	0	0.0042297	0.0224682	0	0
TCGA-LL-A5YM-01	0	0.219785	0.00541994	0.00605507	0.0637575	0.0837916	0.00208339	0	0	0.0375549	0.0303643	0.0020981	0.044042	0	0	0.250019	0.036169	0.350934	0	0	0.0603921	0.0273201	0	0
TCGA-BH-A2L8-01	0	0.219905	0.0266904	0	0	0.213405	0	0.0753303	0.00764529	0.068166	0.0156128	0.0629024	0	0.11122	0.0200276	0.0175405	0.0974529	0.164018	0.0219681	0	0.0980208	0	0	0
TCGA-OL-A66I-01	0	0.220067	0	0.0495175	0	0.185229	0	0.0769005	0.0108292	0.0764824	0.0968782	0.0309953	0	0.0916597	0.00443046	0.0484445	0.140119	0.06923	0.0525752	0	0.0667087	0	0	0
TCGA-AR-A2LJ-01	0	0.221054	0	0.0109073	0	0.0721177	0	0.087779	0	0.0540216	0.0266838	0	0	0.0160823	0.0372986	0.288393	0.0486926	0.308618	0	0	0.0494054	0	0	0
TCGA-E2-A572-01	0	0.221081	0	0.0945291	0.11864	0.218992	0	0	0	0.0374934	0.0870093	0	0.0202042	0	0.0358938	0.0311116	0.0497854	0.240258	0.0029651	0	0.0631179	0	0	0
TCGA-EW-A3E8-01	0	0.221532	0.0431478	0.0294085	0.0309764	0.106002	0	0.199557	0	0.0879388	0.042411	0	0	0.0551215	0.023661	0.0542414	0.0891633	0.150073	0	0	0.0882983	0	0	0
TCGA-E2-A576-01	0	0.221801	0	0.0901377	0	0.116966	0	0	0	0.0634047	0.10823	0	0	0.0423802	0.0357378	0.0422387	0.0689996	0.155319	0.0108319	0	0.265754	0	0	0
TCGA-LL-A441-01	0	0.222684	0.217508	0.123736	0	0.091963	0	0.0894924	0.00176262	0.0492089	0.0781609	0	0	0.0252896	0	0.166429	0.0711255	0.0697142	0	0	0.0156105	0	0	0
TCGA-AN-A0AM-01	0	0.222986	0.0389763	0	0.0616213	0.0884088	0	0.102237	0	0.144991	0.0177937	0	0	0.0633196	0	0.00234724	0.147659	0.317752	0	0.00480823	0	0.0039694	0	0.00611745
TCGA-Z7-A8R5-01	0	0.223073	0.074138	0	0	0.120529	0	0.0657847	0	0.139462	0.013193	0.0363056	0	0.0394206	0.0255241	0.0592471	0.0381314	0.350877	0.00507747	0	0.0190974	0.0132135	0	0
TCGA-BH-A0C0-01	0	0.223265	0.0215968	0	0.0161479	0.181677	0	0.0759726	0.0205753	0.0615459	0.0281402	0.00101786	0	0.0510373	0.0235399	0.0153122	0.135239	0.319667	0.00482232	0	0.0437076	0	0	0
TCGA-V7-A7HQ-01	0	0.223302	0	0.0324916	0.110697	0.0762266	0	0	0	0.1341	0.0175239	0	0	0.0577498	0	0.0728547	0.0279759	0.340763	0	0	0.100615	0.0234614	0	0.00554112
TCGA-EW-A1OZ-01	0	0.223388	0	0.0156251	0.0280592	0.0682372	0	0.051394	0	0.0556963	0.0721546	0	0.0183656	0	0	0.222	0.0178242	0.334817	0.00578677	0	0.103496	0	0	0.00654426
TCGA-E9-A1ND-01	0	0.223436	0.0063777	0	0.0190213	0.169364	0	0.0136163	0.0122686	0.0995838	0.0195513	0.00240313	0	0.0550624	0.108039	0.0328618	0.192541	0.257095	0	0	0	0.012215	0	0
TCGA-A7-A13H-01	0	0.22363	0	0.00455676	0.0400079	0.0733478	0	0.0647479	0	0.0203876	0.0281124	0.00122711	0	0.0240564	0.01347	0.425645	0.0763008	0.178978	0	0	0.0491623	0	0	0
TCGA-A7-A425-01	0	0.223731	0	0.0147983	0	0.0632177	0	0.135127	0	0.0516794	0.0428874	0	0.0329415	0	0.078609	0	0.0225965	0.482654	0	0	0.0749347	0	0	0.000554555
TCGA-BH-A42U-01	0	0.223807	0	0.100252	0.0531914	0.117047	0	0.109463	0	0.109307	0.0527111	0	0	0.0713039	0.00379493	0.0801326	0.0452891	0.171346	0	0	0	0.0861608	0	0
TCGA-AO-A129-01	0	0.223827	0.046327	0.00813604	0.0801616	0.126423	0	0.128393	0	0.115114	0.0275192	0	0	0.040719	0.00591542	0.0605398	0.164471	0.182494	0	0	0.013787	0	0	0
TCGA-AQ-A54O-01	0	0.223894	0.0261025	0.0103619	0	0.0841973	0	0.0284486	0	0.146008	0.0396164	0.0194713	0	0.0190736	0	0.279338	0.0540352	0.279508	7.49e-05	0	0.0137643	0	0	0
TCGA-BH-A0H5-01	0	0.224078	0.0592317	0.0335071	0.0199213	0.219112	0	0.163365	0.0128081	0.0423843	0.046277	0.0313462	0	0.0467386	0.0189181	0.0677107	0.106627	0.0799875	0.0131286	0	0.0389375	0	0	0
TCGA-A7-A6VW-01	0	0.22408	0.0213011	0.02199	0.0188873	0.0266628	0	0.0238263	0	0.0934938	0.00932157	0	0	0.0465448	0.0513103	0.157446	0.035906	0.268805	0	0.160235	0	0.0608188	0	0.00345074
TCGA-B6-A0RT-01	0	0.22408	0.056648	0.022025	0	0.305032	0	0.114815	0.0202332	0.0598542	0.0830394	0	0	0.049061	0.0162995	0.0319169	0.12272	0.0734833	0.00663499	0	0.0382376	0	0	0
TCGA-D8-A147-01	0	0.22437	0.0423482	0	0.0329414	0.0788976	0	0.226861	0	0.0833327	0.00356415	0	0	0.00913102	0.0153433	0.135254	0.0766568	0.276265	0.00653775	0.0110748	0	0.00179126	0	0
TCGA-AO-A03T-01	0	0.224791	0.0269772	0	0.0709145	0.111786	0	0.149784	0	0.0789972	0.0210884	0	0	0.0641406	0.0122328	0.117177	0.109239	0.208597	0.00960238	0	0.0194637	0	0	0
TCGA-BH-A5J0-01	0	0.225081	0	0.0195234	0	0.0799216	0	0.113082	0	0.0651445	0.0702088	0	0	0.0578442	0.0373292	0.1264	0.102658	0.261689	0.0245485	0	0.0416502	0	0	0
TCGA-BH-A18R-01	0	0.225631	0.0594917	0	0.0994475	0.102255	0	0.119494	0.0390491	0.0446598	0.00549261	0	0	0.020274	0.0160673	0.0142084	0.107675	0.246485	0.0451449	0	0.0802556	0	0	0
TCGA-A2-A3XW-01	0	0.225913	0	0.00559139	0	0.127842	0	0.113556	0	0.0140189	0.0617179	0	0	0.0709112	0.0248771	0.112009	0.0126937	0.251869	0.0895733	0.0115349	0.103805	0	0	0
TCGA-AC-A62X-01	0	0.226055	0	0.0887764	0.0101523	0.00099379	0	0	0	0.116022	0	0.0241983	0	0.011243	0.0333463	0.203981	0	0	0	0.328343	0.175097	0	0	0.00784715
TCGA-A8-A079-01	0	0.226224	0.0218016	0	0.0927805	0.068847	0	0.101522	0	0.0261773	0.0299135	0	0	0.0115163	0.0254688	0.0693808	0.0579216	0.467074	0	0	0.0227149	0.00114484	0	0.00373644
TCGA-EW-A1OV-01	0	0.226547	0.0496315	0.0330861	0.0123411	0.146214	0	0.232354	0.0130436	0.0354911	0.0394659	0.0582402	0	0.0572396	0.011317	0.0794055	0.0834071	0.123091	0	0	0.0256729	0	0	0
TCGA-EW-A1J6-01	0	0.226553	0.0550286	0	0.00306644	0.0361398	0	0.171372	0	0.0944632	0.0132946	0.0405064	0	0	0.00179096	0	0.18912	0.37547	0.00684935	0	0.0128987	0	0	0
TCGA-AC-A5XS-01	0	0.226737	0.00165	0.0172657	0.0970264	0.0890136	0	0.0977419	0	0.126083	0.0113278	0.0555836	0	0.0673373	0	0	0.0590848	0.322887	0	0.0112647	0.0178285	0.00976268	0	0.0161438
TCGA-AR-A0TT-01	0	0.226806	0.0459445	0.00823132	0	0.119789	0	0.224748	0.00294542	0.0493588	0.0638728	0	0	0	0.0033879	0.107549	0.124707	0.206901	0.0127834	0	0.0280131	0	0	0.00176801
TCGA-LL-A50Y-01	0	0.226813	0.00127941	0.0352959	0.0618534	0.104049	0	0.0963892	0	0.0335935	0.00634209	0	0	0.0373833	0	0.0729984	0.0155205	0.433261	0.0148802	0	0.0871541	0	0	0
TCGA-A7-A6VY-01	0	0.227082	0	0.00575907	0.107113	0.0485812	0	0.0676093	0.0166023	0.0857448	0.0137449	0	0	0.0321996	0	0.215675	0.10327	0.260494	0.00261906	0	0	0.0405883	0	0
TCGA-BH-A0C7-01	0	0.227099	0.0905038	0	0.0376018	0.0591506	0	0.232185	0	0.0538951	0	0	0	0.0166583	0.00847006	0.00354128	0.0845475	0.285395	0.0114545	0.00134353	0.115254	0	0	0
TCGA-BH-A6R9-01	0	0.227141	0	0.0101483	0.0078437	0.0581162	0	0.04805	0.00480868	0.0228505	0.0413664	0	0	0.0370048	0	0.181635	0.0788038	0.339644	0.0783166	0	0.0887659	0	0	0.00264667
TCGA-A2-A0CO-01	0	0.227265	0.0447397	0.0417991	0.0103224	0.143246	0	0.133668	0	0.100362	0.0886587	0	0	0.119568	0.0259594	0	0.0845142	0.17921	0	0.00879888	0	0.0191538	0	0
TCGA-PE-A5DE-01	0	0.227649	0.0208575	0.0143795	0	0.290333	0	0.095256	0	0.116361	0.0449836	0.0408009	0	0.0810906	0.0135239	0.0203064	0.111916	0.105366	0.0163529	0	0.0284731	0	0	0
TCGA-A2-A0CL-01	0	0.227859	0.0733425	0.0102626	0.0326	0.155461	0	0.337934	0.037735	0.0136645	0.0313943	0	0	0	0.0243013	0.00928179	0.144791	0.101164	0	0	0.0280678	0	0	0
TCGA-A2-A0YH-01	0	0.227917	0.00566823	0	0.0798677	0.0896419	0	0.0188292	0.00257541	0.0793479	0.0249741	0	0	0.0122433	0.026475	0.0247882	0.0789335	0.411644	0.00222387	0	0.125667	0	0	0.0171205
TCGA-AO-A128-01	0	0.227972	0.0197776	0	0	0.206656	0	0.0605578	0.0347627	0.0882409	0.0197127	0.00983645	0	0.101933	0.00327205	0.00440705	0.192455	0.212708	0.0118636	0	0.0338168	0	0	0
TCGA-B6-A401-01	0	0.228007	0.0164299	0.055658	0.0255728	0.0954033	0	0.0147933	0	0.108969	0.0474214	0	0	0.0634455	0	0.309951	0.0280954	0.145183	0	0	0.0890764	0	0	0
TCGA-AC-A62V-01	0	0.228027	0.0194518	0	0	0.0577996	0	0.0423781	0	0.0227019	0.00438865	0	0	0.0166667	0.0117585	0.243975	0.0032664	0.494226	0	0	0.0833874	0	0	0
TCGA-3C-AALK-01	0	0.228138	0	0.00758713	0.135802	0.0947892	0	0.139446	0	0.057792	0.0567426	0	0	0.0802658	0.0196627	0	0.0653924	0.215574	0.0126747	0.000649242	0.0807986	0.0328235	0	0
TCGA-E9-A2JT-01	0	0.228383	0.151823	0.196006	0	0.170077	0	0.20037	0	0.0530244	0.0345324	0	0	0.033072	0.0109137	0.0204365	0.0719259	0.0475472	0	0	0.0102717	0	0	0
TCGA-A2-A25F-01	0	0.228389	0.0485567	0	0	0.106692	0	0.250091	0.0580766	0.0393202	0	0.0476051	0	0	0.00666594	0.0984849	0.100182	0.205581	0.0124554	0	0.0244619	0	0	0.00182761
TCGA-BH-A0B9-01	0	0.228555	0.0156171	0.0153128	0	0.172619	0	0.144626	0.0214771	0.0995597	0.0497425	0	0	0.0688549	0.0136904	0.0730299	0.147955	0.108644	0.0245867	0	0.0442848	0	0	0
TCGA-C8-A1HM-01	0	0.228562	0.025095	0	0.031417	0.219118	0	0.00867952	0.0944756	0.07353	0	0.0724044	0	0.107625	0	0	0.0976157	0.218332	0.00542218	0.00554134	0.0352386	0	0	0.0055054
TCGA-D8-A1XL-01	0	0.228608	0.0540862	0	0.0379669	0.0957683	0	0.11113	0.0289321	0.125785	0.0202785	0.00893133	0	0.0377251	0.0344888	0	0.16232	0.23773	0.0254273	0	0.0194307	0	0	0
TCGA-C8-A138-01	0	0.228613	0.0623531	0	0.02221	0.170983	0	0.107595	0.00732726	0.0600687	0.0201792	0	0	0.0319288	0.00561597	0.166084	0.0983792	0.149358	0.00654754	0	0.0913702	0	0	0
TCGA-OL-A66J-01	0	0.228626	0.0155044	0	0.0110947	0.0851959	0	0.0797845	0	0.0588469	0	0.00766131	0	0.0365142	0	0.23376	0.0316701	0.393351	0	0	0.0454262	0	0	0.00119126
TCGA-AO-A1KQ-01	0	0.228824	0.00962138	0.0151141	0	0.254	0	0	0	0.108614	0.00616968	0.0888257	0	0.0420718	0	0.147365	0.111289	0.175159	0.00704488	0	0	0.0347259	0	0
TCGA-EW-A6SB-01	0	0.229204	0	0.110495	0.147238	0.107415	0	0.0731148	0	0.103565	0.101517	0	0	0.117626	0.00320954	0.0598345	0.0665539	0.063522	0.0200306	0	0	0.0194364	0	0.0064415
TCGA-HN-A2NL-01	0	0.229319	0.00239968	0.013263	0.0861754	0.165029	0	0.0910528	0	0.0989802	0.0516915	0	0	0.0341169	0.00421188	0.1243	0.104734	0.20484	0	0	0.0192058	0	0	0
TCGA-LL-A6FQ-01	0	0.229422	0.0125941	0	0	0.0388845	0	0.0128457	0	0.0757658	0.0291224	0	0	0.0632339	0.0849146	0.304069	0.0258546	0.326773	0	0	0.0161644	0.00977725	0	0
TCGA-PL-A8LZ-01	0	0.229657	0.0244838	0	0.0236983	0.0761804	0	0.217736	0	0.0726996	0.0372704	0	0	0.0246229	0.00392802	0.0122527	0.161413	0.262561	0	0.0624196	0.0207342	0	0	0
TCGA-A7-A4SE-01	0	0.230085	0.0170537	0	0.00917292	0.0288183	0	0.0159922	0	0.0691901	0.0488586	0	0.0118394	0	0	0.444023	0.150955	0.171744	0.0119802	0	0.0203721	0	0	0
TCGA-BH-A0RX-01	0	0.230139	0.0339668	0.0187835	0	0.14729	0	0.134997	0.0174038	0.103194	0.0135233	0.0323649	0	0.0589952	0.0190043	0.0957376	0.168728	0.118847	0.0106694	0	0.0264947	0	0	0
TCGA-AC-A8OP-01	0	0.230257	0.0568391	0.0078716	0.0180777	0.0631004	0	0.125386	0	0.115486	0	0	0	0.0673706	0.0128186	0.0494384	0.0648072	0.300579	0	0	0.0645367	0.0536887	0	0
TCGA-EW-A1OY-01	0	0.230266	0.00109812	0.0114364	0.0992062	0.0344411	0	0.118443	0	0.0753977	0.0309025	0.00836154	0	0.00781544	0.00145184	0.0784732	0.159127	0.351588	0.000763896	0	0.0214941	0	0	0
TCGA-AQ-A54N-01	0	0.230695	0	0.0721457	0.00496758	0.0611253	0	0.01497	0	0.4142	0.0039285	0	0	0.0126203	0.00933679	0.047401	0.0744829	0.133921	0	0.0267497	0.124151	0	0	0
TCGA-A2-A4S2-01	0	0.230701	0.0269748	0	0.0210276	0.154817	0	0.127166	0	0.0592617	0.0643207	0	0.0035847	0.0110288	0.0414361	0.168992	0.0786489	0.208253	0	0	0.034488	0	0	0
TCGA-BH-A0B6-01	0	0.230792	0	0.0900398	0	0.224138	0	0.0812656	0	0.0644291	0.0639429	0	0	0.0916394	0.0334031	0.0698651	0.089723	0.10572	0.00870871	0	0.0771251	0	0	0
TCGA-E2-A1L7-01	0	0.230822	0.01117	0.00225526	0.0061078	0.188955	0	0.221309	0	0.0587021	0.0130094	0.0216886	0	0.0485161	0.00383242	0.020919	0.143919	0.225281	0.023054	0	0.0112809	0	0	0
TCGA-A7-A4SA-01	0	0.2315	0.0279072	0	0.0195069	0.196045	0	0.188784	0	0.0799419	0.0499164	0	0	0.0219854	0.0321605	0	0.0748234	0.23931	0	0.00501792	0.0646013	0	0	0
TCGA-LL-A8F5-01	0	0.231511	0.00210465	0.0223382	0.197051	0.0695079	0	0	0	0.0957541	0.0375276	0	0	0.0399533	0	0.263816	0.05927	0.186441	0	0	0	0.0262359	0	0
TCGA-BH-A0DK-01	0	0.231675	0.0459117	0	0.0467795	0.181027	0	0.218993	0	0.0455159	0.0329075	0.026704	0	0.0369116	0.0170543	0.039035	0.0881677	0.184068	0.00437846	0	0.0271045	0.00544238	0	0
TCGA-AO-A0JB-01	0	0.231684	0	0.005311	0.0875848	0.13139	0	0.0998101	0	0.107507	0.029276	0	0	0.0464539	0.0136656	0.00217193	0.0518324	0.384811	0	0.00479114	0.0353954	0	0	0
TCGA-BH-A0BT-01	0	0.231712	0.0229136	0	0.00976759	0.114264	0	0.129709	0	0.100713	0.0366963	0	0	0.0579598	0.0170872	0.0531051	0.136736	0.243637	0.0116004	0	0.0658111	0	0	0
TCGA-A2-A0CW-01	0	0.232176	0.0218576	0	0	0.0653752	0	0.140333	0	0.0437657	0.00523051	0	0	0.0311669	0.018161	0.0687429	0.181386	0.312005	0.00747973	0	0.104496	0	0	0
TCGA-E2-A2P5-01	0	0.23234	0	0	0.0295366	0.105194	0	0.251245	0	0.0854627	0.0218437	0	0	0.0648642	0.000785688	0	0.114193	0.217508	0.00159807	0	0.107769	0	0	0
TCGA-AR-A0U4-01	0	0.232427	0	0.0474701	0	0.034647	0	0.0629828	0.00182485	0.0388375	0.0212366	0	0.0517135	0	0.0358782	0.401943	0.118996	0.138499	0.0234555	0	0	0.0132401	0	0.00927595
TCGA-C8-A12W-01	0	0.23247	0	0.00665724	0.176717	0.0471288	0	0.0190885	0	0.0204449	0.0276762	0	0	0.0125623	0	0.264295	0.0376524	0.350528	0	0	0.0372498	0	0	0
TCGA-OL-A97C-01	0	0.232536	0.00559597	0	0	0.215595	0	0	0.0428354	0.0953559	0	0.0439951	0	0.0240841	0	0.22183	0.0236929	0.318332	0	0	0.00868341	0	0	0
TCGA-E2-A14O-01	0	0.232562	0	0.0367792	0	0.0591529	0	0	0	0.0271323	0.0480808	0.00199007	0	0.0385231	0	0.542815	0.0658042	0.117077	0	0	0.062646	0	0	0
TCGA-AC-A8OQ-01	0	0.232568	0.028004	0	0.172632	0.0850878	0	0.111926	0	0.0782863	0.0565126	0	0	0.0467465	0.00456194	0.0988289	0.113397	0.182603	0	0	0.0214132	0	0	0
TCGA-AR-A1AW-01	0	0.232631	0.0584918	0.0485868	0.0502226	0.115447	0	0.13115	0.0399839	0.0329961	0.0224225	0.0446748	0	0	0	0.152086	0.0973955	0.206543	0	0	0	0	0	0
TCGA-E9-A5UP-01	0	0.232741	0	0.00602592	0	0.0173136	0	0	0	0.104991	0.0178334	0	0.0252075	0.0218888	0	0.485951	0	0.142491	0	0.109695	0	0.0686028	0	0
TCGA-C8-A12Y-01	0	0.232812	0.023051	0	0.0749594	0.0644889	0	0.0473897	0	0.105201	0.00913879	0	0	0.0578587	0.00359947	0.0186338	0.116182	0.277135	0	0	0.202362	0	0	0
TCGA-A2-A3XT-01	0	0.232892	0	0.0262522	0	0.0338234	0	0.0721847	0	0.0425934	0.0534422	0	0	0.0462096	0.0308389	0.437403	0.0824381	0.150955	0	0	0.0238593	0	0	0
TCGA-A2-A3XV-01	0	0.233186	0	9.41e-05	0.00289936	0.0664308	0	0.0489736	0	0.0814399	0.0143053	0.000377902	0	0.0730454	0.00591518	0.165828	0.0407486	0.432811	0	0	0	0.0671308	0	0
TCGA-3C-AALJ-01	0	0.233215	0.0122749	0.0126217	0	0.0845194	0	0.164407	0	0.0547566	0.0591842	0.0496202	0	0.000797811	0	0.211718	0.102228	0.216447	0	0	0.0314253	0	0	0
TCGA-GM-A2DD-01	0	0.233793	0.0198735	0	0.0157609	0.114457	0	0.22496	0	0.0667564	0.026608	0.0256301	0	0.0529133	0.00158405	0.0392943	0.100752	0.27407	0.0125312	0.0116241	0.0131852	0	0	0
TCGA-BH-A0W7-01	0	0.234309	0.00532194	0.0333178	0.0284287	0.168795	0	0.112514	0	0.0676892	0.0278388	0.0383893	0	0.0341486	0.00209787	0.0965518	0.119226	0.170061	0.00817435	0	0.0874445	0	0	0
TCGA-E2-A10C-01	0	0.23455	0.00984043	0	0.0222347	0.136885	0	0.182625	0	0.0413698	0.0577979	0	0	0.0110067	0.00220716	0.111555	0.0476702	0.325708	0	0	0.0511005	0	0	0
TCGA-A7-A4SB-01	0	0.234572	0.104971	0	0.114738	0.117039	0	0.00191423	0	0.0729152	0	0	0	0.0444591	0	0	0.0569803	0.339983	0	0	0.147001	0	0	0
TCGA-E2-A1LH-01	0	0.234594	0.0392454	0.0120922	0	0.151214	0	0.0843284	0	0.0795863	0.0234678	0.0401657	0	0.0912729	0	0.0930948	0.149233	0.191845	0.0089689	0	0.0354865	0	0	0
TCGA-EW-A1P3-01	0	0.234648	0.0700749	0	0.102915	0.0617191	0	0.144478	0	0.0733082	0	0.00832083	0	0.0318214	0.0110189	0	0.125777	0.228405	0	0	0.133234	0.00665173	0	0.00227533
TCGA-AO-A03R-01	0	0.234736	0.0196574	0.00168353	0.0759387	0.161441	0	0.229303	0	0.118119	0.0220651	0	0	0.0794884	0.0260315	0	0.0800862	0.178058	0.00442015	0.00370712	0	0	0	0
TCGA-A2-A0EQ-01	0	0.234865	0.0597905	0	0.00452805	0.114675	0	0.224571	0.0205172	0.040503	0.0192324	0.050069	0	0.0241042	0	0.146907	0.115784	0.15167	0	0	0.0276487	0	0	0
TCGA-OL-A5RU-01	0	0.234994	0.0257228	0.100337	0.0561307	0.166652	0	0.185401	0	0.0623521	0.0477351	0	0	0.0472274	0.00968037	0.0381384	0.0325442	0.164282	0.0111753	0	0.0526214	0	0	0
TCGA-AR-A0TW-01	0	0.235334	0.0147658	0	0.0833424	0.229803	0	0.0547721	0.0589652	0.0729719	0	0	0	0.0425371	0.0158957	0	0.105715	0.287341	0.00328651	0	0.030604	0	0	0
TCGA-A2-A0CK-01	0	0.235402	0.0138781	0	0.0570833	0.119221	0	0.249273	0	0.0644881	0.00283501	0	0	0.0663559	0.0177514	0.00147644	0.057566	0.310683	0	0	0.0393897	0	0	0
TCGA-E2-A56Z-01	0	0.235485	0.0195616	0	0.018479	0.0952512	0	0.0509615	0	0.0650435	0.0776788	0	0	0.0631576	0	0.25077	0.11001	0.232436	0	0	0.00115325	0.0154971	0	0
TCGA-E2-A105-01	0	0.235518	0.0493454	0	0.0801145	0.0429689	0	0.0108572	0	0.0526648	0.0162792	0	0	0.0198737	0	0.308484	0.0756281	0.337438	0.00618944	0	0.000157232	0	0	0
TCGA-E9-A1RG-01	0	0.235559	0.0112557	0	0.0787805	0.139541	0	0.0978489	0	0.0546399	0.0490287	0	0	0.0630279	0.0273786	0	0.0669526	0.354121	0.0248659	0	0.0214902	0.00778639	0	0.00328253
TCGA-AQ-A7U7-01	0	0.235768	0.0255366	0.0361908	0	0.182336	0	0.233077	0	0.0721839	0.0470215	0.013515	0	0.0405906	0.0180951	0.00326309	0.117468	0.158941	0.00811067	0	0.0436717	0	0	0
TCGA-EW-A1PE-01	0	0.236188	0.0614727	0	0.0828825	0.0686283	0	0.119786	0	0.0674534	0.0163638	0	0	0.00592689	0.0110984	0.0129293	0.116165	0.402345	0	0	0.0231145	0	0	0.0118337
TCGA-E2-A1II-01	0	0.236242	0	0.0127705	0.0336226	0.290495	0	0.0636031	0.0405632	0.0928279	0.0302555	0	0	0.0642907	0.00810165	0.0314693	0.181026	0.129714	0	0	0.0212612	0	0	0
TCGA-A2-A0T1-01	0	0.236372	0.0134056	0.00709475	0	0.142563	0	0.0815416	0	0.0846853	0.0639993	0	0	0.0338217	0	0.175832	0.0996079	0.267197	0.00573934	0	0.0245115	0	0	0
TCGA-AO-A0J6-01	0	0.236424	0	0	0.0476959	0.207111	0	0	0.0286379	0.0928859	0.00531635	0	0	0.122115	0.0041217	0	0.092569	0.182966	0	0.184568	0	0.0276783	0	0.00433418
TCGA-GM-A2DK-01	0	0.236521	0.0287379	0	0.037407	0.0634345	0	0.109433	0	0.0562627	0	0.0252149	0	0.0370119	0	0.236567	0.0316948	0.356227	0	0	0.0112901	0.00671946	0	0
TCGA-BH-A0AW-01	0	0.236569	0.0321969	0	0	0.128416	0	0.179405	0.00521557	0.0734169	0.0707124	0.00907877	0	0.0462565	0.0146295	0.0403482	0.0999695	0.207599	0.00767594	0	0.0850801	0	0	0
TCGA-BH-A0HB-01	0	0.236698	0.0185175	0	0.019115	0.0876094	0	0.211639	0	0.0405522	0.0249882	0.0250035	0	0.0550439	0.0151694	0.0617334	0.061817	0.338159	0.0126495	0	0.0280034	0	0	0
TCGA-E2-A573-01	0	0.236723	0.0243918	0.00391303	0.0688078	0.0772018	0	0.196026	0	0.114072	0.00633122	0.0045674	0	0.038957	0.00242045	0.153513	0.148136	0.161662	0	0	0	0	0	0
TCGA-BH-A0H7-01	0	0.237047	0.0714228	0	0.0186323	0.0692065	0	0.109699	0	0.0458312	0.0176782	0.0145864	0	0.0173328	0	0.19319	0.0883314	0.270793	0	0	0.0832973	0	0	0
TCGA-AO-A03M-01	0	0.237185	0.0397581	0	0.0301377	0.127588	0	0.243853	0.0361422	0.0858029	0.015471	0	0.00296377	0	0.0134258	0.00950278	0.161068	0.183379	0.0155402	0	0.0353668	0	0	0
TCGA-B6-A0IQ-01	0	0.237214	0.00879469	0	0	0.151272	0	0.0111763	0	0.190521	0.0074071	0	0	0.0897553	0	0.204817	0.16934	0.115481	0.0418504	0	0.00958441	0	0	0
TCGA-A8-A08I-01	0	0.237518	0	0	0.0170514	0.179092	0	0.0126573	0.00927089	0.0299109	0.0269715	0	0	0.0393942	0.00509701	0.404263	0.113505	0.157505	0.00528137	0	0	0	0	0
TCGA-A7-A426-01	0	0.237637	0.0381979	0	0.060173	0.157809	0	0.114376	0	0.108593	0	0	0	0.0678916	0.0140312	0	0.0324288	0.216393	0	0	0.190105	0	0	0
TCGA-5L-AAT1-01	0	0.237692	0.0135323	0.00229046	0	0.22286	0	0.112813	0	0.0731756	0.0559808	0	0	0.0728132	0.0157437	0	0.114334	0.220059	0.0256589	0	0.0707386	0	0	0
TCGA-LD-A9QF-01	0	0.237695	0	0.0303395	0	0.107746	0	0.143687	0	0.0720584	0.0260602	0	0	0.0295197	0	0.335727	0.0758265	0.163403	0	0	0.0156326	0	0	0
TCGA-GM-A2DI-01	0	0.237736	0.0357839	0.00744127	0.0233904	0.220327	0	0.348941	0.0449956	0	0	0	0.00223654	0	0.0395062	0.0236699	0.0891907	0.144739	0.011438	0	0.00307519	0.00526491	0	0
TCGA-AN-A0AJ-01	0	0.23783	0.0180568	0	0	0.146011	0	0.113434	0	0.0708601	0.0143535	0.0180237	0	0.0500735	0.00375587	0.143166	0.117698	0.274877	0.00626395	0	0.0232758	0	0	0.000151247
TCGA-EW-A1PA-01	0	0.237876	0.00869641	0.0412682	0.0145843	0.134876	0	0.0526491	0	0.0515206	0.0335737	0	0	0.0149807	0.0161554	0.109026	0.14594	0.129635	0.00305269	0	0.244042	0	0	0
TCGA-GM-A2DB-01	0	0.23791	0.0441286	0.0904267	0	0.102188	0	0.0827133	9.17e-05	0.0926412	0.0263291	0	0.0214973	0.0182297	0	0.233348	0.139706	0.145811	0	0	0.00258876	0.000300189	0	0
TCGA-AR-A1AT-01	0	0.237924	0.0276348	0	0.00152469	0.165506	0	0.168268	9.4e-05	0.0682889	0.00433105	0.0561776	0	0.00967641	0	0.0830499	0.119796	0.282225	0.00332959	0	0.0100975	0	0	0
TCGA-AR-A1AK-01	0	0.238074	0.0160743	0	0.0615926	0.14073	0	0.0858784	0	0.0708406	0.0111242	0.0158325	0	0.0170356	0.0024612	0	0.152467	0.376422	0.0164104	0	0.0331317	0	0	0
TCGA-E9-A1NC-01	0	0.238133	0.0169891	0.00482715	0.00962193	0.109578	0	0.0722382	0	0.0956385	0.0246054	0	0	0.0768509	0.00837872	0.158606	0.225712	0.16528	0	0	0.0316747	0	0	0
TCGA-BH-A8G0-01	0	0.238224	0.0495677	0.0784633	0	0.0596413	0	0.0935197	0	0.0363218	0.0606997	0	0.00575001	0.00875416	0	0.335396	0.0239258	0.2118	0	0	0.0361616	0	0	0
TCGA-A7-A3J1-01	0	0.238327	0.0543823	0.0154915	0.0249928	0.126518	0	0.263779	0	0.043	0.0217312	0	0	0.00802541	0.00591897	0	0.101747	0.288475	0	0	0.0444383	0	0	0.00150052
TCGA-AR-A1AX-01	0	0.238354	0.0802836	0.0141493	0	0.128399	0	0.190337	0.0214453	0.0576806	0.0590675	0	0	0.0232999	0.0285735	0.020067	0.101628	0.112258	0.00628679	0	0.156524	0	0	0
TCGA-D8-A1Y3-01	0	0.238389	0	0.0292966	0.00599502	0.0738101	0	0.0183389	0	0.0737017	0.0062748	0	0	0.0502206	0.0547934	0	0.0507291	0.591071	0.00072893	0.000109012	0.0386704	0	0	0.00626086
TCGA-LL-A5YO-01	0	0.238557	0.069043	0.0229927	0.0372057	0.13397	0	0.0870229	0.00968249	0.0759656	0.0853994	0	0	0.0525498	0	0.154556	0.1078	0.102398	0.00113297	0	0.0602813	0	0	0
TCGA-A2-A0T0-01	0	0.238657	0.0211799	0	0.0087546	0.0375911	0	0.158332	0	0.0838722	0.0296132	0	0	0.0457613	0	0.204126	0.100736	0.237499	0	0	0	0.0715899	0	0.000944001
TCGA-OK-A5Q2-01	0	0.238688	0.0930796	0.0259449	0.0551614	0.139558	0	0.198186	0	0.0678495	0.0460877	0	0	0.0596173	0.00180761	0.0123717	0.049544	0.180219	0.0169987	0	0.0491648	0	0	0.00440993
TCGA-BH-A0BZ-01	0	0.23869	0.0127116	0	0	0.140889	0	0.203884	0.00214173	0.0655727	0.0423782	0.0263971	0	0.0553053	0.0064126	0.023723	0.148814	0.202996	0.012633	0	0.0561414	0	0	0
TCGA-B6-A408-01	0	0.238744	0.00443151	0.00718029	0.0731632	0.0662609	0	0.116982	0	0.0738973	0.0935665	0.00752555	0	0.0112223	0	0.125048	0.0634212	0.339913	0	0	0.0173883	0	0	0
TCGA-A2-A04X-01	0	0.238753	0.032223	0	0.0012407	0.136104	0	0.00289307	0.0197408	0.054218	0.0723336	0	0.00253229	0.0124284	0.026802	0.0439523	0.265164	0.227571	0.0144782	0	0.0883189	0	0	0
TCGA-GM-A4E0-01	0	0.238773	0.0231388	0	0.0264507	0.164852	0	0.117663	0	0.0865311	0	0.0466962	0	0.0343654	0.0630104	0	0.0680605	0.357712	0	0.00136885	0.00638679	0.00376475	0	0
TCGA-A2-A25D-01	0	0.238776	0.0429068	0	0	0.191979	0	0.083245	0	0.0794864	0.0374991	0	0	0.0121958	0.0269248	0	0.156792	0.225509	0.02033	0	0.123131	0	0	0
TCGA-A2-A04Q-01	0	0.238794	0.0306147	0.0278525	0.0263296	0.13214	0	0.116492	0.0318301	0.11171	0.02779	0.0259834	0	0.0531206	0.00989651	0.0837278	0.112123	0.182918	0.0174445	0	0.0100269	0	0	0
TCGA-C8-A12U-01	0	0.238861	0.0350564	0	0.0301184	0.257437	0	0.0758972	0.045395	0.0507642	0	0	0	0.0861047	0.0181744	0.0117584	0.122694	0.170056	0.00676823	0	0.0897762	0	0	0
TCGA-AC-A3TN-01	0	0.238876	0	0.094851	0	0.125938	0	0	0	0.092298	0.0105777	0.0494668	0	0	0.00479536	0.134179	0.0591529	0.295495	0.00819858	0	0.125048	0	0	0
TCGA-EW-A2FS-01	0	0.239417	0.0332159	0.0152272	0.306659	0.0858582	0	0.091063	0	0.10528	0.00187429	0.0458824	0	0.0339487	0.0116019	0	0.0601253	0.144144	0.0277721	0	0	0.0373487	0	0
TCGA-AC-A2FE-01	0	0.239424	0	0.0180226	0	0.261846	0	0.106391	0	0.0649761	0.0578594	0	0	0.083763	0.0412833	0	0.117066	0.167609	0.0187931	0	0	0.0623897	0	0
TCGA-AN-A0XU-01	0	0.239524	0.036634	0	0.0862922	0.0997236	0	0.0262444	0.0312372	0.0979318	0	0	0	0.0997447	0	0.150567	0.119051	0.232597	0.0148302	0	0	0.00514674	0	0
TCGA-LL-A440-01	0	0.23977	0.0236878	0	0	0.0418649	0	0.0786688	0	0.0217121	0.0144447	0	0	0.0195887	0.0120194	0.302612	0.0111508	0.33862	0.0279431	0	0.107688	0	0	0
TCGA-D8-A73U-01	0	0.239812	0.00904383	0.0114956	0.0189266	0.230446	0	0.197484	0	0.0440756	0.0346504	0.0260351	0	0.0191304	0.0156896	0.0488945	0.0768176	0.223378	0.00861193	0	0.0353209	0	0	0
TCGA-BH-A0BL-01	0	0.24036	0.070017	0	0.0321698	0.0638796	0	0.169601	0	0.094418	0.0114273	0	0	0.036661	0.0108977	0.020561	0.197994	0.181462	0.0814839	0	0.0292275	0	0	0.000200006
TCGA-A2-A0D0-01	0	0.240366	0.0273572	0	0	0.149947	0	0.0772719	0.00601705	0.119628	0.0359273	0	0	0.0540708	0.0101192	0.162618	0.100517	0.226744	0.00329321	0	0	0.0248732	0	0.00161683
TCGA-AC-A3BB-01	0	0.240622	0.0267616	0.0242605	0.0542496	0.190822	0	0.0737901	0	0.126894	0.0781666	0	0	0.0762313	0.0337708	0.0255888	0.0736676	0.189289	0.00106291	0	0.0202042	0.00524115	0	0
TCGA-AC-A6IV-01	0	0.240662	0.00689913	0.000474958	0.0205128	0.127255	0	0.149763	0	0.0393816	0.0501263	0	0	0.00709589	0.0344418	0.00326937	0.0687781	0.380942	0.0089627	0	0.0962441	0	0	0.00585395
TCGA-BH-A0DG-01	0	0.240692	0.0582808	0	0	0.0753512	0	0.0654657	0	0.0392233	0.0415658	0	0.0239586	0	0.0160503	0.083944	0.110517	0.407114	0.0159085	0	0.0626207	0	0	0
TCGA-GM-A2DF-01	0	0.24072	0	0.0257256	0.139904	0.0781645	0	0.0904198	0	0.0786415	0.0309555	0	0	0.0747683	0.0118111	0.140048	0.0686363	0.220023	0	0	0	0.040902	0	0
TCGA-AO-A03L-01	0	0.240735	0.0496994	0	0.0675294	0.116534	0	0.238125	0	0.0722128	0.00814495	0	0.00442303	0.00390743	0.0476754	0	0.0922113	0.224322	0	0	0.0752145	0	0	0
TCGA-OL-A5S0-01	0	0.240747	0.0161561	0	0.0210255	0.0478706	0	0.0551293	0	0.0779431	0.00770427	0.0128087	0	0.0476779	0.0230974	0.275074	0.115598	0.261584	0	0	0	0.0383303	0	0
TCGA-OL-A5RY-01	0	0.240843	0.0935372	0.0244297	0.0727437	0.0903824	0	0.165622	0	0.0935597	0.00186792	0.0277327	0	0.045718	0.00475398	0	0.0791159	0.233789	0.0296236	0	0.0371247	0	0	0
TCGA-AN-A03Y-01	0	0.240853	0.038408	0	0.0484134	0.175223	0	0.181533	0	0.102748	0.00901641	0	0	0.0146394	0.0162379	0.00523393	0.0795015	0.266951	0	0	0.059589	0	0	0.00250539
TCGA-BH-A8FZ-01	0	0.240883	0.0440966	0	0	0.101009	0	0.0860548	0.00274503	0.0544491	0.0595442	0	0	0.00261698	0.0187734	0.145699	0.041339	0.274622	0.0522948	0	0.0957856	0.0209706	0	0
TCGA-EW-A6SA-01	0	0.24096	0.046716	0	0.109245	0.0605699	0	0	0	0.105732	0.029374	0	0.0578546	0	0	0.238842	0.0194768	0.234131	0	0	0.0980575	0	0	0
TCGA-AR-A24H-01	0	0.240983	0.0327628	0	0.0250682	0.138957	0	0.0281338	0.00718352	0.139815	0.0216277	0.0269255	0	0.0011213	0.00410008	0.0518913	0.131329	0.372723	0.0124007	0	0.00596047	0	0	0
TCGA-4H-AAAK-01	0	0.240986	0.0132096	0	0	0.0946971	0	0.116458	0	0.0332245	0.0890549	0	0.0167121	0.0137292	0.0317941	0.0951012	0.0697243	0.258453	0.00527401	0	0.162569	0	0	0
TCGA-E9-A3HO-01	0	0.241043	0	0.0567747	0	0.174638	0	0.0956029	0	0.0879507	0.119466	0	0	0.0844272	0.0498197	0.0470028	0.115935	0.0874578	0.00873839	0	0.0721866	0	0	0
TCGA-A7-A0CJ-01	0	0.241062	0.0588417	0	0.00348472	0.116227	0	0.129186	0.00962597	0.103553	0.0270467	0	0.0260714	0.0067002	0.0167896	0.182043	0.0443569	0.219263	0.00390261	0.00722526	0.0324994	0	0	0.0131844
TCGA-C8-A8HR-01	0	0.24109	0.0372521	0	0.00176651	0.159092	0	0.133148	0	0.0659653	0.0116814	0	0	0.0920914	0.0202585	0	0.167427	0.279117	0.0153171	0	0.0136181	0.00326568	0	0
TCGA-B6-A0I2-01	0	0.241153	0.0177194	0	0.0512449	0.269823	0	0	0.0289941	0.112376	0.0225216	0	0	0.11153	0.0206308	0.0735936	0.206741	0.0679684	0.0168566	0	0	0	0	0
TCGA-S3-A6ZF-01	0	0.241191	0.0936185	0	0.026287	0.119094	0	0.149261	0	0.0573094	0.00805077	0	0	0.0194028	0.00760952	0.00165858	0.0957351	0.328622	0.00892788	0	0.0844245	0	0	0
TCGA-AC-A3QP-01	0	0.241209	0.0108941	0	0.096436	0.119265	0	0.00913821	0	0.0824385	0.00049261	0.000997447	0	0.0544485	0.107851	0	0.056435	0.379711	0	0	0.0818924	0	0	0
TCGA-5T-A9QA-01	0	0.241228	0	0	0.0333356	0	0	0.130431	0	0.00904383	0.0936418	0	0.0243213	0	0.00187349	0.293728	0.0246976	0.352447	0.0244892	0	0.0119913	0	0	0
TCGA-5L-AAT0-01	0	0.241305	0.01289	0.0195017	0	0.161592	0	0.0410881	0	0.123346	0.035476	0	0	0.0556294	0.00188506	0.070247	0.137693	0.177736	0.020707	0	0.141205	0	0	0.00100332
TCGA-AO-A03O-01	0	0.241414	0.0204691	0	0.0330116	0.0724821	0	0.162912	0	0.0784077	0.0296262	0.0097908	0	0.0383766	0.0184957	0.0803167	0.109772	0.325326	0.00183833	0	0.0191762	0	0	0
TCGA-C8-A12X-01	0	0.241466	0.0487436	0	0.0239585	0.0656193	0	0.0821247	0	0.0354896	0.0204128	0	0	0.0233334	0	0.0893273	0.0186496	0.514092	0	0	0	0.0285535	0	0.0496956
TCGA-C8-A8HQ-01	0	0.241563	0.00531626	0	0.0571149	0.144687	0	0.0592702	0	0.156544	0.017711	0	0.00149941	0.0152226	0.0172554	0.20272	0.121136	0.156633	0.0080387	0	0.0368519	0	0	0
TCGA-AC-A3W6-01	0	0.241588	0.0103502	0	0	0.13617	0	0.23798	0	0.0524048	0.0838883	0	0	0	0.0184038	0	0.153857	0.20129	0.019174	0	0.0864819	0	0	0
TCGA-BH-A0HA-01	0	0.241588	0.0236569	0	0	0.091281	0	0.197022	0	0.0759647	0.0541948	0	0	0.0469158	0.0154549	0.00849616	0.165976	0.169326	0.0155817	0	0.136131	0	0	0
TCGA-UL-AAZ6-01	0	0.241775	0	0.00528581	0.0235604	0.0327315	0	0.0651638	0	0.0465731	0.0212614	0	0	0.048416	0.00794932	0.279721	0.0234287	0.407781	0	0	0.0330819	0.00504628	0	0
TCGA-A8-A06O-01	0	0.241922	0.0206929	0	0.0486734	0.0602692	0	0.102656	0	0.0378968	0.0180548	0	0	0.0176893	0	0.127372	0.046356	0.497676	0.0106618	0	0	0.0120014	0	0
TCGA-A8-A09M-01	0	0.241938	0.0313851	0	0.0949423	0.129554	0	0.141755	0	0.066947	0.0332231	0.0276141	0	0.0434128	0.0519532	0.00737741	0.0656602	0.304709	0	0	0.00146763	0	0	0
TCGA-GM-A3NY-01	0	0.242022	0.126583	0	0.0901645	0.0866452	0	0.140986	0	0.138001	0	4.51e-05	0	0.0670738	0.00329684	0	0.0828475	0.249046	0	0	0.0153108	0	0	0
TCGA-A2-A3XZ-01	0	0.242055	0.120821	0.0298489	0	0.0789746	0	0.223142	0.0126021	0.0485395	0.0558835	0	0	0.0395454	0	0.00863211	0.079702	0.24959	0.0116314	0	0.0410883	0	0	0
TCGA-BH-A18L-01	0	0.242296	0.0469858	0	0.0216543	0.0667275	0	0.108106	0	0.0688544	0	0	0	0.0453171	0.0258132	0	0.0982138	0.463027	0	0	0	0.0553011	0	0
TCGA-AC-A2FB-01	0	0.242368	0.0736691	0	0.0192631	0.168753	0	0.239257	0	0.0300021	0	0.055928	0	0.047151	0.00394226	0	0.0997588	0.12223	0.0217368	0.013828	0.104267	0	0	0.000213081
TCGA-BH-A0DL-01	0	0.242403	0	0.00506746	0.0386591	0.0771646	0	0.0283833	0.0069725	0.0525948	0.0550649	0	0	0.0428306	0.00375254	0.10207	0.186616	0.269268	0.071589	0	0	0.046609	0	0.0133586
TCGA-GM-A2DN-01	0	0.242452	0.0276148	0	0.0469323	0.157155	0	0.0765528	0	0.0543239	0.0212346	0.0658266	0	0.0249492	0.00945832	0.236477	0.136348	0.116272	0	0	0.0268551	0	0	0
TCGA-AR-A2LH-01	0	0.242684	0.0972999	0	0	0.150346	0	0.146747	0.0145434	0.020396	0.0467801	0	0	0.066284	0.0662966	0	0.0750721	0.224105	0.00565373	0	0.0864766	0	0	0
TCGA-XX-A899-01	0	0.242714	0.0444427	0.0702186	0	0.124894	0	0.179548	0	0.0160343	0.00846616	0	0	0.0170785	0.0321993	0.0439832	0.0572054	0.273479	0	0	0.132451	0	0	0
TCGA-E2-A1AZ-01	0	0.24289	0.092957	0	0.0329566	0.00834813	0	0.241252	0.0341238	0.108633	0	0	0.00985573	0.00474536	0.0243886	0.0244312	0.181953	0.159535	0.0187914	0	0.05803	0	0	0
TCGA-C8-A26X-01	0	0.242942	0.00520299	0	0.156669	0.0818396	0	0.0737032	0.00855271	0.0424169	0.0012579	0.0214308	0	0.013309	0	0.233222	0.0981856	0.260202	0	0	0.00172692	0.00228161	0	0
TCGA-E9-A1NE-01	0	0.242998	0.0331985	0	0.023072	0.202587	0	0.282976	0.0132425	0.0957711	0	0.0531388	0	0.0340655	0.0169055	0.0146291	0.103288	0.086265	0.011586	0	0.0282756	0	0.000999755	0
TCGA-OL-A66H-01	0	0.243242	0.00759218	0	0.0422864	0.0431193	0	0.119713	0	0.0399838	0.00312627	0.0137131	0	0.0192892	0.0501795	0	0.0329757	0.556933	0	0	0.0670261	0	0	0.00406212
TCGA-PE-A5DD-01	0	0.243304	0.07436	0	0.0808273	0.190243	0	0.150621	0	0.109078	0.0349899	0	0	0.056189	0.00724588	0	0.0791298	0.135504	0	0	0.0818122	0	0	0
TCGA-A8-A07Z-01	0	0.243328	0.0279887	0	0	0.0977299	0	0.0306678	0	0.0643428	0.0673368	0	0.0221113	0	0.063979	0	0.0062332	0.472951	0.00162009	0.059175	0.0858643	0	0	0
TCGA-LL-A6FP-01	0	0.243422	0.00462419	0	0.121283	0.0852813	0	0.0515822	0	0.00425013	0.00208644	0	0	0	0.0302061	0.0483205	0	0.410906	0.0278937	0	0.212221	0	0	0.00134514
TCGA-AC-A2FM-01	0	0.243535	0.0517751	0	0.1059	0.0750689	0	0.176734	0	0.0502949	0.0033855	0	0	0.0491288	0.0152785	0	0.0698231	0.298198	0	0	0.050616	0.0530804	0	0.00071671
TCGA-OL-A5DA-01	0	0.243698	0.00879394	0	0.0623611	0.182819	0	0.0882875	0	0.150304	0.00685475	0.0340266	0	0.0461987	0	0	0.101055	0.243322	0	0	0.0755304	0	0	0.000447364
TCGA-B6-A400-01	0	0.24373	0	0.0322145	0	0.0323379	0	0.0439446	0	0.0690839	0.0821874	0	0	0.0295621	0	0.346103	0.00297759	0.22092	0.0297208	0.0704938	0	0.0404552	0	0
TCGA-AO-A0JL-01	0	0.243762	0.0644256	0	0.0929874	0.0618545	0	0.0483993	0	0.0617808	0.0364435	0	0	0.0401919	0	0.278082	0.0330254	0.25785	0	0	0.0249599	0	0	0
TCGA-BH-A1EW-01	0	0.243877	0.0451801	0	0.0162208	0.0846679	0	0.296825	0.0402887	0	0	0	0.0209401	0	0.0809729	0	0.102395	0.178357	0	0	0.133373	0	0	0.000779085
TCGA-LL-A5YP-01	0	0.243998	0	0.00992521	0.0491812	0.0566983	0	0.102093	0	0.093464	0.002089	0	0	0.0163653	0.0405925	0.0442933	0.0578772	0.447023	0.0360218	0	0	0.0434005	0	0.000975108
TCGA-C8-A1HF-01	0	0.244003	0.0085026	0	0.029319	0.190531	0	0.156386	0.0104474	0.0553483	0	0.0401247	0	0.0817205	0	0	0.109559	0.265298	0.00826075	0	0	0.044503	0	0
TCGA-AN-A0G0-01	0	0.244214	0	0	0.0724782	0.039409	0	0.111096	0.0142906	0.0773601	0.00555939	0	0.0148787	0.0427495	0.0102431	0.131934	0.0909005	0.384288	0	0	0	0.0034815	0	0.00133145
TCGA-BH-A0B4-01	0	0.244289	0.062767	0	0.0212725	0.106295	0	0.0949846	0	0.0492325	0.0258927	0	0	0.0397676	0.00256433	0.0357823	0.145644	0.289345	0.00516916	0	0.121282	0	0	0
TCGA-A2-A04R-01	0	0.244312	0.00103891	0.00251557	0.00737347	0	0	0.104863	0	0.0136874	0.0363979	0.0123638	0.0342665	0	0	0.425202	0.00296517	0.145138	0	0	0.214188	0	0	0
TCGA-EW-A1P5-01	0	0.244324	0	0.0355104	0.0187559	0.00159547	0	0	0.00273737	0.0525083	0.0412782	0	0.0266632	0	0.000128111	0.270687	0.05009	0.419632	0.00356023	0	0.076854	0	0	0
TCGA-AO-A126-01	0	0.244418	0.0156836	0	0.0523445	0.0842167	0	0.0821147	0	0.104885	0.0116206	0.0437674	0	0.0600553	0	0	0.0431271	0.340528	0	0	0.161657	0	0	0
TCGA-E9-A5FL-01	0	0.244474	0	0.0531422	0.0428265	0.0294252	0	0.109496	0	0.0400634	0.0342049	0	0	0.0326296	0.0158853	0	0.0382103	0.556049	0.0365151	0.0078707	0	0.00368164	0	0
TCGA-GM-A2DC-01	0	0.244771	0.0834878	0	0.125511	0.123074	0	0.0221218	0	0.0768174	0.0373119	0	0	0.0683259	0.000465216	0	0.0889319	0.287597	0	0	0.0850409	0	0	0.00131554
TCGA-3C-AALI-01	0	0.244922	0.014914	0.00824431	0	0.127685	0	0.109795	0	0.109548	0.0855561	0	0	0.0221353	0.0118372	0.208431	0.142424	0.111755	0	0	0.0476748	0	0	0
TCGA-D8-A1XQ-01	0	0.245066	0	0.041922	0.0860226	0.0649373	0	0.0566684	0	0.0838162	0.00330554	0	0	0.0529074	0.00709348	0.14707	0.0948833	0.339799	0.000320787	0	0	0.0212538	0	0
TCGA-LL-A9Q3-01	0	0.245098	0.00777833	0	0.0235585	0.14415	0	0.0944611	0	0.0403057	0.089854	0	0	0.049729	0.0143767	0.00620862	0.059984	0.350186	0.00478932	0	0.114619	0	0	0
TCGA-BH-A0BW-01	0	0.245147	0.0268015	0	0	0.00536867	0	0.121074	0.0194658	0.0943345	0	0	0.0426197	0.0505214	0.01071	0.0455001	0.294869	0.197843	0	0.0292816	0.0557441	0	0	0.00586694
TCGA-A7-A4SD-01	0	0.245178	0.0115252	0	0.0847333	0.162111	0	0.0598374	0.0193987	0.120851	0.0349333	0	0.0201831	0.0274072	0.0271117	0.183761	0.152691	0.077572	0	0.0062131	0	0.0116708	0	0
TCGA-E9-A1R6-01	0	0.245287	0.019297	0	0.0349372	0.0317079	0	0.0194539	0	0.0204835	0.0289164	0	0	0.0192824	0	0.224913	0.0425482	0.489246	0	0	0.058557	0	0	0.0106576
TCGA-A2-A04U-01	0	0.24568	0	0	0.0929744	0.0877262	0	0	0.000322713	0.0717278	0.0262719	0.0149307	0	0	0	0.493909	0.0296516	0.108208	0	0	0.0742786	0	0	0
TCGA-E2-A3DX-01	0	0.24568	0.035722	0.0154147	0.0771304	0.308295	0	0.140893	0	0.0289496	0.00612047	0.0135713	0	0.0233186	0.0118753	0.00725978	0.060764	0.186825	0.0056695	0	0.0781912	0	0	0
TCGA-A2-A04P-01	0	0.245687	0.0716051	0.0375053	0.0961813	0.0740388	0	0.149477	0	0.162517	0.0230054	0.00462466	0	0.0355839	0.0082302	0	0.127527	0.177436	0	0.0193601	0.0129088	0	0	0
TCGA-EW-A2FV-01	0	0.245721	0.020563	0	0.0530217	0.100282	0	0.180101	0	0.0673307	0.0104185	0.0335176	0	0.0613879	0.0298331	0.016864	0.138105	0.209317	0.013873	0	0.0653842	0	0	0
TCGA-AN-A0FT-01	0	0.245805	0.030799	0	0.0242046	0.0770687	0	0.134131	0	0.0521892	0	0.0239567	0	0.0640008	0.000726244	0	0.0746594	0.452837	0	0	0.0336968	0.0297337	0	0.0019968
TCGA-AR-A1AQ-01	0	0.245812	0.0170271	1.79e-05	0.124125	0.104713	0	0.13007	0.0277765	0.0913443	0	0.0127319	0	0.0178544	0.000735385	0.0626439	0.114149	0.23723	0.0474018	0	0.0121793	0	0	0
TCGA-B6-A40B-01	0	0.246074	0.0036728	0.00333972	0.0355291	0	0	0	0	0.104029	0.0541623	0.0159076	0.0252743	0	0	0.420398	0	0.164893	0	0.0178071	0.110258	0.044729	0	0
TCGA-EW-A6SD-01	0	0.246075	0.0185885	0	0.136812	0.100366	0	0.126302	0	0.0736108	0.0230675	0	0	0.0364896	0.00916925	0.0581884	0.134705	0.244862	0.0103457	0	0.0272803	0	0	0.000211601
TCGA-A2-A4S1-01	0	0.246118	0.00572734	0	0	0.0413245	0	0	0	0.0191703	0.0229698	0.0208404	0.0212067	0	0	0.124993	0.0219941	0.704601	0.0010797	0	0.00989598	0.00264468	0	0.00355258
TCGA-A2-A3XX-01	0	0.246178	0.0775031	0	0.0674817	0.0588597	0	0.022025	0	0.110421	0.050373	0	0	0.0207935	0	0.252634	0.0769691	0.234873	0	0	0.028067	0	0	0
TCGA-A8-A07R-01	0	0.246187	0.127802	0	0.283509	0.015441	0	0.0378247	0	0.043439	0.0119846	0	0.00509537	0.0207587	0.00991004	0.0750247	0.119823	0.186405	0.0138546	0	0	0.0194605	0	0.0296677
TCGA-A1-A0SF-01	0	0.246259	0.0430973	0	0.120124	0.221877	0	0.142116	0	0.059378	0	0.0826808	0	0.0301062	0.000520352	0	0.0666086	0.175395	0.00726658	0	0.0508303	0	0	0
TCGA-E2-A2P6-01	0	0.246415	0.084428	0	0.0690733	0.0225542	0	0.110556	0	0.0736318	0	0	0	0.037644	0.0332263	0	0.0609904	0.401145	0	0	0.102813	0.0033834	0	0.000555124
TCGA-E9-A247-01	0	0.246499	0.0972866	0	0.0577374	0.0707165	0	0.0430469	0	0.0492565	0.0282653	0	0	0.0175604	0	0.0619678	0.0957838	0.347971	0.0152708	0	0.102979	0	0	0.0121574
TCGA-BH-A0BQ-01	0	0.246503	0.025771	0	0.0840614	0.131093	0	0.144844	0	0.0375805	0.0303957	0.0202987	0	0.0201278	0	0.0919919	0.102117	0.23224	0.00811191	0	0.0713665	0	0	0
TCGA-A8-A07P-01	0	0.246516	0.0196393	0	0.00478104	0.0479544	0	0.0838283	0.00257246	0	0.00247198	0	0.00331352	0.00247189	0.042047	0	0.0371055	0.433018	0.00312226	0	0.317675	0	0	0
TCGA-BH-A42V-01	0	0.246523	0.0304486	0	0.0539427	0.10074	0	0.206815	0	0.0692382	0.0271158	0	0	0.0581458	0.0283672	0.0331544	0.035651	0.247679	0.032096	0	0.0766061	0	0	0
TCGA-AO-A0J9-01	0	0.246561	0.00587063	0	0	0.109229	0	0.190719	0	0.0213831	0.0316662	0	0	0.0612141	0.00624188	0.139157	0.0527878	0.335801	0.00873347	0	0.0371984	0	0	0
TCGA-A2-A0CM-01	0	0.246593	0.0148549	0	0	0.101856	0	0.186216	0.0258548	0.119578	0.018567	0	0	0.0425506	0.030511	0.129096	0.146445	0.182093	0.00237742	0	0	0	0	0
TCGA-A2-A0YM-01	0	0.246603	0.000313545	0	0	0.0181358	0	0.0850526	0	0.0571789	0.017716	0	0	0.0112731	0.0204768	0.408792	0.0461172	0.172573	0	0.0503865	0	0.111984	0	0
TCGA-BH-A18H-01	0	0.246662	0.07725	0	0	0.289934	0	0.125693	0.053342	0.0230745	0.0645361	0	0	0	0.039305	0.12245	0.098501	0.0818512	0.00187717	0	0.0112486	0.010937	0	0
TCGA-E9-A1N4-01	0	0.246683	0.0457967	0	0	0.0293904	0	0.120221	0	0.0334577	0	0.00693564	0	0.00421566	0.00690669	0.274052	0.0656129	0.329696	0	0	0.0837146	0	0	0
TCGA-PL-A8LY-01	0	0.246716	0.0163784	0	0	0.193463	0	0.110301	0	0.0747755	0.0146032	0.00313354	0.034908	0	0.0154479	0	0.0186478	0.411185	0.00116689	0	0.105991	0	0	0
TCGA-AC-A3YI-01	0	0.246942	0.0502999	0	0.0267339	0.0825577	0	0.0285678	0	0.0143849	0.00938045	0	0	0.0347872	0.0503172	0.302106	0.0373545	0.204298	0	0.0133928	0.0229536	0.122828	0	3.85e-05
TCGA-LD-A7W6-01	0	0.246947	0.0760195	0	0.117151	0.151835	0	0.135893	0	0.0961692	0.00169452	0	0	0.024313	0	0	0.0552918	0.241156	0	0	0.100477	0	0	0
TCGA-AR-A2LL-01	0	0.247235	0.0217594	0.00323006	0	0.0605027	0	0	0	0.0350415	0.0420004	0	0.00493722	0	0.0160031	0.0870176	0.01823	0.525178	0.0335555	0	0.152545	0	0	0
TCGA-EW-A6SC-01	0	0.247276	0.00432483	0.00326896	0.0486422	0.03833	0	0.128896	0	0.055365	0	0	0	0.070273	0.0327918	0	0.0233887	0.192787	0.0589105	0	0	0.339338	0.0036832	0
TCGA-E2-A1IG-01	0	0.247319	0.056702	0	0.0666746	0.0658218	0	0.12282	0	0.0645479	0.019155	0	0	0.0368092	0.0611568	0.057178	0.0409046	0.359481	0.0153656	0	0	0.0331104	0	0.000272674
TCGA-EW-A1PB-01	0	0.247328	0	0.00748569	0	0.117393	0	0.0228431	0.00686485	0.0946344	0	0.0260937	0	0.0685847	0	0	0.237425	0.398163	0.00412755	0	0	0.0132065	0	0.00317864
TCGA-E2-A1LE-01	0	0.247363	0.0196703	0	0	0.150741	0	0.180816	0	0.0754454	0.0383507	0.016049	0	0.0288228	0.00877338	0.17346	0.0934775	0.177137	0.00496343	0	0.0322935	0	0	0
TCGA-EW-A1J5-01	0	0.247422	0.0148606	0	0.0172599	0.0817965	0	0.226988	0	0.119061	0.00302051	0.0180265	0	0	0.00526221	0	0.162415	0.227988	0.00717362	0	0.116148	0	0	0
TCGA-WT-AB44-01	0	0.247437	0.0397598	0	0.0118023	0.0854343	0	0.0766484	0	0.127556	0	0.0108377	0	0.0446283	0	0.0607843	0.0300016	0.427495	0	0.0338245	0.0512274	0	0	0
TCGA-A8-A06X-01	0	0.247463	0.00553481	0	0.0303888	0.0353129	0	0	0	0.122307	0.00632237	0.0584289	0	0.0545694	0	0.170422	0.0945551	0.391744	0	0	0	0.0304145	0	0
TCGA-AR-A0TZ-01	0	0.247477	0.0313312	0	0	0.0534621	0	0.128627	0	0.0467434	0.00453373	0	0	0.0238	0.0498437	0	0.0393439	0.412105	0.0907299	0	0	0.11948	0	0
TCGA-E2-A1LI-01	0	0.24754	0.0359576	0	0.0443989	0.035775	0	0.152487	0.00308535	0.0760835	0.00938977	0.00725988	0	0.0266598	0.0375389	0.134018	0.17085	0.189446	0	0	0	0.0770503	0	0
TCGA-A8-A08F-01	0	0.247552	0.00589242	0	0	0.0965916	0	0.0764707	0	0.0589575	0.026126	0	0	0.0460476	0.0695266	0.110613	0.0788418	0.406536	0	0	0.0145014	0	0	0.00989596
TCGA-GM-A3NW-01	0	0.247577	0.0150645	0	0.0376112	0.116377	0	0.0559815	0	0.0721911	0.011895	0	0	0.0304075	0.00985783	0	0.124148	0.235683	0.0190972	0	0.271686	0	0	0
TCGA-AR-A5QM-01	0	0.247632	0.0257126	0	0.0405504	0.0553141	0	0	0	0.0763341	0.0246289	0.0389193	0.000103207	0	0	0.316162	0.0447054	0.197178	0	0	0.146392	0.0340005	0	0
TCGA-D8-A1XT-01	0	0.24769	0.0263742	0	0	0	0	0	0	0.0663527	0.00584944	0.0169469	0	0.00330345	0.00167328	0.2739	0.10737	0.491885	0	0	0.00634526	0	0	0
TCGA-AC-A3HN-01	0	0.247696	0.00750241	0.0185116	0.020775	0.107302	0	0.139365	0	0.0328963	0.00912603	0	0	0.026415	0	0.22997	0.0389983	0.279725	0	0	0.0894123	0	0	0
TCGA-BH-A18G-01	0	0.247732	0	0	0.0937501	0.076885	0	0.20289	0	0.0101139	0	0	0.038715	0.0365126	0.110187	0	0.0366219	0.363758	0	0.00974456	0	0.0208223	0	0
TCGA-E2-A15K-01	0	0.247817	0.0582698	0.0278728	0	0.178441	0	0.10019	0	0.109237	0.0670752	0	0	0	0.0351681	0.0784729	0.0924166	0.217921	0.00831347	0	0.0266217	0	0	0
TCGA-E2-A109-01	0	0.247882	0.0417986	0	0.0944297	0.0699171	0	0.146109	0	0.0431662	0.0282487	0.00149477	0	0.0123675	0	0.189309	0.0718989	0.277697	0	0	0.0235631	0	0	0
TCGA-E2-A14Z-01	0	0.247914	0.0297934	0	0.00179848	0.126065	0	0.156993	0	0.122955	0.0247269	0.0135474	0	0.00938685	0.0422086	0.0177387	0.139909	0.198072	0.0176146	0	0.0991911	0	0	0
TCGA-A7-A4SF-01	0	0.248075	0.0482551	0	0.0199226	0.0797289	0	0.133183	0	0.0660999	0.0382527	0	0	0.0163761	0	0.179941	0.0805369	0.242744	0.000735565	0	0.0942242	0	0	0
TCGA-Z7-A8R6-01	0	0.248147	0.00893032	0	0.00985095	0.0683713	0	0.113362	0	0.0602215	0.0353005	0	0	0.0571497	0.00632951	0.124496	0.0826324	0.321519	0.00318412	0	0.108654	0	0	0
TCGA-A2-A0SW-01	0	0.248185	0.00667653	0	0.217461	0.237887	0	0.0788152	0	0.0353105	0.0190208	0.0257875	0	0.0335756	0	0.000532234	0.0687938	0.254007	0.00290402	0	0.0192283	0	0	0
TCGA-EW-A1P7-01	0	0.248224	0.0386259	0.179971	0	0.168385	0	0.15028	0	0.0537542	0.0461959	0.00975734	0	0.0670616	0.0137775	0.0705433	0.0742581	0.0973395	0	0	0.0300497	0	0	0
TCGA-AN-A049-01	0	0.248331	0.0730787	0	0.0435936	0.0630669	0	0.170521	0	0.0329004	0.00633065	0	0	0.00804722	0.00907862	0.0495881	0.0907253	0.392342	0.0102095	0	0.046825	0	0	0.00369285
TCGA-AC-A23G-01	0	0.248342	0.0123826	0	0.0220215	0.0491158	0	0	0	0.0501651	0.0466613	0.0179973	0	0	0	0.413464	0.0405306	0.296681	0	0	0.0371775	0.0138031	0	0
TCGA-BH-AB28-01	0	0.248389	0.0906087	0.0191212	0.00697396	0.0803637	0	0.167674	0	0.0930476	0.0508295	0	0	0.0263963	0.0194325	0	0.0675744	0.328989	0.0036216	0	0.045367	0	0	0
TCGA-A2-A04V-01	0	0.248491	0.0240718	0	0.000579996	0.0351311	0	0.139127	0	0.0132101	0.00505958	0	0	0.0450055	0.0200218	0.221515	0.0324117	0.272198	0.00173815	0	0.18993	0	0	0
TCGA-AR-A1AO-01	0	0.248527	0.00378347	0.00397777	0	0.0522413	0	0.106272	0	0.0123565	0.00123812	0	0	0	0	0.521972	0.0449175	0.220428	0.00222134	0	0.0305926	0	0	0
TCGA-E9-A1R2-01	0	0.248537	0.0324544	0	0.0134839	0.130288	0	0.190742	0	0.107161	0.0306937	0.00509748	0	0.0117633	0.0115422	0	0.151056	0.23752	0.00280758	0	0.0753908	0	0	0
TCGA-GM-A3XN-01	0	0.248579	0.0589264	0	0.0986233	0.11151	0	0.127052	0	0.0796129	0.00661287	0.0343572	0	0.0136805	0	0.0917518	0.0968383	0.267441	0	0	0.0135942	0	0	0
TCGA-AN-A0XS-01	0	0.248587	0.011749	0.0172714	0.149396	0.152112	0	0.230168	0	0.0401102	0.0128762	0	0	0.0415493	0.017741	0.0127456	0.0657308	0.205303	0	0	0.0429624	0	0	0.000285904
TCGA-A8-A09R-01	0	0.248773	0	0.00189194	0.0123527	0	0	0	0	0.0721144	0.0124138	0.0796535	0	0.021981	0	0.342238	0.134276	0.306607	0.00617926	0	0.0102933	0	0	0
TCGA-B6-A3ZX-01	0	0.24887	0.117903	0.148955	0	0.126987	0.000902218	0.241519	0	0.0825963	0.0433482	0.00831533	0	0.0389425	0.00186413	0.0584417	0.0328715	0.0768913	0	0	0.0204635	0	0	0
TCGA-AC-A3YJ-01	0	0.249149	0.0136369	0	0	0.0689588	0	0.025378	0	0.0596737	0.00229933	0	0	0.017725	0.0481762	0	0.0136715	0.67312	0.0218901	0	0.055471	0	0	0
TCGA-AC-A3EH-01	0	0.249259	0.0153316	0	0	0.0465249	0	0.0642072	0	0.0279352	0.00139824	0.0141016	0	0.0121292	0	0.37928	0.0423761	0.352317	0	0	0.0443988	0	0	0
TCGA-A8-A07O-01	0	0.249373	0	0.0131196	0	0.0503848	0	0.00813571	0	0.031826	0.035208	0	0	0.0275009	0	0.658384	0.0191682	0.0962602	0	0	0	0.0600124	0	0
TCGA-A2-A0CT-01	0	0.249404	0.0899679	0	0.0437886	0.0316231	0	0.0821214	0	0.0403481	0	0.00580744	0	0.0379272	0.0595138	0	0.0390503	0.392336	0.0108468	0	0.155458	0.0112116	0	0
TCGA-E2-A1B4-01	0	0.249452	0.0540512	0	0.0638197	0.057576	0	0.158305	0	0.0882188	0.0139925	0	0	0.0484653	0	0.0206736	0.0577319	0.321643	0	0	0.112276	0	0	0.00324722
TCGA-OL-A6VQ-01	0	0.24956	0.105524	0	0.0524144	0.0894464	0	0.192367	0	0	0	0	0	0.056442	0.022123	0	0.0711442	0.224944	0.0539597	0.0120068	0.0694223	0.0502063	0	0
TCGA-A2-A0ET-01	0	0.249634	0.0249536	0	0.00365094	0.170456	0	0.093031	0	0.0747258	0.00538015	0	0	0.0420719	0.065758	0	0.0481609	0.385982	0.0616046	0	0	0.0223522	0	0.00187278
TCGA-S3-A6ZG-01	0	0.249651	0.0569287	0	0.0849129	0.0902428	0	0.113565	0	0.069972	0	0.00703811	0	0.0168998	0.0215647	0.0124282	0.0476978	0.361085	0	0	0.114418	0	0	0.00324626
TCGA-B6-A0I5-01	0	0.249664	0.0711214	0	0.0407529	0.074886	0	0.122982	0	0.0802788	0.0434455	0.0477245	0	0	0	0.154545	0.0461599	0.311594	0.00260594	0	0.00390302	0	0	0
TCGA-A8-A092-01	0	0.249684	0.0208179	0	0.0076059	0.0416484	0	0.0943241	0	0.0437022	0.0198119	0	0	0.00860677	0.0192603	0.148002	0.059661	0.444434	0	0	0.0875648	0	0	0.00456011
TCGA-LL-A73Z-01	0	0.249739	0.0411107	0	0	0.127664	0	0.0671969	0	0.0878811	0.0433636	0	0	0.0573812	0.0322615	0.0452758	0.212761	0.172723	0.0162185	0	0.0961629	0	0	0
TCGA-BH-A0C3-01	0	0.249827	0.0282015	0	0	0.112408	0	0.257614	0	0.0162653	0.00752977	0	0	0.0321788	0.0675273	0.00263355	0.109317	0.233401	0.0131255	0	0.119798	0	0	0
TCGA-B6-A40C-01	0	0.249852	0	0.0173853	0.0510054	0.145265	0	0.0414239	0	0.0917462	0.0633039	0	0	0.0248724	0.0558935	0	0.0675713	0.431932	0.00172591	0	0	0.00334141	0	0.00453317
TCGA-A8-A09D-01	0	0.249869	0.0134721	0	0.00351331	0.0304548	0	0.114861	0	0.0127285	0.0241521	0	0	0.0147471	0	0.166659	0.0538938	0.505168	0.00597113	0	0.0512094	0	0	0.00317038
TCGA-E2-A570-01	0	0.250055	0	0.00803658	0.00733846	0.121913	0	0.0191814	0	0.129082	0.0630129	0	0.0691627	0	0.0199705	0.0712698	0.0498307	0.263069	0.00929726	0	0.168835	0	0	0
TCGA-AC-A3W5-01	0	0.250142	0.0178906	0.0100265	0	0.131971	0	0.0460453	0	0.0813756	0.0893525	0	0	0.0376504	0.00774005	0.220151	0.10647	0.189466	0.015556	0	0.0463044	0	0	0
TCGA-A1-A0SM-01	0	0.250158	0.00386556	0.0155612	0	0.0840293	0	0.137584	0	0.0453787	0.00935388	0	0	0.0233254	0.046007	0.0160216	0.0131677	0.50647	0	0	0.099236	0	0	0
TCGA-A2-A0ST-01	0	0.250239	0.0225712	0.0774308	0.0188105	0.132706	0	0.15746	0.0209327	0.0892681	0.0484254	0.0118231	0	0.0296214	0	0.0862789	0.159896	0.0793342	0.0444966	0	0.0187287	0	0	0.00221638
TCGA-A8-A0A9-01	0	0.250261	0.0244548	0	0.00425608	0.102954	0	0.145455	0	0.05854	0.0132965	0	0	0.0289434	0.00362361	0.17244	0.0664053	0.350317	0	0	0.0175648	0.0107942	0	0.000955147
TCGA-GM-A5PV-01	0	0.250405	0	0.0155961	0.0149179	0.173271	0	0.0251287	0	0.113332	0.0330077	0	0	0.0126181	0.0209743	0.156833	0.178741	0.196763	0.0196407	0	0.0391764	0	0	0
TCGA-E2-A1IJ-01	0	0.250448	0.0343672	0	0.0417158	0.0995719	0	0.198755	0	0.0825088	0.00782711	0.0103771	0	0.0452409	0.0115582	0	0.096629	0.191584	0.0225852	0	0.157279	0	0	0
TCGA-AR-A1AJ-01	0	0.250475	0.0313592	0.00177983	0.0177057	0.0593795	0	0.171011	0.0211374	0.0950747	0.00573393	0.052738	0	0	0.00169814	0.006032	0.173554	0.328803	0.0251614	0	0	0.00727079	0	0.00156048
TCGA-E9-A1N5-01	0	0.250517	0.00671201	0	0.00899516	0.153574	0	0.133905	0	0.0214296	0.0124766	0	0	0.0828072	0.00766852	0.065106	0.0640358	0.291849	0.00490552	0	0.146535	0	0	0
TCGA-D8-A141-01	0	0.250527	0.0469206	0	0.0156613	0.159038	0	0.179105	0	0.0902099	0.0385141	0.00869823	0	0.0123046	0.00323224	0.134893	0.0963325	0.184322	0.00710728	0	0.023661	0	0	0
TCGA-D8-A143-01	0	0.250546	0.0270025	0	0.125879	0.0848854	0	0.191871	0	0.0631071	0.000433246	0	0	0.0147802	0.00576462	0.163718	0.0737717	0.210724	0.0116194	0	0	0.0264437	0	0
TCGA-BH-A0E6-01	0	0.250575	0.0305849	0.0430709	0.0720483	0.119968	0	0.0674296	0	0.0418158	0.112455	0.00530534	0	0.0743141	0.0111219	0.236956	0.0600327	0.11226	0	0	0.0126357	0	0	0
TCGA-C8-A3M8-01	0	0.250616	0.0664396	0	0.037629	0.0427045	0	0.0597553	0	0.0547646	0	0.0047124	0	0.0158763	0	0.243405	0.0622307	0.371186	0	0	0.0412962	0	0	0
TCGA-A7-A0CE-01	0	0.250618	0.0716384	0	0.0686064	0.083167	0	0.0347626	0	0.0551055	0.0233403	0	0.000379676	0.0357429	0.00894474	0.150112	0.0762787	0.269831	0	0.0570025	0.0650884	0	0	0
TCGA-OL-A5RX-01	0	0.250835	0.146029	0	0.0571305	0.135131	0	0.126202	0	0.126923	0.0408332	0	0	0.0498361	0.0114847	0	0.0338806	0.216166	0.020119	0	0.0341652	0	0	0.0021003
TCGA-OL-A6VR-01	0	0.250972	0.0360465	0	0.0935758	0.0463019	0	0.0492231	0	0.143999	0	0	0.0563667	0	0.0199513	0.167033	0.0206705	0.322558	0	0	0.0442739	0	0	0
TCGA-A2-A0EU-01	0	0.251106	0.019776	0	0.00296542	0.0584895	0	0.211079	0	0.0663676	0	0	0	0.0365183	0	0.0457426	0.0933522	0.2135	0.0333843	0.0156565	0.194098	0	0	0.00907017
TCGA-LL-A6FR-01	0	0.251209	0	0.0286939	0.0146379	0	0	0	0	0.0391297	0.0384728	0.0104279	0.0186958	0	0	0.612463	0.00425515	0.20891	0	0	0.0243143	0	0	0
TCGA-XX-A89A-01	0	0.251308	2.38e-05	0.00107255	0.0515659	0.0671396	0	0.206108	0	0.0915527	0.00915955	0	0	0.0220371	0.0160355	0	0.0529019	0.445889	0.00636558	0.00386216	0.026287	0	0	0
TCGA-BH-A42T-01	0	0.251325	0.0488599	0	0.00533	0.0726636	0	0.0802375	0	0.133281	0.00780119	0	0	0.0438899	0.0466598	0	0.0271343	0.295364	0.0143228	0.0158649	0	0.208591	0	0
TCGA-EW-A1PH-01	0	0.251563	0.0675939	0	0.132262	0.10032	0	0.143777	0.0422546	0.0700406	0	0.0278103	0	0.0122943	0.00307289	0.0622709	0.102608	0.194965	0.0108915	0.00238029	0	0.0186683	0	0.00879028
TCGA-AN-A0XW-01	0	0.251595	0.0149091	0	0.0500455	0.159148	0	0.093108	0.00337288	0.0962853	0.0350841	0.000851999	0	0.0547939	0.0586985	0	0.119825	0.289985	0	0	0.0238922	0	0	0
TCGA-E9-A1R0-01	0	0.251998	0.0423551	0.029017	0.0917846	0.138665	0	0.127241	0	0.0615952	0.0250937	0	0	0.0282825	0.0207427	0.0486322	0.0330317	0.256315	0.00016252	0	0.0970814	0	0	0
TCGA-A2-A3KC-01	0	0.252129	0.00346259	0.00289392	0.0525424	0.057854	0	0.122534	0	0.0738053	0.0327613	0	0.0118483	0	0.00474813	0.0260352	0.0574329	0.465122	0.00567465	0	0.0832853	0	0	0
TCGA-B6-A0X1-01	0	0.25219	0.0612527	0	0.0460754	0.196088	0	0.00136875	0.0968431	0.0791745	0.00337301	0	0	0.102736	0.030356	0.0201019	0.118833	0.213393	0	0.0304044	0	0	0	0
TCGA-OL-A5RW-01	0	0.25222	0	0.0693204	0.0311376	0.0352401	0	0	0	0.140314	0.0346778	0.0173552	0	0.0213426	0.0134415	0.206237	0.0800813	0.171643	0	0.116601	0.0626087	0	0	0
TCGA-AR-A0TV-01	0	0.252285	0.0095608	2.36e-05	0.00983321	0.125187	0	0.134848	0	0.0624207	0.0404555	0	0	0.0347571	0.01105	0.177736	0.136962	0.229333	0.00510269	0	0.0227288	0	0	0
TCGA-A2-A1FX-01	0	0.252452	0.0246805	0	0.00143508	0.0812092	0	0.129595	0	0.0329948	0	0.0132277	0	0.00457814	0.0594055	0	0.0496903	0.433656	0	0	0.16446	0.00506833	0	0
TCGA-BH-A18I-01	0	0.252548	0.0445988	0	0.0395912	0.0669363	0	0.246813	0	0.0681484	0.0267198	0.00681112	0	0.00544154	0.00183074	0.00898132	0.156695	0.232476	0.028964	0	0.0659926	0	0	0
TCGA-AC-A2FO-01	0	0.25257	0.0690094	0	0.105072	0.115332	0	0.19775	0	0.04035	0.00610192	0.0195378	0	0.0314978	0.0166078	0	0.063913	0.216654	0.0424789	0	0.075695	0	0	0
TCGA-A2-A3XY-01	0	0.252686	0.0239328	0.00241143	0.0098861	0.0321346	0	0.206667	0	0.0956901	0.0314374	0	0.0179306	0	0.0020458	0.260839	0.130357	0.175013	0.000551437	0	0.0111038	0	0	0
TCGA-AR-A2LO-01	0	0.252696	0.0375765	0.0114276	0.0425891	0.176721	0	0.182338	0	0.0746165	0.0706318	0	0	0.0831062	0.0261924	0.00190923	0.102844	0.150169	0.0111744	0	0.0287047	0	0	0
TCGA-BH-A8FY-01	0	0.252775	0.056421	0	0.0213311	0.0144462	0	0.0102537	0	0.0506722	0	0	0	0.0281577	0.116046	0	0.0090099	0.638991	0	0	0	0.054671	0	0
TCGA-AC-A5EH-01	0	0.252804	0.00765853	0	0.00298443	0.0432272	0	0.000675059	0	0.0728794	0.0654504	0.000113692	0.0434844	0	0	0.332711	0.0402811	0.312094	0	0	0.0409164	0.0375245	0	0
TCGA-E9-A1QZ-01	0	0.252823	0.0270397	0.0717866	0.0507905	0.0899236	0	0.121812	0	0.061138	0	0.165786	0	0	0	0	0.124351	0.171847	0.0196467	0	0.0958781	0	0	0
TCGA-A7-A3IY-01	0	0.252948	0	0.00194044	0	0.0107072	0	0.0159241	0	0.036995	0.0233671	0.0034086	0	0.0311676	0.00293061	0.299658	0.0235501	0.301137	0	0	0	0.249214	0	0
TCGA-BH-A0BF-01	0	0.252966	0.0219364	0	0.0676783	0.132854	0	0.185105	0.00214754	0.0834887	0.00560419	0.05692	0	0.0111229	0.0253924	0.00389349	0.114862	0.202536	0.00466	0	0.0816276	0	0	0.000171382
TCGA-LD-A74U-01	0	0.253119	0.00971806	0	0.00472207	0.0481868	0	0.0430352	0	0.0213762	0.00396458	0	0	0.0110633	0	0.345034	0.0280802	0.339515	0	0	0.145304	0	0	0
TCGA-AN-A0FX-01	0	0.253171	0.0291557	0	0.0461945	0.0465677	0	0.0321409	0	0.0825657	0.030116	0	0.00740147	0	0	0.343025	0.124258	0.223371	0	0	0	0.0352033	0	0
TCGA-E2-A15S-01	0	0.253175	0	0.00351175	0.0328027	0.0485072	0	0.212838	0	0.0383266	0.0525749	0	0	0.0447807	0.0188817	0.231873	0.0421997	0.197401	0.0108273	0	0.0654749	0	0	0
TCGA-A7-A26I-01	0	0.253182	0	0.00360723	0	0	0	0.135931	0	0.0578344	0.0300922	0	0	0.0309573	0	0.333341	0.0248893	0.317315	0	0	0.066033	0	0	0
TCGA-AO-A03U-01	0	0.253222	0.00545354	0	0.00994631	0.0473267	0	0.145468	0	0.0174759	0.0132132	0	0	0.167916	0.058465	0	0.0169582	0.403368	0.0218642	0	0.0925443	0	0	0
TCGA-D8-A1JL-01	0	0.253309	0.0208136	0	0	0.044608	0	0.201274	0.0127983	0.097496	0	0	0.0314758	0	0.00648221	0.237286	0.13504	0.178605	0	0	0	0.0341212	0	0
TCGA-BH-A0B3-01	0	0.253312	0	0.00175527	0.175508	0.0794937	0	0.0359822	0.0289226	0.0606991	0.0565277	0	0	0.0284762	0.0222834	0.0828415	0.171254	0.222454	0.00156197	0	0	0.0322414	0	0
TCGA-A2-A0YC-01	0	0.253325	0.0487314	0	0.0266747	0.062869	0	0.0912183	0	0.0345215	0.00950803	0	0	0.0220187	0.0339419	0.0675304	0.0310317	0.381153	0.0404606	0	0.133241	0	0	0.0171002
TCGA-AN-A0FD-01	0	0.253326	0.00216153	0	0.11999	0.0734157	0	0.0510326	0	0.146843	0.00777395	0	0.0204008	0.0254044	0	0.185169	0.172333	0.153917	0.00815356	0	0	0.0334055	0	0
TCGA-A8-A0A1-01	0	0.253387	0	0.0174343	0	0.0812023	0	0.00536864	0	0.0811497	0.0505505	0	0	0.00642589	0.0226648	0.350101	0.0854565	0.223244	0	0	0.0764032	0	0	0
TCGA-A2-A0T3-01	0	0.253422	0.0730372	0	0.0247123	0.105602	0	0.0309007	0	0.0886298	0.0125179	0	0.0143138	0	0	0.319832	0.0653601	0.242315	0	0	0.022779	0	0	0
TCGA-PL-A8LX-01	0	0.253488	0	0.00852646	0.00556578	0.0533806	0	0.139895	0	0.00379607	0.0334312	0	0.00630071	0.00997327	0.00123382	0	0.00860809	0.609087	0.00295228	0	0.11725	0	0	0
TCGA-BH-A209-01	0	0.253512	0.0817224	0	0.0412838	0.202846	0	0.141357	0.0166349	0.0494671	0.00223881	0.0451511	0	0.000466324	0	0.00960668	0.170358	0.207866	0.00318171	0.00458959	0.0232306	0	0	0
TCGA-B6-A0IO-01	0	0.253523	0.0502257	0	0.00777786	0.153718	0	0.157496	0	0.0776678	0.0161162	0	0	0.0046928	0.0172916	0.106174	0.153088	0.225393	0.000885368	0	0.0294731	0	0	0
TCGA-E9-A1RF-01	0	0.253656	0.0431945	0	0.0240767	0.124847	0	0.0962622	0.00137383	0.0673275	0	0.0716658	0	0.047646	0	0.0282081	0.10704	0.372293	0.00344794	0	0.0126174	0	0	0
TCGA-GM-A3XG-01	0	0.253693	0.0588328	0	0.0873235	0.0824379	0	0.060847	0	0.0882224	0	0	0	0.00533852	0	0.274885	0.0312355	0.288409	0	0	0.0224682	0	0	0
TCGA-A2-A0CP-01	0	0.253735	0.00360881	0.00369876	0.109015	0.124933	0	0.0689016	0	0.0571086	0.027595	0	0	0.0312028	0.00353095	0.0532943	0.0600975	0.153143	0.0108137	0	0.293057	0	0	0
TCGA-AO-A0JE-01	0	0.2538	0.0197348	0	0.0327581	0.108872	0	0.16898	0	0.0910477	0.0441543	0	0	0.0403423	0.0083505	0	0.132171	0.258123	0.0236963	0	0.0717703	0	0	0
TCGA-A7-A2KD-01	0	0.253814	0.0651972	0	0.0330246	0.0548092	0	0.188385	0	0.0567067	0.0509509	0.0136186	0	0.0130905	0.0137317	0.030678	0.0844954	0.350102	0.00147396	0	0.0424605	0	0	0.00127598
TCGA-D8-A1JK-01	0	0.253849	0.0292643	0	0.0332449	0.0752623	0	0.074897	0.0261741	0.0389176	0.00932792	0	0.0232956	0.00220173	0	0.245283	0.112023	0.246854	0.00292932	0	0	0.0803249	0	0
TCGA-AN-A04C-01	0	0.253871	0.0471105	0	0.0631485	0.0663252	0	0.160515	0	0.110504	0.00411036	0	0	0.0631037	0.00599778	0.0337038	0.0969928	0.3175	0	0.0125008	0	0.017075	0	0.00141188
TCGA-JL-A3YW-01	0	0.253891	0	0.00338747	0.0107256	0.0400143	0	0.131503	0	0.0564726	0.0314445	0	0	0.017754	0	0.368006	0.0899488	0.242097	0	0	0	0.00864672	0	0
TCGA-BH-A1FC-01	0	0.253948	0	0.0271287	0.118628	0.198217	0	0.148122	0.0641068	0.0709375	0.0160454	0	0	0.0370439	0.0134351	0	0.114349	0.138062	0.0116989	0	0	0.0362129	0.00601246	0
TCGA-A2-A4RY-01	0	0.254077	0.115137	0	0.0375706	0.118644	0	0.1319	0	0.154818	0.00473124	0	0.00994983	0	0.0854818	0.0440149	0.0721779	0.149454	0.00760235	0	0.0685194	0	0	0
TCGA-B6-A0RG-01	0	0.254085	0.0748206	0	0.0635131	0.0509991	0	0.0225328	0	0.046988	0.013597	0	0	0.0233496	0	0.204119	0.052219	0.330486	0.0174917	0	0.0998842	0	0	0
TCGA-AR-A24R-01	0	0.254142	0.0587274	0	0.02038	0.0848374	0	0.108557	0.0121771	0.0742924	0.0085262	0.0245942	0	0	0.00683005	0.0586502	0.117554	0.361382	0.0137414	0	0.0497508	0	0	0
TCGA-AN-A0FY-01	0	0.254143	0.0375428	0	0.00201105	0.0519732	0	0.139639	0	0.0342736	0.0128658	0	0	0.0164641	0.00767558	0.214181	0.0920477	0.371867	0.00164039	0	0.0178183	0	0	0
TCGA-BH-A0AY-01	0	0.254208	0.0116205	0	0.0107215	0.123834	0	0.0680727	0	0.0425953	0.0349442	0	0	0.0563316	0.0141089	0.0487531	0.0787312	0.30213	0.0132276	0	0.19493	0	0	0
TCGA-A8-A07U-01	0	0.25431	0.0473777	0	0.0361498	0.0969135	0	0.134706	0.018886	0.1042	0.041358	0	0	0.0695065	0.0284892	0.0388188	0.221475	0.130068	0.000768864	0.00677969	0.0245038	0	0	0
TCGA-E9-A243-01	0	0.254413	0.0165341	0.0198955	0.067332	0.0985639	0	0.189428	0.0178168	0.0743899	0	0.0473521	0	0.00501854	0	0.0709321	0.168754	0.16228	0.0209421	0	0.0242606	0	0	0.0165002
TCGA-D8-A1JG-01	0	0.254463	0.0546577	0	0.152066	0.05376	0	0.165942	0.0285477	0.0475566	0	0	0	0.0313666	0.00532806	0.0135005	0.111723	0.302832	0.0143372	0	0.0176351	0	0	0.000747059
TCGA-D8-A3Z5-01	0	0.254523	0.0405146	0	0.316041	0.118403	0	0.00290709	0	0.0960447	0	0	0	0.064065	0.0195709	0	0.0303336	0.203799	0	0	0	0.108321	0	0
TCGA-AC-A6NO-01	0	0.254692	0.0341188	0.0213461	0.0841503	0.0988451	0	0.0619905	0	0.150034	0.00500629	0	0	0.0482909	0	0.0951036	0.0592438	0.273746	0.0188861	0	0.049238	0	0	0
TCGA-AO-A0J7-01	0	0.254706	0.0153012	0	0	0.0264001	0	0.0834676	0	0.0316035	0.106888	0	0.0939945	0	0.0250024	0.225018	0.01681	0.156678	0.00641085	0	0.212427	0	0	0
TCGA-A8-A0A7-01	0	0.254782	0.0188528	0.0225318	0.0525196	0.232074	0	0.133237	0.00212422	0.0424832	0.0248132	0.0967094	0	0.0253895	0	0.0698214	0.0878238	0.162449	0.000842112	0	0.0283281	0	0	0
TCGA-D8-A3Z6-01	0	0.254857	0.0735353	0	0.114896	0.0401223	0	0.0717834	0	0.0720097	0.00748522	0	0.0103972	0.0137515	0.0408687	0	0.0496601	0.446013	0	0	0.0594777	0	0	0
TCGA-A8-A08P-01	0	0.255018	0.0102584	0	0	0.128707	0	0.127546	0.0083914	0.081776	0.0467346	0	0	0.0492685	0.0258291	0.0673698	0.116818	0.283591	0.0065578	0	0.0471523	0	0	0
TCGA-PE-A5DC-01	0	0.255086	0.059721	0	0.0283379	0.101242	0	0.168242	0	0.022828	0.0228157	0	0	0.0433106	0	0.160947	0.0774498	0.226659	0	0	0.088448	0	0	0
TCGA-OL-A6VO-01	0	0.255115	0	0.00607589	0	0.0487568	0	0.0143387	0	0.0962077	0.0339063	0	0	0.034968	0	0.51176	0.0523135	0.167904	0	0	0	0.0337692	0	0
TCGA-A8-A075-01	0	0.255174	0.00315202	0.0117485	0.089529	0.102062	0	0.133608	0	0.0602126	0.0123136	0	0.0327574	0.0181512	0.014604	0.0634794	0.100632	0.326598	0.0143553	0	0.0167967	0	0	0
TCGA-BH-A0HU-01	0	0.255357	0.00618568	0	0	0.156497	0	0.0419443	0	0.0576831	0.103203	0	0.0284348	0	0.0245614	0.186867	0.144181	0.208543	0.0191697	0	0.0227302	0	0	0
TCGA-LQ-A4E4-01	0	0.255361	0.00726933	0	0	0.0484971	0	0.0807652	0	0.0408644	0	0	0	0.0355356	0.0171325	0	0.0179491	0.446497	0	0	0.30549	0	0	0
TCGA-AR-A5QP-01	0	0.255365	0	0.00706132	0.228764	0.124707	0	0.0756717	0	0.0588864	0	0	0	0.0511245	0.0194795	0.0393004	0.0461351	0.311569	0.000599562	0	0.0284587	0.00824316	0	0
TCGA-HN-A2OB-01	0	0.255384	0.054181	0	0.123615	0.087214	0	0.0978118	0	0.0494298	0	0	0	0.0259906	0.0138674	0	0.0371454	0.310451	0	0	0.200293	0	0	0
TCGA-E2-A1IK-01	0	0.255429	0.0193266	0.000171157	0.0555701	0.107774	0	0.083241	0	0.0587681	0.0304452	0.0551145	0	0.0347814	0	0.0377425	0.145656	0.272265	0.00290053	0	0	0.096243	0	0
TCGA-GM-A2DH-01	0	0.255463	0.0236093	0.0306829	0	0.17745	0	0.168369	0.00604464	0.12381	0.0176024	0.0227661	0	0.0346387	0.0136943	0.0598526	0.1188	0.154323	0.0127334	0	0.0356229	0	0	0
TCGA-BH-A0W5-01	0	0.255623	0.0903164	0.0889823	0.0189711	0.0657565	0	0.273211	0.00213751	0.0551521	0.0360143	0.00720475	0	0.00734439	0	0.101285	0.0568334	0.154839	0	0	0.0419526	0	0	0
TCGA-BH-A0DI-01	0	0.25567	0.0102247	0.0135068	0.0468902	0.0790779	0	0.0639285	0	0.0611438	0.0318471	0	0	0.0200791	0.00715375	0.223497	0.120143	0.239083	0.0179284	0	0.0654966	0	0	0
TCGA-BH-A0GY-01	0	0.25569	0.0199063	0.0029761	0.00568949	0	0	0.107506	0.00595585	0.041241	0.0114156	0.0302599	0	0.00275708	0	0.309864	0.121907	0.283551	0	0	0.0425505	0.0119389	0	0.00248019
TCGA-B6-A0IJ-01	0	0.255721	0.0253874	0.011254	0.038668	0.101264	0	0.0207236	0	0.0809534	0.02984	0.0120245	0	0.0514197	0	0.268043	0.160401	0.160377	0.0220996	0	0.0175457	0	0	0
TCGA-A2-A4RW-01	0	0.255793	0.0150457	0	0.039264	0.1345	0	0.0910148	0	0.0436997	0.0143447	0	0	0.0485401	0.0138843	0	0.0613206	0.258772	0.00497041	0	0.274643	0	0	0
TCGA-E9-A295-01	0	0.255854	0.00441791	0	0.06757	0.102759	0	0.13121	0	0.0492739	0.00964128	0	0	0.0271151	0.0169156	0	0.103593	0.29553	0.0486472	0	0.143326	0	0	0
TCGA-B6-A0RM-01	0	0.255962	0.0590987	0	0.029325	0.0460457	0	0.164182	0	0.0507305	0.00139767	0.00261266	0	0.0270232	0.000753005	0	0.0568994	0.24032	0.0190037	0	0.302609	0	0	0
TCGA-BH-A5IZ-01	0	0.255985	0.00872496	0	0.0210708	0.0349844	0	0.0727382	0	0.03813	0.0132604	0	0	0.0327996	0.0219574	0.29704	0.0381972	0.318148	0	0.0282111	0	0.0670258	0	0.00771197
TCGA-D8-A73X-01	0	0.256016	0.00657089	0.000769742	0	0.0416423	0	0	0	0.063238	0.059341	0.00707562	0.00665967	0	0	0.343184	0.0241265	0.311234	0	0	0.113021	0.0231372	0	0
TCGA-E2-A1BD-01	0	0.256055	0.0566041	0	0.0531652	0.0990164	0	0.0549291	0	0.104989	0	0	0	0.0561449	0	0	0.066188	0.43444	0	0	0.067429	0	0	0.00709418
TCGA-GM-A2DA-01	0	0.256117	0.0234946	0	0.0821443	0.215699	0	0.257078	0	0.0763573	0.00241093	0.0294735	0	0.0435237	0	0	0.0901756	0.131511	0	0	0.0458684	0.00226425	0	0
TCGA-D8-A4Z1-01	0	0.25613	0.0419412	0	0.0916357	0.110152	0	0.0896721	0	0.0889004	0.00617637	0	0	0.0370436	0.0270336	0	0.0492562	0.249687	0.00618599	0	0.202316	0	0	0
TCGA-B6-A0RS-01	0	0.256162	0.0263173	0	0.0401197	0.114361	0	0.145647	0	0.0912752	0	0	0	0.0619008	0.0018199	0.024089	0.093298	0.356865	0	0	0	0.0443079	0	0
TCGA-EW-A1OW-01	0	0.256177	0.0684275	0	0.0961199	0.0428847	0	0.104584	0	0.0726697	0.0189269	0	0	0.0384194	0	0.183872	0.0934862	0.238774	0.0206049	0	0	0.0187952	0	0.00243494
TCGA-A2-A0EV-01	0	0.256251	0.0300674	0	0.0558093	0.0830626	0	0.11262	0	0.0260833	0.015755	0.0309903	0	0	0	0.140867	0.0872139	0.361485	0.00161258	0	0.054434	0	0	0
TCGA-EW-A1PF-01	0	0.256254	0.0685938	0	0.0823903	0.0311521	0	0.138707	0	0.0751445	0.0106311	0	0	0.000457097	0	0.155413	0.0909376	0.301237	0	0	0.0416853	0.00365091	0	0
TCGA-OL-A5RZ-01	0	0.256448	0.0128649	0	0.0127822	0.0438055	0	0.0423492	0	0.12004	0.0268191	0	0.05737	0	0.0262015	0.269844	0	0.350419	0	0.00802982	0.0294751	0	0	0
TCGA-A1-A0SI-01	0	0.25649	0.00834794	0	0.0371329	0.160356	0	0.00328321	0	0.129344	0.0191114	0.0192284	0	0.0259871	0	0.265202	0.0751889	0.18719	0	0	0.0686362	0.000991571	0	0
TCGA-D8-A1Y2-01	0	0.256492	0.00715609	0.000777214	0.0238905	0.0512674	0	0.0671161	0	0.0258546	0.00541198	0.0255245	0	0.002505	0	0.378614	0.0411072	0.345949	0	0	0	0.0248266	0	0
TCGA-BH-A0HX-01	0	0.256592	0.0580384	0	0.0330944	0.0466979	0	0.206897	0	0.0206911	0	0.00194439	0	0.00316674	0	0.266766	0.0597066	0.277695	0	0	0.0253023	0	0	0
TCGA-A2-A0YD-01	0	0.256648	0.0204824	0	0.0299878	0.173455	0	0	0	0.096445	0.0249146	0	0	0	0.0277016	0.0841388	0.0652269	0.378239	0.0137461	0	0.0811635	0	0	0.00449905
TCGA-E2-A159-01	0	0.256695	0.0108735	0	0.0733549	0.151137	0	0.148515	0.023602	0.046835	0.00533619	0.022392	0	0.0166149	0.0201128	0.0716774	0.0827491	0.268016	0.0446378	0	0.013353	0	0	0.000792743
TCGA-A2-A0T4-01	0	0.256707	0.0294406	0	0.0280528	0.0760556	0	0.153409	0	0.0376545	0.00838422	0.00981016	0	0.0442055	0.00432702	0.108156	0.0870271	0.241168	0.00752784	0	0.164781	0	0	0
TCGA-E2-A14N-01	0	0.256799	0.0562444	0	0.0359943	0.0525961	0	0.249609	0	0.068722	0.000808876	0.0406475	0	0.000752586	0	0.0412082	0.226158	0.203475	0	0.0058584	0	0.0179258	0	0
TCGA-D8-A1XK-01	0	0.256827	0.0254479	0	0.0407434	0.0648503	0	0.105372	0.0298225	0.0614543	0.00355129	0.00220243	0	0.0208502	0.016883	0.307652	0.0651217	0.18446	0	0	0	0.0676436	0	0.00394499
TCGA-B6-A0RV-01	0	0.256856	0.0440411	0	0.0634642	0.1293	0	0.165602	0	0.0684728	0.0888056	0.0018297	0	0.0143062	0.013907	0.0886217	0.0689027	0.21074	0.00157934	0	0.0404286	0	0	0
TCGA-E9-A1N8-01	0	0.256861	0	0.00976368	0	0.102097	0	0.122878	0	0.190915	0	0	0	0.0260383	0	0.295461	0.154506	0.0741329	0	0	0.0242076	0	0	0
TCGA-E2-A15O-01	0	0.256884	0.00466717	0.00564429	0	0.0569898	0	0.0527911	0	0.0628369	0.0977184	0	0.0161626	0	0	0.308844	0.0583203	0.187847	0.00202942	0	0.146149	0	0	0
TCGA-D8-A146-01	0	0.25696	0.10097	0	0.0277091	0.0514153	0	0.0848742	0	0.0541288	0.000248124	0	0	0.0268734	0	0.185076	0.0414693	0.270711	0	0	0.156525	0	0	0
TCGA-E2-A14R-01	0	0.257072	0.00781553	0.0110995	0.0121694	0.0891478	0	0.038632	0.0193596	0.0967874	0.0141961	0.02031	0	0.0243323	0	0.347029	0.157067	0.116492	0	0	0.045562	0	0	0
TCGA-GM-A2D9-01	0	0.257137	0.0412518	0	0.0104997	0.059939	0	0.165632	0	0.0680692	0.00846877	0	0	0.0279274	0	0.0880389	0.0851517	0.415608	0	0	0.0294135	0	0	0
TCGA-E2-A107-01	0	0.257155	0.0105676	0.00192521	0	0.0781577	0	0.212575	0	0.0238614	0.0190421	0.0264132	0	0.0104672	0	0.0732105	0.0559898	0.233669	0.00372938	0	0.250393	0	0	0
TCGA-D8-A1X5-01	0	0.257246	0.00099777	0	0.0498806	0.140113	0	0.0428378	0.00593261	0.0388958	0.0259988	0	0	0.00863115	0.0162852	0	0.0781471	0.519337	0.00724538	0	0.052339	0	0	0.013359
TCGA-A2-A0YK-01	0	0.25727	0.0952516	0.00750543	0.030252	0.206166	0	0.189679	0	0.0786177	0.016643	0.0353472	0	0.0159319	0.000759875	0	0.0928896	0.138348	0.0374645	0	0.0532982	0.000729472	0	0.001117
TCGA-OL-A66K-01	0	0.25732	0.0593738	0	0.0688746	0.0703862	0	0.0819275	0	0.0721824	0	0	0	0.0158072	0.00807969	0.0271031	0.0265286	0.405337	0	0.00337357	0.153906	0	0	0.0071211
TCGA-AN-A0AT-01	0	0.257328	0.0422113	0	0.0210682	0.0870538	0	0.125608	0	0.0991621	0.0131585	0	0	0.000393639	0	0.301189	0.0856882	0.185538	0	0	0	0.0389287	0	0
TCGA-AN-A0FZ-01	0	0.257371	0.0523964	0	0.0136547	0	0.0102457	0.152771	0	0.0281461	0.0541045	0	0.0801865	0	0.00127779	0.261595	0.0345167	0.266329	0.0118477	0	0.0329286	0	0	0
TCGA-A8-A09I-01	0	0.257414	0.060912	0	0	0.0883985	0	0	0	0.0940419	0	0	0	0.085727	0.00913365	0	0.111935	0.497602	0.00948822	0	0	0.0353342	0	0.00742752
TCGA-A2-A0CX-01	0	0.257416	0.0275738	0	0.0250239	0.0509972	0	0.1192	0.00108748	0.0604196	0.00286793	0.0236829	0	0.0418027	0	0.109932	0.0877159	0.421137	0	0	0.0212371	0	0	0.00732273
TCGA-D8-A1XA-01	0	0.25745	0.0380755	0	0.0113756	0.0353691	0	0.0844877	0	0.0229128	0.0155497	0	0	0.0266022	0	0.196078	0.0519914	0.364111	0	0	0.14487	0	0	0.00857699
TCGA-A8-A06R-01	0	0.257489	0	0.00783915	0.132286	0.0276435	0	0.040121	0	0.0633805	0.0417474	0.000183829	0.0078097	0	0	0.246667	0.122517	0.275453	0.00364711	0	0.0267154	0	0	0.00399059
TCGA-B6-A0WS-01	0	0.25749	0.0348408	0	0	0.152755	0	0.0834548	0	0.0813176	0.0798363	0.0526368	0	0.0268863	0.00761519	0.143778	0.115378	0.16973	0	0	0.0517703	0	0	0
TCGA-D8-A27G-01	0	0.257632	0.0324625	0	0.0200516	0.167604	0	0.213886	0	0.0553963	0.010298	0.00541503	0	0.0170733	0.0111969	0.0116436	0.0928517	0.281101	0.000846231	0	0.0801744	0	0	0
TCGA-BH-A0HF-01	0	0.257647	0.0285979	0	0.03409	0.0355535	0	0.0840326	0	0.0253273	0	0.0327103	0	0.0045049	0	0.336355	0.074591	0.299098	0.00684543	0	0.0382941	0	0	0
TCGA-AN-A0XT-01	0	0.257664	0.0280923	0.00829282	0.0880585	0.069406	0	0.079389	0	0.0747744	0.0442858	0	0	0.0390049	0.0216757	0.00314589	0.0908154	0.276176	0	0	0.176883	0	0	0
TCGA-A8-A09Q-01	0	0.257687	0.0475231	0	0.0520064	0.0500097	0	0.202256	0	0.0422393	0.00462249	0	0	0.0154439	0.000975613	0.086296	0.0415574	0.394799	0.0056148	0	0.0510272	0	0	0.00562891
TCGA-E2-A1IF-01	0	0.25771	0.00528745	0.00940323	0	0.0756912	0	0.086901	0	0.0604058	0.0599851	0	0	0.00969512	0	0.42105	0.0808249	0.143199	0	0	0.0475574	0	0	0
TCGA-BH-A0HN-01	0	0.257755	0	0.0553807	0	0	0	0.174091	0	0.00774897	0.041143	0	0.068841	0	0.0381711	0	0.0148808	0.553562	0.0102468	0	0.00887588	0.025097	0	0.00196182
TCGA-AC-A6IX-01	0	0.257776	0.0512618	0	0.112789	0.0796069	0	0.155686	0	0.0352769	0.00806728	0	0	0.0412486	0.0124087	0	0.0503749	0.332242	0	0.0138413	0.107196	0	0	0
TCGA-A7-A5ZX-01	0	0.25782	0.069767	0	0.12284	0.0591604	0	0.0226366	0	0.0633304	0	0	0	0.0131197	0	0.0368368	0.0220552	0.336919	0	0	0.252535	0	0	0.000799693
TCGA-OL-A5D6-01	0	0.25783	0.00808185	0	0.0627179	0.0839736	0	0.108759	0	0.0746124	0.00664337	0	0.00165851	0.000696312	0.0272074	0.00255657	0.0697934	0.462165	0.00919533	0	0.0819394	0	0	0
TCGA-A8-A076-01	0	0.257967	0.00416082	0	0.0378598	0.0351398	0	0.0406712	0	0.0364015	0.0327202	0	0	0.00627433	0.00642522	0.171527	0.038966	0.523761	0	0	0.0635718	0	0	0.00252139
TCGA-AN-A0AL-01	0	0.258016	0.140681	0	0.0656152	0.0305622	0	0.206224	0	0.0679276	0.0189296	0	0.00462351	0.023928	0.00617482	0.116374	0.0763077	0.208772	0	0.00592091	0.0279601	0	0	0
TCGA-AC-A7VB-01	0	0.258065	0.114491	0	0.109431	0.0792076	0	0	0	0.026628	0.0424061	0	0.00166957	0.0150442	0.00334138	0.261893	0.0293775	0.286567	0	0	0.0281097	0	0	0.00183379
TCGA-MS-A51U-01	0	0.258127	0.00980589	0	0.0842728	0.110071	0	0.183496	0	0.0354605	0.00859841	0	0	0.0511787	0.0519264	0.0491445	0.171692	0.126329	0.0178351	0	0.100189	0	0	0
TCGA-E9-A2JS-01	0	0.258191	0	0	0.00598071	0.086319	0	0.0384738	0	0.0443396	0.0542095	0	0	0.0384098	1.54e-05	0.0367128	0.0766252	0.461328	0.0031225	0	0.154464	0	0	0
TCGA-E2-A1B5-01	0	0.258191	0.0331516	0.059969	0	0.169079	0	0.244066	0	0.0603268	0.069982	0	0	0.0588123	0.0174382	0.0181141	0.0915913	0.109635	0.00467852	0	0.0631561	0	0	0
TCGA-A8-A09B-01	0	0.25827	0.0621825	0	0.0260306	0.109032	0	0.0876022	0	0.047354	0	0	0	0.0201845	0.0996347	0	0.0496034	0.379483	0	0	0.0620008	0.048443	0	0.00844927
TCGA-A8-A0A6-01	0	0.258392	0.0088154	0.0343188	0	0.15141	0	0.188088	0	0.0620368	0.0168142	0.0279576	0	0.0433722	0.00321475	0	0.130983	0.247907	0.0139564	0	0.0711265	0	0	0
TCGA-BH-A0HW-01	0	0.258489	0.00223679	0	0.0700693	0.028488	0	0.0227745	0	0.0148701	0.0334887	0	0	0.0240858	0	0.20474	0.00464187	0.409607	0	0.0368318	0.146632	0	0	0.00153445
TCGA-OL-A5RV-01	0	0.258504	0.0551402	0	0.0947177	0.112114	0	0.0767322	0	0.148677	0	0	0.00911012	0.0234503	0.0163501	0	0.0234858	0.23057	0.00660945	0	0.202879	0	0	0.000163285
TCGA-S3-A6ZH-01	0	0.25854	0.00987228	0	0.0345734	0.125607	0	0.0410631	0	0.0843364	0.0318867	0	0	0.0529415	0.0486713	0	0.11319	0.228311	0.0236031	0.0103895	0.195555	0	0	0
TCGA-AN-A0XR-01	0	0.258555	0.0365377	0	0.0421147	0.00968757	0	0.0561877	0	0.035995	0.0329825	0	0.00679371	0.0130322	0	0.455906	0.0520666	0.153263	0.0530047	0	0.0524284	0	0	0
TCGA-AR-A2LN-01	0	0.258626	0.0626264	0	0.0598696	0.083101	0	0.107764	0	0.0428139	0	0	0	0.0548746	0.0259469	0	0.0323584	0.334935	0	0	0.168614	0.0239026	0	0.0031935
TCGA-A2-A259-01	0	0.258676	0.0791928	0	0.0140464	0.0345045	0	0.2221	0	0.0204423	0.0319089	0	0.0187229	0	0.0477549	0	0.067275	0.16343	0.0184127	0.0210193	0.26119	0	0	0
TCGA-AO-A0JM-01	0	0.258726	0.00392199	0	0.0556045	0	0	0.00407108	0	0.0632452	0.0619829	0.0179951	0.0298331	0	0	0.407741	0.0703145	0.257207	0	0	0.0280834	0	0	0
TCGA-AR-A2LR-01	0	0.258753	0.0609138	0	0.0225557	0.0464991	0	0.105772	0	0.0852032	0	0	0	0.0283893	0.052185	0	0.0534903	0.480568	0	0	0.0558948	0	0	0.0085289
TCGA-JL-A3YX-01	0	0.258766	0.0762643	0	0.0593986	0.103196	0	0.0397252	0	0.099328	0	0	0	0.0626424	0.0179004	0	0.0154193	0.256049	0	0	0.270077	0	0	0
TCGA-AC-A2QI-01	0	0.25903	0.036649	0	0.035502	0.109563	0	0.157021	0	0.0544716	0.0164469	0.000992448	0	0.00818481	0	0.0486518	0.111791	0.341638	0.000763717	0	0.0783254	0	0	0
TCGA-AC-A2BK-01	0	0.259032	0.0537328	0	0.0878009	0.166717	0	0	0.0245413	0.0897517	0	0	0	0.0632062	0	0	0.108187	0.335914	0.0270571	0.0175159	0	0.025576	0	0
TCGA-A2-A0SY-01	0	0.259034	0.0602749	0.0138132	0.0478505	0.103823	0	0.151681	0	0.0798286	0.013887	0	0	0.0428767	0.0475727	0.0296904	0.0910081	0.201418	0.0132891	0	0.102987	0	0	0
TCGA-E2-A14U-01	0	0.259072	0.0991912	0	0.0700113	0.0891562	0	0.0289899	0	0.0841592	0	0.0083279	0	0.0280104	0	0	0.028222	0.499426	0	0	0	0.0645064	0	0
TCGA-C8-A273-01	0	0.259257	0.0499977	0	0.0702445	0.0319847	0	0.0856505	0	0.0440427	0.00340125	0	0.00500542	0	0	0.273395	0.0299088	0.330163	0	0	0	0.0762062	0	0
TCGA-AO-A12E-01	0	0.259337	0	0.00346807	0.0342428	0.0761949	0	0.0801199	0	0.0122478	0.00300318	0	0.0144079	0	0.0375549	0	0.0323604	0.47879	0.000374434	0	0.227236	0	0	0
TCGA-D8-A27R-01	0	0.259358	0.010657	0	0.030455	0.120466	0	0.110872	0	0.0636766	0.00516032	0.0447391	0	0.0191843	0.0176607	0	0.0670003	0.480348	0.00144965	0	0.0283315	0	0	0
TCGA-A7-A5ZW-01	0	0.259362	0	0.000645264	0.0236354	0.113527	0	0.120811	0	0.0350008	0.0202284	0	0	0.0172711	0.00329961	0.104335	0.0385396	0.268215	0.0140288	0	0.240463	0	0	0
TCGA-A7-A4SC-01	0	0.259479	0.0458856	0	0.0684288	0.144973	0	0.171093	0	0.0381003	0.0147623	0	0	0.0197822	0.0192097	0	0.0471748	0.327181	0.00316083	0	0.100248	0	0	0
TCGA-E9-A248-01	0	0.259532	0.0425781	0	0.0855133	0.142907	0	0.201869	0.0232346	0.0440342	0	0.0771676	0	0	0	0.0777316	0.105433	0.170497	0.00224083	0	0.0267936	0	0	0
TCGA-BH-A28O-01	0	0.259577	0.0189088	0	0.180649	0.157897	0	0.181813	0	0.043753	0	0	0	0.0362805	0.00221623	0	0.051155	0.284004	0	0	0.0433234	0	0	0
TCGA-A2-A0D4-01	0	0.259651	0.060338	0	0.0323568	0	0	0.159774	0	0.0226151	0.00339374	0	0.0347463	0	0.0222239	0.132006	0.00970795	0.29112	0	0	0.231718	0	0	0
TCGA-BH-A0GZ-01	0	0.259651	0.0751605	0	0.134707	0.059994	0	0.11466	0	0.0452028	0.00160759	0	0	0.047023	0.0229501	0.0262002	0.0458536	0.310989	0.0148825	0	0.10077	0	0	0
TCGA-GI-A2C9-01	0	0.259686	0	0.04382	0	0.038175	0	0.0456146	0	0.063038	0.0280371	0	0	0.0169546	0.00549041	0.168853	0.0265791	0.380356	0.07952	0.0349152	0.0686465	0	0	0
TCGA-LL-A740-01	0	0.259698	0.00367679	0	0.0286958	0.0149026	0	0.095638	0	0.0406729	0.0145575	0	0.00851929	0	0.00253719	0.306168	0.0170334	0.369844	0.0515429	0.00471043	0.0224206	0.0190808	0	0
TCGA-S3-AA11-01	0	0.25972	0.00433984	0.00631848	0	0	0.0076354	0.0356935	0	0.064049	0.0716856	0	0.0485442	0	0.0175538	0.372126	0.0427308	0.110603	0	0	0.218721	0	0	0
TCGA-A2-A0SV-01	0	0.259749	0.00239985	0.00107966	0.00985364	0.050788	0	0.0729718	0	0.0589587	0.063095	0	0	0.0306148	0.00875096	0.172705	0.0346046	0.444143	0.00171279	0	0.0452788	0	0	0.00304433
TCGA-A8-A06T-01	0	0.259759	0.0557668	0	0.0486424	0.136963	0	0.114054	0	0.0907119	0	0.0406856	0	0.043274	0.000748399	0	0.137311	0.30423	0.0195609	0	0	0.00805141	0	0
TCGA-A2-A0CY-01	0	0.259835	0.033901	0	0.0050629	0.100384	0	0	0	0.0931178	0.00928607	0	0.0154691	0.0150423	0	0.528915	0	0.186471	0	0	0	0.0122456	0	0.000104738
TCGA-AR-A250-01	0	0.259958	0.00772717	0	0.0332251	0	0	0.16624	0	0.0373467	0.0376853	0	0	0.0275604	0	0.184164	0.0951916	0.31198	0.00440851	0	0.0944715	0	0	0
TCGA-B6-A2IU-01	0	0.260251	0.115535	0	0.0930178	0.0713726	0	0.104768	0	0.0353209	0	0.0152546	0	0.0155231	0.046543	0	0.0549589	0.296162	0.0145177	0	0.136933	0	0	9.32e-05
TCGA-EW-A424-01	0	0.260266	0.0704313	0	0.178144	0.0631537	0	0.0568223	0	0.0917711	0	0	0.00729778	0.0150625	0.060996	0	0.0307873	0.245386	0	0	0.180149	0	0	0
TCGA-AC-A5XU-01	0	0.260443	0	0.00795374	0.184046	0.0873554	0	0.0661261	0	0.0539917	0.0286092	0	0	0.0260826	0	0.212735	0.063459	0.241984	0	0	0.0276582	0	0	0
TCGA-A8-A07L-01	0	0.260457	0.00108219	0.00916343	0	0.0872018	0	0.145226	0	0.103659	0.0305646	0	0	0.0429827	0.0272025	0.0996724	0.00777026	0.366556	0	0.00887262	0.0700473	0	0	0
TCGA-BH-A0BO-01	0	0.26049	0.029522	0	0.0428507	0.0295619	0	0.12547	0	0.00524306	0	0	0.016501	0	0.124306	0.0044813	0.0139081	0.338771	0	0.0104719	0.115247	0.0362409	0	0.107425
TCGA-BH-A0HQ-01	0	0.260505	0.0420139	0	0.0482011	0.0161303	0	0.0449652	0	0.0115006	0.00102191	0	0	0.0134568	0	0.396994	0.0222844	0.212968	0.00935073	0	0.181113	0	0	0
TCGA-S3-AA0Z-01	0	0.260687	0.0310405	0	0.0287576	0.0955367	0	0.0559614	0	0.180527	0.0175295	0	0	0.057467	0.0147825	0.171572	0.110825	0.217467	0.00539049	0	0.0111722	0	0	0.0019708
TCGA-D8-A1XM-01	0	0.26077	0.0243555	0.0073652	0	0.018269	0	0.21383	0	0.0320903	0.026235	0	0.00309305	0	0.0358476	0.0263458	0.113664	0.340767	0.0352158	0	0.122921	0	0	0
TCGA-A2-A1FW-01	0	0.260816	0.0612534	0	0.113867	0.0385245	0	0.277189	0	0.0101653	0	0.00248521	0	0	0.000994443	0	0.119679	0.312305	0	0	0.0635367	0	0	0
TCGA-C8-A1HO-01	0	0.260829	0.0579743	0	0.167841	0.0683799	0	0.0725074	0	0.0479618	0	0.0264934	0	0.0479975	0	0.083372	0.0779421	0.277097	0	0	0.0699467	0	0	0.00248701
TCGA-A8-A08G-01	0	0.260861	0.0362234	0	0.0431486	0.0719497	0	0.117535	0	0.0850191	0.033999	0	0.0166567	0.00156416	0	0.0990879	0.0879204	0.334528	0	0	0.0517448	0	0	0.0206235
TCGA-LL-A442-01	0	0.260914	0	0.00634102	0	0.0317692	0	0.146753	0	0.00842399	0.00735675	0	0.0251529	0.0223013	0.175593	0	0.004619	0.520168	0.0026686	0	0.0454616	0	0	0.00339136
TCGA-EW-A6S9-01	0	0.261013	0.0598268	0	0.100212	0.0173616	0	0.0358655	0	0.0460564	0.00628154	0	0	0.0276042	0	0.208454	0.0578065	0.339914	0	0	0.100617	0	0	0
TCGA-D8-A27I-01	0	0.261034	0.0345408	0	0.060048	0.0906515	0	0.126416	0	0.0437275	0.00333722	0.0338268	0	0.012241	0.00209361	0.000934557	0.0632548	0.346378	0.0624298	0	0.118562	0	0	0.00155742
TCGA-AN-A0XL-01	0	0.261061	0.0423016	0	0.0159927	0.0669227	0	0.138672	0	0.0412919	0	0.00564167	0	0.0306612	0.0532992	0	0.0581492	0.380585	0	0	0.134724	0.0317587	0	0
TCGA-B6-A0WY-01	0	0.261097	0.0553038	0	0.0506819	0.0983473	0	0.122881	0	0.0335813	0.0298668	0	0	0.00527176	0.00337587	0.0590824	0.144056	0.33103	0.00822865	0	0.0582934	0	0	0
TCGA-E9-A1NI-01	0	0.261128	0	0	0.0259585	0.0489482	0	0.00321048	0	0.102742	0.0275241	0	0	0	0.00133359	0.372348	0.0257484	0.352768	0	0	0	0.02917	0.0102492	0
TCGA-A1-A0SO-01	0	0.261223	0.0598445	0	0.118442	0.0716743	0	0.108907	0	0.0734896	0.0137306	0	0	0.0228179	0.0139095	0.0875674	0.119913	0.266123	0	0	0	0.043581	0	0
TCGA-AR-A252-01	0	0.261226	0.0345222	0	0.0502702	0.163185	0	0.1952	0.0259414	0.0204439	0	0.14172	0	0	0.00990788	0	0.0897276	0.221423	0.0164572	0	0.0312015	0	0	0
TCGA-AN-A046-01	0	0.261231	0.00345127	0	0	0.21281	0	0.0155482	0	0.20821	0.0144978	0.0300017	0	0.0628178	0.0164357	0	0.154439	0.247861	0.032675	0	0.00125236	0	0	0
TCGA-BH-A0B7-01	0	0.261279	0.0604785	0.00391796	0.00607354	0.061178	0	0.195576	0	0.0650966	0.0207457	0.0542122	0	0.0159769	0.00776861	0.216753	0.10113	0.173195	0	0	0.0178975	0	0	0
TCGA-C8-A12N-01	0	0.261289	0	0.00148407	0.00415978	0.0614635	0	0.0220164	0	0.0454579	0.0272213	0	0	0.0333514	0.0190452	0	0.0388434	0.38572	0.214175	0	0.140461	0.0018655	0	0.0047352
TCGA-AR-A1AM-01	0	0.261293	0.0397045	0	0.109969	0.132714	0	0.151829	0	0.0270866	0.0179511	0	0	0.0142003	0.0139492	0.0407919	0.0474253	0.302388	0.00234073	0	0.0996503	0	0	0
TCGA-A8-A08J-01	0	0.261334	0	0	0.0975721	0.0441448	0	0	0	0.0386924	0.0439259	0.0151368	0	0	0	0.239757	0.0376563	0.463114	0	0	0.0200013	0	0	0
TCGA-D8-A1JI-01	0	0.261335	0.0276061	0	0.0712504	0.0561626	0	0.0389138	0	0.0687706	0	0	0	0.0133964	0.087764	0	0.0279721	0.522934	0.00256288	0	0	0.0826673	0	0
TCGA-E2-A14Q-01	0	0.261337	0.0722097	0	0.0856975	0.16065	0	0.222057	0	0.038379	0	0.0390194	0	0	0.00673492	0	0.108296	0.179256	0.00544746	0	0.082253	0	0	0
TCGA-B6-A0IC-01	0	0.261384	0	0.00838978	0.00202341	0	0	0.158555	0	0.0109233	0.0298858	0	0	0.0821811	0.0250594	0.193492	0	0.449782	0	0.000200398	0	0.0395077	0	0
TCGA-A2-A0EW-01	0	0.261437	0.0382747	0	0.0159815	0.129974	0	0.17785	0	0.0121488	0	0	0	0.0380838	0.0234494	0	0.0454178	0.393776	0	0	0.106553	0.0175774	0	0.000912673
TCGA-AC-A8OS-01	0	0.261509	0.0251396	0.0037298	0.0323096	0.189272	0	0.11668	0	0.0628275	0.00605094	0	0	0.0260317	0.0217344	0	0.0666307	0.236346	0	0	0.213247	0	0	0
TCGA-LL-A73Y-01	0	0.261721	0.0524689	0	0.00771347	0.0463069	0	0.149322	0	0.074301	0.0447355	0	0	0.0460555	0	0.317616	0.0343866	0.183662	0.0307772	0.0120562	0	0.000598781	0	0
TCGA-AO-A0JJ-01	0	0.261759	0.00704691	0.00901945	0.109585	0.117724	0	0.234755	0	0.0281198	0.00437283	0	0	0.0363585	0.0506674	0	0.0558869	0.26141	0.00824611	0	0.0768069	0	0	0
TCGA-AN-A0FN-01	0	0.261802	0.0108097	0.0314152	0.046735	0.0604182	0	0.281261	0	0.085011	0	0.0799022	0	0.0477502	0	0.000560545	0.0977271	0.165154	0.00790775	0	0.0741826	0.00920089	0	0.00196531
TCGA-AR-A2LK-01	0	0.261942	0.00146326	0.000753142	0	0.0732586	0	0.0718165	0	0.0298678	0.0290554	0	0	0.0467863	0.0374965	0.0278298	0.0271836	0.485078	0.00916218	0	0.160249	0	0	0
TCGA-AN-A04D-01	0	0.262074	0.0237969	0	0.00862492	0.121527	0	0.066318	0	0.155415	0.0203234	0	0	0.0193258	0.0515117	0.0540138	0.0119109	0.321538	0	0.00755783	0.13291	0	0.00522596	0
TCGA-A8-A08S-01	0	0.262142	0	0.0140795	0	0.0720926	0	0	0	0.0545926	0.0945075	0.00755585	0	0.0665132	0.0138267	0.354184	0.0328577	0.212922	0	0.000400747	0.0764684	0	0	0
TCGA-A8-A0A4-01	0	0.262212	0.0590415	0	0.0633573	0.0870906	0	0.160577	0	0.0673426	0	0	0.000157334	0.0304294	0.0132866	0	0.063526	0.360758	0	0	0.0944337	0	0	0
TCGA-AC-A4ZE-01	0	0.26229	0.0595884	0	0.0534483	0.146479	0	0.127745	0	0.0601943	0	0.053942	0	0.0277844	0.00369813	0	0.0526838	0.292724	0	0	0.121713	0	0	0
TCGA-GM-A5PX-01	0	0.262362	0.00207666	0.00755092	0.0313812	0.119365	0	0.190408	0	0.108607	0.0127816	0.0083599	0	0	0.0031563	0.0619428	0.0568994	0.22325	0.00945973	0	0.164761	0	0	0
TCGA-EW-A1P1-01	0	0.262366	0.0193225	0	0.0118282	0.12916	0	0.130342	0	0.0870768	0	0.0238045	0	0	0.00559856	0.220178	0.127393	0.210512	0.0164897	0	0.0182961	0	0	0
TCGA-AC-A2BM-01	0	0.26238	0	0.0392939	0.0231607	0.155747	0	0.13126	0	0.0734446	0.014845	0	0	0	0.00925713	0.00981047	0.106769	0.319095	0	0	0.117317	0	0	0
TCGA-A8-A07B-01	0	0.262489	0.0368244	0	0.0149305	0.0716553	0	0.0918014	0	0.0594737	0.0197966	0	0	0.0250147	0.0184357	0	0.0700858	0.457882	0.00103863	0.0198649	0.112003	0	0	0.00119351
TCGA-E9-A22G-01	0	0.262491	0	0.00247513	0	0.0558005	0	0	0	0.172749	0	0.0756655	0	0.0163711	0	0.262963	0.0517018	0.15498	0	0.188576	0	0.0187185	0	0
TCGA-BH-A1FB-01	0	0.262552	0.0463043	0.025554	0.066986	0.183195	0	0.114705	0.0150597	0.0911301	0	0	0	0	0.0349532	0	0.106354	0.161236	0.0383571	0	0.115795	0.000372227	0	0
TCGA-A8-A07E-01	1	0.262588	0.0114083	0	0	0.17225	0	0.075511	0	0.0126475	0.00486486	0.00900672	0	0.0399191	0.0332041	0	0.12147	0.261862	0.0314613	0	0.226395	0	0	0
TCGA-A2-A0CZ-01	1	0.262589	0.0244837	0	0.0832708	0.0943891	0	0.101023	0	0.0456544	0.014331	0	0	0.0153596	0	0.286153	0.0801232	0.158405	0	0	0.0968075	0	0	0
TCGA-A8-A0A2-01	1	0.262632	0.0186969	0	0.131185	0.10501	0	0.153793	0	0.0522352	0	0.00896396	0	0.0349283	0.0386659	0	0.0503322	0.333315	0	0	0.0728734	0	0	0
TCGA-A2-A0YT-01	1	0.262689	0.0379238	0	0.0507499	0.135331	0	0.110876	0	0.0132342	0.00466309	0.0079241	0	0.0562643	0.030322	0.00988141	0.0592399	0.413875	0	0.0408446	0.0154771	0.00240394	0	0.0109903
TCGA-AR-A24L-01	1	0.262737	0.0955829	0	0.112055	0.0560841	0	0.0783896	0	0.0167047	0.00463528	0.00485823	0	0.00736511	0.00689753	0.110491	0.0413237	0.391546	0.00776298	0	0.06447	0	0	0.00183454
TCGA-BH-A0DE-01	1	0.26282	0.0346666	0	0.0097005	0.0450662	0	0.159286	0	0.0638736	0.00912768	0.0260442	0	0.00923831	0.0479999	0.00965386	0.113489	0.424782	0	0	0.0252077	0.021865	0	0
TCGA-AO-A03P-01	1	0.262827	0.000399403	0.00623753	0	0.0722463	0	0.0788569	0	0.0433474	0.071398	0	0	0.00139558	0	0.189634	0.102569	0.354775	0.00141636	0	0.0777257	0	0	0
TCGA-A2-A04Y-01	1	0.262917	0.003654	0.00455306	0.0262022	0.239924	0	0.0495813	0	0.0588839	0.0175631	0	0	0.0281351	0.0185536	0.00109996	0.114855	0.380328	0.0135228	0	0.0431442	0	0	0
TCGA-A2-A1G0-01	1	0.262928	0.0295999	0	0.169634	0.0665074	0	0.166331	0	0.0391461	0	0.0215507	0	0.0339376	0.0137411	0	0.0655044	0.264797	0.0556102	0	0.0500968	0.0235435	0	0
TCGA-BH-A0DH-01	1	0.262975	0.0122228	0	0.179935	0.0533632	0	0.0676347	0	0.00711729	0.0356138	0	0	0.0025097	0	0.233694	0.0359416	0.333982	0	0	0.0312578	0.00277284	0	0.00395541
TCGA-S3-AA12-01	1	0.263017	0.00113123	0	0.116722	0.085121	0	0.129026	0	0.050172	0.0370291	0	0	0.0234782	0.0263649	0.00266333	0.0127346	0.363689	0	0	0.130827	0	0	0.0210416
TCGA-D8-A27L-01	1	0.263116	0.00793129	0	0.0305657	0.116926	0	0.0631638	0	0.0529214	0.0276894	0	0	0.00408074	0.0444664	0.0613507	0.106166	0.282043	0.0264711	0	0.176224	0	0	0
TCGA-BH-A0W4-01	1	0.263149	0.0632439	0	0.0371336	0.0193095	0	0.0265502	0	0.0232324	0	0.0154157	0	0.0185949	0	0.367981	0.0595911	0.214713	0	0	0.154235	0	0	0
TCGA-AQ-A1H2-01	1	0.26317	0.0016712	0	0	0.0837463	0	0.117941	0	0.0151602	0.021277	0	0	0.00311098	0.0056002	0	0.0515426	0.546143	0	0	0.153807	0	0	0
TCGA-D8-A140-01	1	0.26324	0.0251491	0	0.215432	0.0960163	0	0.12454	0	0.0808271	0.0357963	0	0	0.019858	0.00950808	0	0.0591249	0.295969	0	0	0.0377787	0	0	0
TCGA-W8-A86G-01	1	0.263285	0.106889	0	0.107542	0.0727643	0	0	0	0.133028	0	0	0	0.0423923	0.0224899	0	0.0140948	0.374756	0	0	0.126044	0	0	0
TCGA-A8-A07W-01	1	0.263324	0.0171814	0	0.0422321	0.0493875	0	0.110835	0	0.0393051	0.00447368	0.00694706	0	0.00318956	0	0.147297	0.0438341	0.510157	0	0	0.0214931	0	0	0.00366747
TCGA-AO-A1KT-01	1	0.263369	0.00108356	0	0.0317942	0.0357869	0	0.125042	0	0.0441784	0	0	0	0.00482792	0.0176	0.0712928	0.0211911	0.51127	0	0.0456012	0.0111365	0.0689878	0	0.010207
TCGA-EW-A1J2-01	1	0.263404	0.037202	0	0.0173629	0.0820506	0	0.112936	0	0.0423203	0	0.042702	0	0.00618607	0	0.0966704	0.0835688	0.383444	0.0173767	0	0.0775997	0	0	0.000580337
TCGA-AO-A0J3-01	1	0.263469	0.0207516	0	0.0272913	0.104149	0	0.0997568	0	0.0233721	0.0104217	0	0	0.0728123	0.0196224	0	0.0399301	0.413663	0	0	0.16823	0	0	0
TCGA-E9-A1RE-01	1	0.263665	0.082251	0	0.0794926	0.0624859	0	0.160437	0	0.0323254	0.00541582	0.00270112	0	0	0	0.151468	0.0332511	0.247308	0	0	0.142864	0	0	0
TCGA-EW-A1J1-01	1	0.263726	0.0165056	0	0	0.158217	0	0.132275	0	0.0817266	0	0	0	0.00218427	0.0149914	0.053059	0.170141	0.313199	0.0316927	0	0.0260092	0	0	0
TCGA-D8-A27T-01	1	0.263733	0.0169773	0	0.0516631	0.164519	0	0.122235	0	0.0437994	0.0305574	0	0.000912563	0.0163807	0.0815165	0.0490046	0.130251	0.218485	0.0176133	0	0.0560842	0	0	0
TCGA-A7-A3IZ-01	1	0.263806	0.0309953	0	0.0141556	0.0516881	0	0.0505509	0	0.0229422	0.00332242	0	0.00618833	0.00640322	0	0.0419438	0.00752571	0.454767	0	0	0.307332	0	0	0.0021854
TCGA-AO-A0JG-01	1	0.263817	0.0664713	0	0.0497244	0.259003	0	0.173968	0	0.0755615	0.0116753	0.0142663	0	0.0232955	0.00676491	0	0.0752263	0.212033	0.000787956	0	0.0312219	0	0	0
TCGA-C8-A8HP-01	1	0.263869	0.0104331	0.00708765	0.02937	0.123948	0	0.15511	0	0.0818142	0.0294106	0	0	0.0590433	0	0.0912557	0.104765	0.282493	0	0	0.0252706	0	0	0
TCGA-A8-A09A-01	1	0.263893	0	0	0.0203415	0.120387	0	0.194555	0	0.0553499	0.00733269	0.00715303	0	0.0217721	0.0135639	0	0.14784	0.278774	0.0162769	0	0.116655	0	0	0
TCGA-E9-A22A-01	1	0.263904	0.0201045	0	0.020783	0.140428	0	0.089535	0	0.0308032	0.0351348	0.0799983	0	0.000442716	0	0.00675813	0.112039	0.359051	0	0.0048294	0.0926579	0	0	0.00743444
TCGA-B6-A0RH-01	1	0.26392	0	0.00475439	0.123914	0.0901069	0	0.0281247	0.00606803	0.0444112	0.0195939	0	0	0.028836	0.00799503	0.169935	0.105579	0.19565	0	0.0816325	0.0933998	0	0	0
TCGA-D8-A1JB-01	1	0.263926	0.0334011	0.0511437	0.0413567	0.206528	0	0.143987	0	0.114318	0.00825053	0.0824811	0	0	0.0216761	0	0.113284	0.132641	0.00997477	0	0.0372241	0.00373425	0	0
TCGA-AN-A0FS-01	1	0.263957	0.124542	0	0.097436	0.0420267	0	0.0688309	0	0.0390215	0	0	0	0.0392004	0.0196115	0	0.0164782	0.383754	0	0	0.0983641	0.0707352	0	0
TCGA-UU-A93S-01	1	0.264024	0.0357806	0.0195314	0.026715	0.0497475	0	0	0	0.147641	0.000404584	0.00506292	0	0.0547792	0	0.275238	0.0393835	0.277897	0	0.0305369	0.0372822	0	0	0
TCGA-A8-A09T-01	1	0.264054	0.00974953	0	0	0.0266868	0	0.127397	0	0.0154803	0	0	0	0.047428	0.00677606	0	0.0426127	0.628218	0.00144845	0	0	0.0867573	0.00135897	0.00608624
TCGA-E9-A1NF-01	1	0.264103	0.0258713	0	0.0188637	0.0560596	0	0.0366469	0.000829368	0.017615	0.00678853	0.00929678	0	0.0189237	0	0.279609	0.0519033	0.454444	0.000934261	0	0.000108356	0.0221059	0	0
TCGA-AR-A2LM-01	1	0.264192	0.0548642	0	0.0356287	0.0900748	0	0.18163	0	0.0552209	0	0.00318971	0	0.0257564	0.0240577	0	0.0650832	0.235379	0.021343	0	0.207773	0	0	0
TCGA-AO-A12A-01	1	0.264227	0.0908975	0	0.0474799	0.174431	0	0.111814	0	0.0782206	0.0243144	0	0	0.00517051	0.000117264	0	0.12199	0.295597	0.0170316	0	0.0329355	0	0	0
TCGA-C8-A275-01	1	0.264243	0.0125537	0.0106893	0.0575996	0.0889196	0	0.155237	0.0173193	0.0408976	0.00223006	0.0601888	0	0.0157506	0	0.0951484	0.116183	0.295607	0.0154337	0	0.0149456	0	0	0.00129654
TCGA-A2-A3XU-01	1	0.264297	0.081739	0	0.224717	0.0719659	0	0	0	0.12002	0	0	0	0.0451259	0	0.144945	0.0101241	0.259086	0	0	0	0.0422773	0	0
TCGA-E9-A227-01	1	0.264303	0.0205639	0	0.0132132	0.193465	0	0.0947187	0	0.0241671	0.0112519	0.0643018	0	0.0323668	0.0185728	0	0.079033	0.325537	0.06173	0	0.0610783	0	0	0
TCGA-A2-A25E-01	1	0.264313	0.12622	0	0.0609774	0.0420902	0	0.111737	0	0.0734339	0	0.0295606	0	0	0	0.028894	0.0813592	0.412188	0.000488364	0	0.0312534	0	0	0.00179842
TCGA-AN-A0AS-01	1	0.264386	0.0237888	0	0	0.0207111	0	0.0251698	0	0.0247082	0.0229521	0	0	0.00993866	0	0.563252	0.0208322	0.259133	0	0	0.0187347	0.00467502	0	0.00610375
TCGA-A2-A0D1-01	1	0.264595	0.0414341	0	0.0904353	0.0881789	0	0.126173	0	0.0638741	0.00612214	0	0	0.0395438	0	0.273453	0.0369864	0.228781	0	0	0.0050182	0	0	0
TCGA-AO-A12B-01	1	0.264676	0.0781921	0	0.0493425	0.0955742	0	0.17817	0	0.0373547	0.0100249	0.00873645	0	2.77e-05	0.0238066	0	0.0544091	0.443854	0	0	0.0183811	0	0	0.00212653
TCGA-A2-A0YI-01	1	0.264747	0.02801	0	0.052806	0.0443914	0	0.156231	0	0.0413457	0.0225066	0.0417176	0.0127866	0	0	0.0858093	0.0854111	0.363873	0.017667	0	0.0412486	0	0	0.00619641
TCGA-A1-A0SG-01	1	0.264759	0.10538	0.0877115	0.0254138	0.0858744	0	0.0834862	0	0.0248473	0.00642608	0	0	0.026761	0.00297291	0	0.0549216	0.343482	0.00345684	0	0.149266	0	0	0
TCGA-A8-A09X-01	1	0.264781	0.0152245	0.0042483	0.0150573	0.167444	0	0.155675	0	0.0530099	0.0388823	0	0	0.0571049	0.0269748	0	0.0976715	0.286044	0.0107303	0	0.0719342	0	0	0
TCGA-AO-A12G-01	1	0.264879	0.0541436	0	0.0581388	0.0957045	0	0.145151	0	0.0352694	0.0240246	0	0	0.0278351	0.00428436	0	0.114161	0.322619	0.0136354	0	0.105033	0	0	0
TCGA-BH-A0BR-01	1	0.2649	0	0	0.000604123	0.0312628	0	0.089352	0	0.0673113	0.0245566	0	0.0127427	0	0	0.267741	0.0635375	0.399373	0.0035079	0	0.0400104	0	0	0
TCGA-BH-A0EB-01	1	0.264943	0.0123087	0	0.0652672	0.0732476	0	0.127283	0	0.0197646	0.0334724	0.0353841	0	0.018529	0.0419591	0	0.0571061	0.390025	0.0644165	0	0.0612373	0	0	0
TCGA-AR-A1AI-01	1	0.264948	0.0182793	0	0.132826	0.145032	0	0.11767	0.0273799	0.079343	0.00449669	0	0	0.0381159	0.027492	0.0605781	0.0924102	0.210122	0.00645869	0.0380386	0.00175749	0	0	0
TCGA-BH-A0BA-01	1	0.264973	0.037017	0	0.161015	0.0985357	0	0.208013	0	0.0577664	0	5.86e-06	0	0.0416932	0.00275981	0	0.0450483	0.205912	0	0	0.142234	0	0	0
TCGA-E2-A1IO-01	1	0.264992	0.0512739	0	0.0719116	0.137361	0	0.216106	0	0.0774593	0.0212963	0.00108397	0	0	0.00480595	0.00485044	0.114626	0.219568	0.014484	0	0.0651729	0	0	0
TCGA-C8-A1HG-01	1	0.265022	0	0	0.194841	0.237037	0	0.00735623	0	0.0417765	0.0146984	0.032604	0	0.0635935	0	0	0.0659323	0.331222	0	0	0.0109385	0	0	0
TCGA-A1-A0SP-01	1	0.265035	0.0059804	0	0.065219	0.0542012	0	0.158352	0	0.0351395	0.00473055	0	0	0.0537942	0.0318821	0.182751	0.0601032	0.236277	0.0866814	0	0	0.0244526	0	0.000436035
TCGA-BH-A0E0-01	1	0.265086	0.0238036	0	0.0171625	0.0424768	0	0.144613	0.000939371	0.0878631	0.0625603	0	0	0.0240158	0.000808625	0.0291562	0	0.326763	0.124124	0.091773	0.020892	0	0	0.00304889
TCGA-A8-A08L-01	1	0.265169	0.0570845	0	0	0.135148	0	0.165511	0.0333041	0.0717704	0.00757257	0	0	0.0300765	0.0593202	0.0296215	0.119287	0.230503	0.0130192	0	0.0477812	0	0	0
TCGA-A8-A07J-01	1	0.265183	0.0277614	0	0.00615478	0.0242694	0	0.0686986	0	0.0075472	0.00795359	0	0	0.00984938	0.0541598	0.225316	0.021397	0.413948	0.019954	0	0.112899	0	0	9.2e-05
TCGA-AN-A0AK-01	1	0.265191	0.0225202	0	0.038301	0.0691114	0	0.121556	0	0.0477106	0.00302596	0.00381783	0	0.0452058	0	0.106916	0.067359	0.474476	0	0	0	0	0	0
TCGA-A8-A093-01	1	0.265252	0	0.00932187	0.0328903	0	0.0393905	0.188797	0	0.0385157	0.0872355	0	0.0659835	0	0.0204813	0.138673	0.0165357	0.233839	0.000701198	0	0.127636	0	0	0
TCGA-S3-AA14-01	1	0.265366	0.0816718	0	0.105761	0.0685559	0	0.143519	0	0.0706614	0	0	0.00631582	0.00576225	0.00364296	0	0.0596143	0.354674	0	0	0.0998216	0	0	0
TCGA-B6-A409-01	1	0.265403	0.0290886	0	0.0941175	0.100623	0	0.210268	0	0.0545026	0.0383728	0	0	0.0191736	0.0173566	0.0523508	0.0667612	0.265111	0	0	0.00635082	0.035239	0	0.0106839
TCGA-E2-A1IU-01	1	0.265405	0.0615187	0.0153333	0.109466	0.0979626	0	0.120676	0	0.0729729	0.0157166	0.00639726	0	0.0406413	0.038396	0	0.0704399	0.248431	0	0	0.102049	0	0	0
TCGA-AO-A12D-01	1	0.265414	0.0138334	0	0.0146453	0.114454	0	0.25053	0.00916411	0.093766	0.0232355	0	0	0	0.0232855	0.0103643	0.100175	0.313419	0.000642077	0.00187359	0.0306121	0	0	0
TCGA-AQ-A04J-01	1	0.265462	0.1818	0	0.0602117	0.112918	0	0.186009	0	0.0448566	0.0469124	0.0219824	0	0	0.0105473	0.0766062	0.0775534	0.132282	0.0186626	0.00980431	0.019854	0	0	0
TCGA-D8-A27W-01	1	0.265483	0.0470582	0	0.231448	0.0964372	0	0.0735384	0	0.0230729	0.00100555	0	0	0.0133892	0.0126524	0.0518886	0.0468132	0.365929	0.00236017	0	0.0285483	0	0	0.00585844
TCGA-E2-A10B-01	1	0.265498	0.0323469	0	0.0262119	0.0708699	0	0.194373	0	0.0690234	0.0160203	0.0264709	0	0.0219696	0.0377469	0.0207193	0.0695439	0.314613	0.00655203	0	0.0919124	0	0	0.0016264
TCGA-BH-A0BV-01	1	0.265524	0.00706889	0	0.0418753	0.143909	0	0.0977153	0	0.0337042	0.0594068	0	0	0	0.00531363	0.161319	0.0865182	0.326489	0.0102386	0	0.00700821	0.019434	0	0
TCGA-A2-A0D2-01	1	0.265568	0.0471773	0	0.0158372	0.15184	0	0.0344539	0.0141728	0.0635357	0.0138804	0	0.0125985	0	0.0424861	0.247107	0.127525	0.219109	0	0	0	0.0102766	0	0
TCGA-D8-A1XD-01	1	0.265678	0.0451912	0	0.147636	0.0284187	0	0.0793861	0	0.0175345	0.00298918	0	0	0.0318908	0	0.165656	0.00582361	0.372992	0	0	0.102482	0	0	0
TCGA-D8-A27H-01	1	0.265722	0.0868813	0	0.0639914	0.0454931	0	0.089056	0	0.0263089	0.00783556	0	0	0.0211671	0.00414855	0.0839326	0.0735454	0.40371	0	0	0.0939298	0	0	0
TCGA-C8-A26V-01	1	0.265771	0.0533527	0	0.0559064	0.0966017	0	0.116317	0	0.0617297	0.00325949	0	0	0.0537606	0.00384248	0.0254303	0.130804	0.352064	0.0103274	0.0260448	0.00224077	0	0	0.00831778
TCGA-A8-A07F-01	1	0.265805	0.0335727	0	0.0137232	0.0805527	0	0.187097	0	0.0182762	0.01535	0	0	0.0457316	0	0.0423733	0.0412742	0.365954	0.0189967	0	0.135475	0	0	0.00162319
TCGA-BH-A18N-01	1	0.265885	0.0470181	0	0.0228642	0.00935939	0	0.0472868	0	0.00951671	0.0109615	0	0.0141367	0	0	0.229537	0.0253115	0.527353	0	0	0.0251863	0.0282133	0	0.00325539
TCGA-D8-A1JU-01	1	0.265974	0.0161551	0	0.0294072	0.0921673	0	0.0907236	0.000430256	0.01831	0	0	0	0.0206035	0.0133564	0	0.0480752	0.437404	0.00563159	0	0.227735	0	0	0
TCGA-EW-A2FW-01	1	0.266011	0.0226285	0	0.0268709	0.0477411	0	0.0505769	0	0.0306326	0.00342461	0.0309024	0	0.00152403	0	0.23472	0.0646667	0.413627	0	0	0.0726856	0	0	0
TCGA-D8-A1JS-01	1	0.26606	0.0211855	0	0.00241458	0.0472546	0	0.0135229	0	0.0569302	0.00613812	0	0	0.0262196	0	0.105173	0.0189205	0.613311	0	0	0.0289064	0.0564703	0	0.00355288
TCGA-AR-A0TS-01	1	0.266091	0.204954	0.0315384	0	0.126214	0.00418166	0.0913727	0.0157193	0.0494793	0.0638553	0	0.00316204	0	0.0189083	0.0514024	0.0885945	0.247596	0	0	0.00302266	0	0	0
TCGA-A7-A0CD-01	1	0.26611	0.0444404	0	0.0608358	0.0603127	0	0.0563278	0	0.0117676	0.0341878	0	0.0154851	0	0.0431389	0	0.0304089	0.395744	0.00144434	0	0.245907	0	0	0
TCGA-BH-A0AV-01	1	0.266144	0.00116118	0	0.0331545	0.0296944	0	0.00958432	0	0.0342105	0.064139	0	0	0	0	0.544689	0	0.252955	0	0	0.0304114	0	0	0
TCGA-AC-A3W7-01	1	0.266156	0.00577424	0	0.0538713	0.134069	0	0.155604	0	0.0794506	0	0	0	0.0444194	0.0123496	0	0.0471566	0.338735	0	0	0.128571	0	0	0
TCGA-AN-A0XP-01	1	0.266177	0.0439596	0	0.0173271	0.0411861	0	0.0534015	0	0.0196768	0.0376552	0	0.00273959	0.00671259	0.00126274	0.0244686	0.0474671	0.586996	0	0.0079049	0.10278	0	0	0.00646251
TCGA-A8-A08T-01	1	0.266189	0.0152396	0	0.0155355	0.0440731	0	0.0935607	0	0.0273807	0.0187489	0	0.00112321	0.00768422	0.0028654	0.296659	0.0225643	0.34401	0	0	0.110556	0	0	0
TCGA-A2-A3XS-01	1	0.266221	0.0420095	0.0340399	0.0178231	0.121584	0	0.167901	0	0.113297	0.0765781	0	0	0.0420907	0.0415039	0.0315264	0.0655458	0.221155	0.00132229	0	0.023623	0	0	0
TCGA-BH-A18M-01	1	0.266237	0.0258642	0	0.0329973	0.0867751	0	0.211422	0	0.0117122	0	0	0.015607	0	0.0368483	0	0.053947	0.402088	0	0	0.122738	0	0	0
TCGA-AR-A5QN-01	1	0.266243	0.0686739	0	0.0721642	0.107528	0	0.217801	0	0.0244414	0	0	0	0.00447626	0.00813469	0	0.0815157	0.312525	0	0	0.0683282	0.0344106	0	0
TCGA-E2-A14P-01	1	0.266267	0.0675402	0	0.00935973	0.117934	0	0.110768	0	0.135418	0.0367854	0	0	0.0526378	0.0403711	0.107048	0.153969	0.134791	0.00322605	0	0.0301516	0	0	0
TCGA-BH-A0BC-01	1	0.266385	0.0146025	0	0.0228647	0.0774824	0	0.129959	0	0.0125189	0.0510528	0	0	0.005079	0	0.173079	0.107604	0.36253	0	0	0.0432284	0	0	0
TCGA-AQ-A04H-01	1	0.266494	0.0769385	0	0.0529296	0.064218	0	0.109755	0.00505671	0.0223411	0.0142215	0	0	0.00483301	0	0.204694	0.0780012	0.304329	0	0	0.0593738	0.00330872	0	0
TCGA-A1-A0SD-01	1	0.266547	0.0740374	0	0.06505	0.0392494	0	0.174004	0	0.0456958	0.00642177	0.00552315	0	0.0101918	0	0	0.125551	0.318858	0.00965558	0.00396652	0.121795	0	0	0
TCGA-E2-A1LB-01	1	0.266559	0.0115765	0	0.146053	0.0480252	0	0.0643153	0	0.0540957	0.0238234	0	0	0.040124	0.0406436	0	0.0271471	0.511679	0	0	0.0173435	0.0151739	0	0
TCGA-A1-A0SJ-01	1	0.266572	0.0771188	0	0.149949	0.105038	0	0.204761	0	0.022421	0.0104005	0	0	0.0061515	0	0.00120589	0.051419	0.266072	0.0355393	0	0.0630481	0	0	0.00687672
TCGA-A2-A0EN-01	1	0.266597	0.0189584	0.0285879	0	0.148181	0	0.215886	0	0.0810135	0.045749	0	0	0.0153248	0.0192305	0	0.0858176	0.233323	0.0185383	0	0.0893898	0	0	0
TCGA-BH-A202-01	1	0.266627	0.00993585	0	0	0.0449546	0	0.143764	0.00971438	0.0965568	0.0218876	0	0	0.0509367	0.00279641	0.0740712	0.099108	0.410681	0.0138379	0	0.0217552	0	0	0
TCGA-A8-A086-01	1	0.266628	0.00321553	0.00481666	0.0168661	0.0405276	0	0	0	0.0244222	0.0367888	0	0.0361267	0	0	0.27001	0.0218269	0.440151	0	0	0.105248	0	0	0
TCGA-A8-A097-01	1	0.266874	0.0438181	0	0.00833735	0.033949	0	0.0566759	0	0.0304991	0.0193849	0.00704619	0	0	0	0.273379	0.0713431	0.413428	0	0	0.0354697	0.0066698	0	0
TCGA-C8-A26W-01	1	0.266913	0.0920775	0	0.0437642	0.18176	0	0.101128	0	0.0709768	0.0111517	0.0223259	0	0.01181	0.0397671	0	0.101063	0.311273	0	0	0.0129028	0	0	0
TCGA-E2-A15T-01	1	0.266921	0.112466	0	0.0721224	0.0563306	0	0.0405264	0	0.0325019	0.027929	0	0	0.0195641	0	0.368908	0.0486438	0.19143	0	0	0.0295774	0	0	0
TCGA-A2-A0YE-01	1	0.266949	0.0378316	0	0.141733	0.0423429	0	0.14323	0	0.136019	0	0	0	0.0597424	0.0105699	0.0562379	0.110419	0.245919	0	0	0.0159542	0	0	0
TCGA-E2-A10E-01	1	0.266955	0.0472929	0	0.00854316	0.0791662	0	0.217759	0	0.103611	0	0	0.00914585	0	0.00495017	0	0.158517	0.283278	0.0680452	0	0.0196905	0	0	0
TCGA-D8-A1XB-01	1	0.267048	0	0.00593085	0.0110026	0.0566325	0	0.143292	0	0.0464565	0.0440381	0	0.0143267	0.0136168	0.0263357	0.0789504	0.0295639	0.186094	0.0178795	0	0.32588	0	0	0
TCGA-A2-A0SX-01	1	0.267074	0.028309	0.0223677	0.0340021	0.120598	0	0.166364	0.0107638	0.0915069	0.0330595	0.0147965	0	0.00717707	0	0.222087	0.115209	0.118811	0.00190682	0	0.0130416	0	0	0
TCGA-BH-A0DT-01	1	0.267144	0.0615865	0	0.0515531	0.0838764	0	0.2018	0	0.0769812	0.0190024	0	0	0.00986725	0.0162721	0.00519886	0.110007	0.22993	0.0839832	0	0.0499416	0	0	0
TCGA-BH-A0BP-01	1	0.267157	0.0131989	0	0.00743066	0.0372941	0	0.0617099	0	0.0322937	0.00911835	0.00420385	0	0.0122036	0	0.365396	0.0587031	0.358598	0	0	0.0375416	0.00230768	0	0
TCGA-EW-A1P8-01	1	0.267267	0.0123296	0	0.0247198	0.0560862	0	0.0585069	0	0.0630619	0.0155879	0	0	0.0194071	0.00127824	0	0.0389647	0.469557	0.126939	0	0	0.107288	0	0.00627347
TCGA-EW-A1IX-01	1	0.267337	0.0659953	0	0.037582	0.0332938	0	0.113274	0	0.0533282	0.0178685	0	0	0.0362244	0.0223958	0.0291079	0.00913375	0.3318	0.0124594	0.00410058	0	0.22823	0	0.00520675
TCGA-AO-A125-01	1	0.267349	0.0260168	0	0.00523023	0.0184433	0	0	0	0.202582	0	0	0.00510314	0.0401489	0.0115919	0.103925	0	0.458903	0	0.0682415	0	0.0586371	0	0.00117734
TCGA-A2-A0T2-01	1	0.267492	0.0576541	0	0.0455917	0.167151	0	0.0411927	0	0.118281	0.00310525	0	0	0.0473146	0.0107727	0.0771069	0.0810135	0.331601	0	0	0.00470471	0	0	0.0145107
TCGA-E2-A108-01	1	0.267519	0.03003	0	0	0.193495	0	0.157308	0	0.0974374	0.0105738	0.0745227	0	0.0446695	0.000105358	0.00433733	0.118021	0.193289	0.0136241	0	0.0625873	0	0	0
TCGA-D8-A27N-01	1	0.26752	0.0127708	0	0.0408126	0.0647943	0	0.0626136	0	0.0131693	0.0156585	0	0	0	0	0.212051	0.0291043	0.501837	0	0	0.0353206	0.00965764	0	0.00221007
TCGA-BH-A0DS-01	1	0.267591	0.0116815	0.00718429	0.0634713	0.12307	0	0.0758829	0	0.0420567	0	0.0193448	0	0.0326278	0	0.221917	0.0568617	0.328435	0.00295162	0	0	0.0145152	0	0
TCGA-B6-A0RI-01	1	0.26762	0.0441851	0	0.0210614	0.0161156	0	0.0640071	0	0.037663	0.0323005	0	0.00362453	0.00971499	0.0224827	0.148731	0.0330871	0.46385	0.0104656	0	0.0411091	0.0516025	0	0
TCGA-A2-A04N-01	1	0.267769	0.025977	0.0396902	0.0714647	0.0679306	0	0.0565261	0	0.0842737	0.00172219	0	0	0.0269297	0	0.0224889	0.037851	0.418709	0	0	0.146437	0	0	0
TCGA-A7-A26J-01	1	0.267833	0.0523926	0	0.0126875	0.0211748	0	0.153024	0	0.057429	0	0	0	0.00076514	0.0919107	0.0464455	0.0558306	0.466943	0	0	0.0378434	0	0	0.00355404
TCGA-A2-A0SU-01	1	0.268017	0.0474872	0	0.0585532	0.0972768	0	0.268986	0	0.0114603	0.0254155	0	0	0.0204031	0.0156411	0.0346962	0.034527	0.243277	0.0471915	0.0102325	0.0848522	0	0	0
TCGA-E9-A1R4-01	1	0.268045	0.0138751	0	0.00334607	0.075235	0	0.19192	0	0.0518844	0.0473764	0	0	0.019661	0.0891768	0	0.0573471	0.419765	0	0.000694102	0.0295288	0	0	0.000189932
TCGA-A8-A08R-01	1	0.268236	0.0123221	0.00206215	0.0166219	0.0453002	0	0.0635809	0.00887953	0.0695445	0.0112756	0.00656312	0.00522651	0.0113631	0	0.32841	0.161348	0.257502	0	0	0	0	0	0
TCGA-D8-A1XZ-01	1	0.268242	0.0231974	0	0.0340586	0.0259558	0	0.170407	0	0.0998855	0.0309414	0.00957588	0	0.00424472	0.0139454	0.00370875	0.0654048	0.469769	0	0	0.0173273	0.028349	0	0.003229
TCGA-BH-A18Q-01	1	0.268367	0.0550579	0	0.0525434	0.148219	0	0.0866139	0	0.122844	0	0	0	0.0487614	0.0500216	0	0.133415	0.251744	0.010026	0.0142187	0.0265342	0	0	0
TCGA-A2-A0YL-01	1	0.268377	0.0320535	0	0.0549724	0.2038	0	0.173434	0	0.0542725	0.0157215	0	0	0.00109268	0.0327544	0.0232608	0.117296	0.250101	0.00784773	0	0.0333933	0	0	0
TCGA-AR-A1AP-01	1	0.268381	0.0581953	0	0.00701318	0.0438549	0	0.108599	0	0.0683113	0.0370953	0	0	0.0115949	0.0382818	0.0181407	0.144617	0.416801	0.0220508	0	0.0244443	0	0	0.00100017
TCGA-EW-A1IW-01	1	0.268412	0.0725565	0	0.0487026	0.0591036	0	0.204576	0	0.0759214	0	0.0396388	0	0	0.0391275	0	0.0776665	0.289905	0.0311601	0.0030466	0.0585959	0	0	0
TCGA-BH-A0HI-01	1	0.268584	0.0784812	0	0.0281063	0.0215004	0	0.0882379	0	0.0789803	0.0192134	0.0008735	0	0.021965	0	0.13523	0.0576929	0.364359	0	0	0	0.103963	0	0.00139797
TCGA-B6-A0IH-01	1	0.268612	0.0326424	0	0.122842	0.197599	0	0.082991	0	0.062791	0	0.0302743	0	0.0275281	0.00716735	0	0.0923941	0.206394	0.0300167	0	0.107361	0	0	0
TCGA-B6-A0IE-01	1	0.268652	0.0175725	0	0.412009	0.112605	0	0.100305	0	0	0.0145628	0	0	0.0228876	0.00623495	0	0.0474871	0.20147	0.00638973	0	0.0584765	0	0	0
TCGA-D8-A145-01	1	0.268748	0.0400776	0	0.318173	0.0702171	0	0.0896169	0	0.036666	0	0.00902657	0	0.0150135	0	0.0240058	0.032766	0.246074	0	0	0.118363	0	0	0
TCGA-D8-A1JC-01	1	0.268824	0.0498266	0	0.0175938	0.0560162	0	0.079822	0	0.0750715	0.00842724	0.00236288	0.020552	0	0	0.246161	0.0856405	0.303926	0	0	0.0545996	0	0	0
TCGA-A2-A0ES-01	1	0.26885	0.0617552	0	0.0402031	0.0911032	0	0.237729	0	0.0117445	0	0.00158409	0	0.0311852	0.0063589	0	0.0724835	0.303347	0.0404806	0.00195324	0.0364095	0.0636629	0	0
TCGA-A8-A06Y-01	1	0.26907	0.0927908	0	0.122005	0.0263366	0	0	0	0.107193	0	0	0	0.0400789	0	0.118716	0.0503195	0.365769	0	0.035303	0.0414888	0	0	0
TCGA-A2-A4RX-01	1	0.269073	0.0471268	0.0947391	0.0155909	0.0852892	0	0.0724534	0	0.143931	0.036126	0	0.00130842	0.0103821	0.000524291	0.206117	0.130173	0.145801	0	0	0	0.0104381	0	0
TCGA-B6-A402-01	1	0.269084	0.0253876	0	0.0125802	0.0306822	0	0.0458174	0	0.0326484	0.00141234	0	0	0.0176443	0	0.590215	0.0475624	0.147407	0	0	0	0.0486431	0	0
TCGA-BH-A201-01	1	0.269143	0.0559258	0	0.0256563	0.0446857	0	0.00509818	0	0.0789099	0.00394012	0	0.00608854	0.00716348	0	0.371648	0.0382987	0.282786	0	0	0.0563095	0	0	0.0234894
TCGA-AR-A24V-01	1	0.269155	0.0146006	0	0.0128899	0.0332175	0	0.099111	0	0.0216226	0.00556726	0	0.0118219	0	0	0.126229	0.0282715	0.524122	0	0	0.107801	0	0	0.0147454
TCGA-BH-A0EA-01	1	0.269229	0.00969271	0	0.0503132	0.141987	0	0.037146	0	0.0757028	0.00602223	0	0	0.0290902	0.0404928	0.221035	0.0573184	0.222857	0.0721628	0	0.0361795	0	0	0
TCGA-A7-A6VX-01	1	0.26929	0.0353223	0	0.0400196	0.0526917	0	0.0175181	0	0.0952138	0.0243949	0	0	0.0406796	0	0.211775	0.0582962	0.379781	0	0	0	0.0428767	0	0.00143089
TCGA-BH-A18P-01	1	0.269349	0.0386603	0	0	0.135936	0	0.149859	0	0.0475586	0.00654483	0	0	0.0202849	0.0243088	0.159461	0.154988	0.224232	0.00881392	0	0.0293531	0	0	0
TCGA-AR-A255-01	1	0.269469	0.0230976	0	0	0.0742519	0	0.0439161	0.00321306	0.0407991	0.0199182	0.0433388	0	0	0.00465249	0.0214699	0.184365	0.382259	0.0281164	0	0.130602	0	0	0
TCGA-AC-A2FF-01	1	0.269473	0.0420066	0	0.0985883	0.104594	0	0.188341	0	0.0207164	0.00788714	0.0371965	0	0.0126469	0	0	0.0719028	0.195914	0.0524272	0	0.167779	0	0	0
TCGA-BH-A1FN-01	1	0.269665	0.0676418	0	0.0735384	0.0054092	0	0	0	0.0938989	0.0121164	0.0126803	0	0.0137534	0	0.436031	0.0594872	0.17651	0	0	0	0.0443047	0	0.00462818
TCGA-B6-A0IP-01	1	0.269683	0.0713256	0.110328	0.0168405	0.100045	0	0.168199	0	0.0881696	0.0180306	0.00300284	0	0.0528694	0.00198861	0	0.096107	0.191213	0.00361864	0	0.0766818	0	0	0.00158066
TCGA-D8-A73W-01	1	0.269685	0.0033744	0.00749846	0	0.054458	0	0	0	0.0489026	0.0738209	0	0.00631434	0	0.0206992	0.289615	0.0419494	0.41343	0	0	0.0399383	0	0	0
TCGA-A2-A25A-01	1	0.269714	0.0615854	0	0.0388518	0.119972	0	0.189948	0	0.02935	0	0.0196443	0	0	0.000460425	0	0.109275	0.273537	0.0250901	0	0.132287	0	0	0
TCGA-BH-A0BG-01	1	0.269763	0.031259	0.0198925	0.00140386	0.137385	0	0.175995	0	0.0685237	0.0463268	0	0	0.0783144	0.00561787	0.0302548	0.225666	0.158582	0	0.00977502	0.0110042	0	0	0
TCGA-A2-A0EO-01	1	0.269771	0.00361446	0.00737001	0.0537028	0.101451	0	0.219961	0	0.0141546	0.0110389	0	0	0.0278344	0.00985006	0.0169218	0.0970884	0.308523	0.00498051	0	0.123509	0	0	0
TCGA-AR-A0U0-01	1	0.26981	0.0152725	0	0.0862656	0.126639	0	0.110223	0.0167892	0.100364	0	0.0236853	0.00435408	0.0190127	0	0.0556933	0.197668	0.229256	0.00833248	0	0.00644424	0	0	0
TCGA-BH-A0B5-01	1	0.269897	0.0101348	0	0.0246162	0.108834	0	0.162756	0	0.048922	0.0128567	0	0	0.033196	0.0274292	0.0933647	0.108288	0.246183	0.0113418	0	0.107497	0.00458028	0	0
TCGA-B6-A0RP-01	1	0.269952	0.0428569	0	0.0225676	0.169203	0	0.170479	0	0.0506927	0	0	0	0.0400158	0.0299254	0	0.0441654	0.392127	0.00158589	0	0.00128732	0.034346	0	0.000747974
TCGA-AO-A0J4-01	1	0.269973	0.0898124	0.00789888	0	0.098337	0	0.152112	0	0.10344	0.0665565	0	0.00105317	0.0206964	0.0250871	0.124383	0.151627	0.114319	0.0041957	0	0.0404819	0	0	0
TCGA-D8-A1X9-01	1	0.270006	0.0168227	0	0.030738	0.0690184	0	0.183021	0	0.0536166	0.0112697	0	0	0.0207025	0.0391234	0.0584658	0.0682585	0.340761	0	0.0564835	0.0432007	0	0	0.00851798
TCGA-BH-A0H9-01	1	0.270017	0.0688895	0	0.0525629	0.0560971	0	0.240433	0	0.0321595	0	0	0	0.0188995	0	0.0891553	0.0466981	0.375502	0	0	0.0145128	0.00397773	0	0.00111198
TCGA-EW-A1P6-01	1	0.270149	0.0041466	0.0529918	0.0604014	0.125491	0	0.0994644	0	0.0215769	0.0392709	0	0	0.0327935	0.0145165	0.0201443	0.018474	0.311188	0	0	0.19954	0	0	0
TCGA-AC-A8OR-01	1	0.270166	0.00339094	0.00265035	0.00350413	0.00787101	0	0.102525	0	0.0163529	0.0507636	0	0.0452248	0.0153296	0.0196357	0.216912	0.0168088	0.453496	0.0114499	0	0.0340852	0	0	0
TCGA-AC-A2B8-01	1	0.270193	0.0601655	0	0.00142491	0.101247	0	0.196872	0	0.0154652	0	0.0152828	0	0.00938909	0.0337361	0.036798	0.0703473	0.361104	0	0	0.0981685	0	0	0
TCGA-B6-A0X7-01	1	0.270333	0.0573021	0	0.137963	0.0725788	0	0.0415284	0	0.0447074	0	0	0	0.0306781	0.0144788	0	0.102547	0.282864	0.00480489	0	0.210547	0	0	0
TCGA-BH-A1FR-01	1	0.270351	0.024499	0.0127697	0.0133001	0.0576317	0	0.121322	0	0.0686619	0.00351099	0.0268433	0	0.00734513	0	0.17157	0.078836	0.382554	0	0	0	0.0311565	0	0
TCGA-EW-A1PD-01	1	0.270365	0.0377198	0	0.00739588	0.0358528	0	0.0801629	0	0.00472807	0.00614487	0	0	0.0205884	0	0.439912	0.0387442	0.28056	0	0	0.0256867	0.0225045	0	0
TCGA-B6-A0IN-01	1	0.270382	0.0482331	0.0282562	0.0555017	0.0611144	0	0.216866	0	0.0592592	0.0234333	0	0	0.0558863	0.00574969	0.0733324	0.0478027	0.212295	0.0677656	0	0.0302746	0.0142296	0	0
TCGA-E2-A1LL-01	1	0.270471	0.00490974	0	0.0823095	0.0222119	0	0.036806	0	0.108711	0.037209	0	0.0130545	0.0373918	0.00146753	0.069893	0.0671361	0.374751	0.0820999	0	0	0.0620492	0	0
TCGA-E2-A1IL-01	1	0.270532	0.0896218	0	0.07348	0.0501086	0	0.0516474	0	0.043134	0	0.0150736	0	0.0227685	0.0495289	0.00618069	0.0780419	0.460601	0	0	0.0589531	0	0	0.000860782
TCGA-AR-A24Z-01	1	0.270593	0.0533586	0	0.00855948	0.0277675	0	0.0600787	0	0.0445666	0.00127152	0	0.0101781	0	0	0.285893	0.0234901	0.482072	0	0	0.00276413	0	0	0
TCGA-BH-A0EE-01	1	0.270624	0.0628728	0	0.00623409	0.0810365	0	0.114975	0	0.0870392	0.0638748	0	0	0.0733176	0.00463534	0.0616861	0.136242	0.160759	0	0.107604	0.0386755	0	0	0.00104807
TCGA-A2-A0CV-01	1	0.27071	0.0372075	0	0.0574996	0.175598	0	0.131072	0	0.0715011	0	0.0547469	0	0.0274468	0.0144942	0	0.0943328	0.273086	0	0	0	0.063016	0	0
TCGA-E9-A5UO-01	1	0.27073	0.0022406	0.00475603	0.00104857	0	0.00149529	0.0226444	0	0.0145771	0.0372031	0	0.0701622	0	0.0105964	0.405266	0.012744	0.333264	0	0	0.084003	0	0	0
TCGA-BH-A1FU-01	1	0.270744	0.044157	0.040548	0	0.0957193	0	0.131054	0	0.0694986	0.0506268	0	0	0	0.0174714	0.23592	0.0762792	0.184581	0	0	0.054145	0	0	0
TCGA-AR-A0U2-01	1	0.270766	0.0564044	0	0.0572311	0.140903	0	0.146777	0.0289839	0.0148579	0.0110279	0	0.030408	0	0.0208773	0.0794076	0.0793684	0.307356	0.00494496	0	0.0214523	0	0	0
TCGA-AN-A0FF-01	1	0.270854	0.0126181	0.00717287	0	0.0757451	0	0	0	0.0774306	0.0837262	0	0.0193995	0	0.0117166	0.238806	0.105226	0.317082	0.0134272	0	0.0376499	0	0	0
TCGA-EW-A1PC-01	1	0.271025	0.0743244	0	0.0113552	0.0606844	0	0.00791082	0	0.130998	0.0390982	0	0	0.0552869	0.000472929	0	0.0647754	0.368191	0	0.145444	0.0159565	0	0	0.0255026
TCGA-E9-A1NG-01	1	0.271032	0	0.00303097	0.00309348	0.0219946	0	0.0762255	0	0.00909978	0.030631	0	0	0.0132341	0	0.0922497	0.0186706	0.640821	0	0	0.049898	0.0278244	0	0.0132268
TCGA-A8-A0AD-01	1	0.271039	0.00386983	0.00335872	0.0122264	0	0	0.125537	0	0.0313258	0.0167354	0	0.0231158	0.000764352	0.142338	0.00827323	0.00697413	0.447287	0.00284355	0	0.167375	0	0	0.00797626
TCGA-BH-A18U-01	1	0.271039	0	0	0.0393334	0.0291256	0	0.0686111	0	0.0554473	0.0090075	0.00893214	0	0.02544	0	0.0413059	0.146795	0.483464	0.0021608	0	0	0.0817544	0	0.00862224
TCGA-E2-A15A-01	1	0.271078	0.00502762	0	0.00292523	0.250624	0	0.0710642	0	0.0744562	0.00919311	0	0	0.0173554	0.0206118	0.000158675	0.126532	0.360004	0.00957029	0	0.0524781	0	0	0
TCGA-EW-A1PG-01	1	0.271103	0.0993915	0	0.12279	0.0604728	0	0.0756828	0	0.0475635	0	0	0.00968843	0	0.0230104	0.0703734	0.0317062	0.281549	0.0245481	0.0546779	0.0985458	0	0	0
TCGA-A7-A6VV-01	1	0.271187	0	0.00777363	0.0216961	0.0169168	0	0.116886	0	0.0254151	0.0139402	0	0	0.00438595	0	0.464035	0.086417	0.225394	0	0	0.0171402	0	0	0
TCGA-E2-A10F-01	1	0.271193	0.00721459	0	0.0236171	0.111668	0	0.137925	0	0.0307939	0.0413547	0	0	0.0254635	0.0321776	0.0721382	0.0898574	0.313157	0.010533	0	0.104101	0	0	0
TCGA-BH-A0DD-01	1	0.2713	0.0417068	0	0.0205808	0.108362	0	0.137183	0	0.105291	0.00041478	0.0132155	0	0.0106677	0	0.111295	0.135798	0.295972	0	0.00177889	0.0159855	0	0	0.00174935
TCGA-E2-A1LK-01	1	0.271377	0	0.0154723	0.00439978	0.040214	0	0	0	0.0369817	0.0270195	0.0128938	0	0.041315	0	0.649963	0.00646167	0.144283	0	0.00543859	0	0.0155579	0	0
TCGA-E2-A15D-01	1	0.271531	0.00883031	0.0257447	0.06176	0.19604	0	0.0177878	0	0.155685	0.0353653	0	0	0.0218291	0.0522007	0.0414126	0.121374	0.21968	0.00382847	0	0.0384623	0	0	0
TCGA-D8-A1XY-01	1	0.271549	0.00290146	0	0.00794444	0.00546764	0	0.0798103	0	0.0696203	0.0454496	0	0	0.00928419	0.0202381	0.106123	0.0357837	0.451351	0	2.75e-05	0.165998	0	0	0
TCGA-AC-A3OD-01	1	0.271619	0.0306726	0	0	0.142812	0	0.157477	0	0.0346087	0.0533522	0	0	0.0193987	0	0.0704214	0.0869891	0.32777	0.0342732	0	0.0422259	0	0	0
TCGA-AC-A2FG-01	1	0.271699	0.0436858	0	0.148865	0.0679614	0	0.12948	0	0.0212799	0	0	0	0.00770259	0.0191263	0	0.0146209	0.318032	0.060505	0	0.16874	0	0	0
TCGA-E2-A1IE-01	1	0.271711	0.0826181	0	0.0959223	0.0659065	0	0.111822	0	0.0279035	0.00451353	0	0	0.0443299	0.0472089	0	0.0562193	0.390102	0	0	0.0448812	0.0285732	0	0
TCGA-C8-A12L-01	1	0.271733	0.0279455	0	0.110336	0.0739137	0	0.140704	0.00150597	0.106516	0	0	0	0.0451518	0.0372831	0.103871	0.0732828	0.232844	0.0109823	0	0	0.0273784	0	0.00828547
TCGA-D8-A1Y0-01	1	0.271735	0.0152795	0.0142384	0	0.0627518	0	0.239481	0	0.0820385	0.0118518	0	0	0.0242274	0.0423221	0	0.162038	0.238355	0.0286239	0	0.0787925	0	0	0
TCGA-E2-A15E-01	1	0.271766	0.103148	0	0.0557811	0.0471748	0	0.0634769	0	0.0738197	0	0	0	0.0437183	0.0120931	0.0376075	0.0636195	0.304906	0.00243114	0	0.192224	0	0	0
TCGA-BH-A0DQ-01	1	0.271781	0.0541799	0	0.0326929	0.0463941	0	0.0807407	0	0.0363178	0.00927821	0	0	0.0206222	0	0.254804	0.0563283	0.298029	0	0	0.110613	0	0	0
TCGA-AO-A0J8-01	1	0.271828	0.0273371	0	0	0.0611373	0	0.111503	0	0.0294982	0.0347012	0	0	0.0342763	0	0.362482	0.0873386	0.153711	0.00424296	0	0.0937721	0	0	0
TCGA-E9-A1RH-01	1	0.271848	0.0154982	0	0.0902784	0	0	0.141872	0	0.0476846	0	0	0	0.0177962	0	0.273909	0.157744	0.167114	0.0567128	0	0.0313911	0	0	0
TCGA-A8-A08A-01	1	0.271855	0.00714997	0	0.007814	0.0213142	0	0.0339076	0	0.0922772	0.0670222	0	0.00474442	0.00577061	0.00587897	0.252188	0.035622	0.394412	0.0168983	0	0.0550009	0	0	0
TCGA-A2-A0T7-01	1	0.271914	0.0582574	0	0.0228505	0.108692	0	0.167853	0	0.0222107	0.00915282	0	0.00377149	0.00150839	0	0.13142	0.0545766	0.371093	0	0.00271931	0.045895	0	0	0
TCGA-E9-A1RI-01	1	0.271916	0.0726739	0	0.12062	0.0426116	0	0.0962272	0	0.0333834	0	0.0243876	0	0.00224407	0.0143329	0.0409947	0.038396	0.438089	0	0	0.0710771	0	0	0.00496247
TCGA-BH-A0AZ-01	1	0.272015	0.0147731	0	0.0760974	0.12165	0	0.109587	0	0.025133	0.00901427	0	0	0.00527244	0.011791	0.162095	0.0928612	0.284039	0.00999058	0	0.0776964	0	0	0
TCGA-E2-A156-01	1	0.272033	0.00167342	0.00792896	0.00145482	0	0	0.25002	0	0.0256694	0.0408236	0	0.0566854	0.00714287	0.0197426	0.129041	0	0.349988	0.00149938	0.0105444	0.097786	0	0	0
TCGA-A7-A3RF-01	1	0.272062	0.0318573	0	0.0320264	0.047771	0	0.0457648	0	0.021765	0.0179364	0	0	0.0372088	0	0.271561	0.0298857	0.331655	0	0	0.127902	0.0046659	0	0
TCGA-AN-A0XN-01	1	0.272147	0.0159892	0	0.00259685	0.0115412	0	0.0799889	0	0.0224108	0.00283123	0.00560533	0	0	0	0.387436	0.0408601	0.342631	0	0	0	0.088109	0	0
TCGA-A1-A0SE-01	1	0.272175	0.0623803	0	0.114282	0.1525	0	0.202902	0	0.00662335	0.0156778	0	0	0.00672091	0.0154937	0	0.0864051	0.167484	0.0119384	0	0.157538	0	0	5.47e-05
TCGA-A8-A08B-01	1	0.272232	0.0158564	0	0.0820113	0.128184	0	0.201513	0	0.0333862	0.00970169	0	0.00195178	0.0360769	0	0.0785376	0.107119	0.237112	0	0	0.0574883	0.00719759	0	0.00386336
TCGA-BH-A18K-01	1	0.27226	0.0229214	0	0.0160024	0.0535924	0	0	0	0.103612	0.017918	0	0	0.00202409	0	0.324995	0.0434067	0.375746	0.00128277	0	0.0379265	0	0	0.000573815
TCGA-AR-A24S-01	1	0.272304	0.0169417	0	0	0.0197572	0	0.135912	0	0.0253482	0.0176586	0	0.00151247	0	0.0077455	0.143072	0.0773678	0.366353	0.12256	0	0.0560093	0	0	0.00976215
TCGA-E9-A22E-01	1	0.272411	0.022169	0	0.0224604	0.108963	0	0.0891124	0	0.0260641	0.0380467	0.0433037	0	0.0190459	0	0.174532	0.0954829	0.298729	0	0	0.0620904	0	0	0
TCGA-C8-A130-01	1	0.272424	0.0754284	0	0.0749861	0.158975	0	0.114639	0	0.0523128	0.000251986	0.00599789	0	0.0286399	0	0.0537699	0.074502	0.277582	0.00106454	0	0.0818514	0	0	0
TCGA-AQ-A1H3-01	1	0.272529	0.0691585	0	0.0512943	0.0600821	0	0.19798	0	0.0646544	0	0.0746882	0	0	0.000971939	0	0.093162	0.251968	0.0821306	0	0.0308014	0.0231082	0	0
TCGA-AN-A0FL-01	1	0.272548	0.0344269	0	0.0500805	0.0268018	0	0.108683	0	0.0199915	0	0	0.0102654	0.0176024	0.0186873	0.226503	0.0259194	0.364285	0	0.0691045	0.027649	0	0	0
TCGA-D8-A1X8-01	1	0.272589	0.00420597	0	0.0246009	0.070822	0	0.167902	0	0.019474	0	0.0294974	0	0.0123314	0.0889051	0	0.0475435	0.437793	0.000393524	0	0.0760648	0.0204657	0	0
TCGA-E9-A244-01	1	0.272626	0.0360602	0	0.0807864	0.11525	0	0.164657	0	0.0311247	0	0	0.0200627	0	0	0.202192	0.0966774	0.234073	0	0	0	0.0191162	0	0
TCGA-A2-A04T-01	1	0.272631	0.0058436	0	0.0224445	0.145993	0	0.0473635	0.0161463	0.115989	0.00416149	0.0150862	0	0.0908552	0.00426914	0.047797	0.11964	0.305778	0.0200756	0	0	0.0385571	0	0
TCGA-B6-A0X0-01	1	0.272649	0.0650192	0	0.0140206	0.152496	0	0.148196	0	0.115586	0.0230978	0	0	0.0494994	0.00499226	0.00646298	0.0929769	0.314908	0.0127364	0	9.04e-06	0	0	0
TCGA-E9-A1NA-01	1	0.272655	0.0287607	0	0.00793249	0.0364523	0	0.0742545	0	0.0178743	0.0271552	0	0	0.0148727	0.0600165	0.109854	0.0300658	0.545075	0	0.0203498	0.0188173	0.00313321	0	0.00538632
TCGA-BH-A1FD-01	1	0.272703	0.0130602	0	0.0182921	0.00038389	0	0.0544412	0	0.0888153	0	0	0	0.0207986	0.0905885	0.129999	0.0568264	0.461459	0	0.00758016	0	0.0512745	0	0.00648085
TCGA-E9-A228-01	1	0.272749	0.00475141	9.19e-05	0.0150596	0.0323364	0	0.0262507	0	0.0219157	0.0277691	0	0.0225444	0	0.00139035	0.526321	0	0.27291	0	0	0.0486596	0	0	0
TCGA-A8-A06P-01	1	0.272819	0.000200666	0.0154373	0.0307836	0.0720753	0	0.0635339	0	0.0356214	0.0438276	0	0	0	0.00927841	0.0306787	0.017396	0.505288	0.000692212	0	0.173168	0	0	0.0020184
TCGA-AN-A041-01	1	0.272928	0.0485064	0	0.0644316	0.0178199	0	0.0800827	0	0.0261147	0.0208244	0	0	0.0149851	0.00283676	0.336439	0.0386658	0.311128	0	0	0.0381658	0	0	0
TCGA-AO-A0J2-01	1	0.273027	0.0492843	0	0.0572852	0.164061	0	0.0454737	0.000456372	0.145123	0	0	0	0.134248	0.0050297	0	0.141471	0.249503	0.00208695	0.00132962	0.00464803	0	0	0
TCGA-E2-A14W-01	1	0.273075	0.0644319	0	0.0314713	0.0190569	0	0.0137678	0	0.0399217	0.00339815	0	0	0.0163035	0	0.297392	0.0475618	0.333714	0	0	0	0.132453	0	0.000528081
TCGA-AO-A12F-01	1	0.273085	0.0677442	0	0.102552	0.0195712	0	0.0743743	0	0.0778756	0	0	0	0.0316078	0.0205375	0.120281	0	0.354718	0	0.0352269	0.0872123	0.00470178	0	0.00359758
TCGA-3C-AAAU-01	1	0.273145	0	0.1063	0.0922477	0.0619098	0	0.0652126	0	0.0602073	0.0405223	0	0.00060309	0	0.0237855	0.121986	0.0423878	0.231285	0.00802734	0	0.145526	0	0	0
TCGA-D8-A1JH-01	1	0.273155	0.0118438	0.00174668	0.0085476	0.109505	0	0.128389	0	0.0355853	0.013381	0	0	0.0262867	0.0477323	0	0.0532591	0.406266	0.0293889	0	0.124762	0.00330541	0	0
TCGA-E9-A3Q9-01	1	0.273249	0	0.0254429	0.0617826	0.14218	0	0.0496646	0	0.0360781	0	0	0	0.038619	0.105572	0	0.0365431	0.445458	0	0	0.00264511	0.0560154	0	0
TCGA-B6-A0WT-01	1	0.273281	0.069389	0	0.16119	0.053153	0	0.0999174	0	0.0242248	0.0336094	0	0	0.000146426	0	0.0343759	0.0387994	0.346001	0	0.0258555	0.113338	0	0	0
TCGA-OL-A5D8-01	1	0.273376	1.4e-05	0.0122247	0.0657054	0.0660107	0	0.119112	0	0.119121	0.0331875	0	0	0.0363117	0.01124	0.0866362	0.0839976	0.32842	0.00598746	0	0.0302839	0	0	0.00174731
TCGA-BH-A0B0-01	1	0.273416	0.0372437	0	0	0.0577928	0	0.1769	0	0.0537417	0.0527729	0	0	0.0456198	0.00360645	0.0789443	0.125524	0.206806	0.0186835	0	0.142365	0	0	0
TCGA-A2-A3KD-01	1	0.273422	0.0985337	0	0.0807362	0.0599034	0	0.147591	0	0.0243644	0.0072714	0	0	0.0309825	0.0268315	0	0.0349608	0.419021	0	0	0.0118709	0.0555754	0	0.00235791
TCGA-BH-A1F0-01	1	0.273459	0.0399216	0.00703386	0.0646175	0.0631455	0	0.183954	0	0.0579088	0	0.0250268	0	0.0138173	0.0223471	0.0738408	0.0964029	0.335173	0	0	0	0.0101713	0	0.00663937
TCGA-A8-A07G-01	1	0.273509	0.0965219	0	0.082684	0.0893829	0	0.0893553	0	0.0302065	0.0201544	0	0	0	0.0219202	0.0402405	0.0742873	0.394809	0.00057089	0	0.0535435	0	0	0.00632412
TCGA-E2-A1IH-01	1	0.273736	0.00900101	0.0422729	0.0546325	0.0497088	0	0.167124	0.00838192	0.0957648	0	0.163874	0	0.0288137	0	0.094395	0.0739488	0.177458	0.00713206	0	0.0030333	0.0244583	0	0
TCGA-AR-A1AN-01	1	0.273865	0.012695	0.00480729	0	0.0425013	0	0	0	0.0474551	0.0279553	0.0264758	0	0.010587	0	0.440749	0.0586503	0.270253	0.00594215	0	0.0394058	0.0125231	0	0
TCGA-BH-A1FL-01	1	0.27387	0.107327	0	0.0949332	0.0758835	0	0.111065	0	0.0986112	0	0.0237042	0	0.0124999	0	0	0.0499925	0.316044	0	0	0.109939	0	0	0
TCGA-E2-A15I-01	1	0.273906	0.0703035	0	0.0250012	0.102757	0	0.27006	0	0.0796098	0	0.0479225	0	0.00506131	0	0.0382314	0.0915956	0.220884	0	0	0.0341812	0.0143923	0	0
TCGA-D8-A1X6-01	1	0.274072	0.0111974	0	0.00036056	0.033941	0	0.078977	0	0.0475509	0	0	0	0.0211745	0.120846	0	0.0125455	0.658845	0	0	0.000362576	0.0142003	0	0
TCGA-BH-A0H6-01	1	0.274082	0.0365331	0	0.0429531	0.0398978	0	0.0860777	0	0.0306338	0.00117814	0	0	0.0392269	0.0827618	0	0.0356305	0.468325	0.0369838	0	0.077436	0	0	0.0223622
TCGA-E2-A15R-01	1	0.274344	0	0	0.0940741	0.0652838	0	0.198648	0	0.0425393	0.0152659	0	0	0.0550469	0.027094	0	0	0.323546	0	0.000111547	0.178391	0	0	0
TCGA-D8-A1JD-01	1	0.274359	0	0	0.0250119	0.0456347	0	0.151162	0	0.0297912	0.044574	0	0.00610702	0.00423333	0.0052418	0	0.0585911	0.480408	0.0267008	0	0.10715	0.0047322	0	0.0106623
TCGA-BH-A0E2-01	1	0.274383	0.0430048	0	0.022001	0.11011	0	0.153433	0	0.0133097	0.0416325	0	0	0.0148065	0	0.225642	0.059998	0.198552	0	0	0.117511	0	0	0
TCGA-BH-A0DP-01	1	0.274384	0.00328081	0.0164057	0.0670141	0.160191	0	0.0836193	0	0.0803391	0.0450126	0	0	0.0308818	0.0155808	0.0776419	0.0819904	0.244248	0.00906717	0	0.0847271	0	0	0
TCGA-A2-A0T6-01	1	0.274391	0.075147	0	0.0120001	0.0781618	0	0.15412	0	0.0630718	0	0.015652	0	0.042477	0.0290063	0	0.0485926	0.236744	0.00942177	0	0.21205	0.0235556	0	0
TCGA-BH-A18T-01	1	0.274403	0.0154754	0	0.0510898	0.0940392	0	0.143242	0	0.0801579	0.0118898	0	0	0.0393499	0	0.15746	0.0995509	0.296244	0.00353912	0	0	0.00443415	0	0.00352727
TCGA-BH-A1F6-01	1	0.274445	0.0524556	0	0.0725268	0.0975422	0	0.0471264	0.0290096	0.0563935	0	0	0	0.0310757	0.0196838	0.140376	0.0817768	0.325812	0	0	0	0.0399874	0	0.00623469
TCGA-BH-A0DO-01	1	0.274455	0.109021	0	0.126143	0.00926473	0	0.0428801	0	0.104557	0	0	0	0.0180235	0	0.301573	0.0269238	0.216195	0	0	0.0240535	0.0213657	0	0
TCGA-BH-A0BM-01	1	0.274462	0.0344828	0.000331742	0.0678211	0.142624	0	0.208562	0	0.0819077	0.00455903	0	0	0.014649	0.0274996	0.0708733	0.096996	0.126532	0.0105768	0	0.112584	0	0	0
TCGA-D8-A1XR-01	1	0.274464	0.0404522	0	0.00132713	0.0350012	0	0.0328286	0	0.0248532	0.0204871	0	0	0.00828776	0	0.202892	0.0320837	0.475564	0.0335746	0	0.0286951	0.0639534	0	0
TCGA-E2-A9RU-01	1	0.274478	0.00852843	0	0.00326326	0.061116	0	0	0	0.0905937	0.0213903	0	0	0.0251766	0.0043528	0.368716	0.109566	0.282648	0	0	0.00566822	0.0189812	0	0
TCGA-C8-A3M7-01	1	0.274495	0.0487093	0	0.217546	0.10869	0	0.129075	0	0.0269284	0	0.031508	0	0.0494556	0.00408043	0	0.0609151	0.180488	0.004504	0	0.138101	0	0	0
TCGA-GM-A2DL-01	1	0.274574	0.00333142	0	0.00730596	0.0372784	0	0.0428937	0	0.0371367	0.0246304	0.0206002	0	0.00167489	0	0.120796	0.0581151	0.585272	0.00775772	0	0.0513758	0	0	0.00183125
TCGA-C8-A137-01	1	0.274636	0	0.00572447	0.132804	0.0302212	0	0.0056853	0	0.0727034	0.0192925	0.00506146	0	0.00657342	0	0.250221	0.0880353	0.324894	0	0	0.058784	0	0	0
TCGA-BH-A0DX-01	1	0.274873	0.0151469	0	0	0.0229897	0	0.103381	0	0.00679531	0	0.00774557	0	0.00731472	0	0.392206	0.0439022	0.325235	0	0	0.0752834	0	0	0
TCGA-BH-A0H0-01	1	0.274972	0.0292194	0	0.0631137	0.0279991	0	0.169341	0	0.0671568	0.0246964	0	0	0.0252807	0.0240582	0	0.0648296	0.343648	0	0	0.160657	0	0	0
TCGA-AO-A0JA-01	1	0.275001	0.0679346	0	0.0961025	0.0572512	0	0.149506	0	0.0119606	0.0117232	0.0104494	0	0	0.0249003	0	0.0730071	0.427758	0	0.00113236	0.0541395	0	0	0.0141359
TCGA-BH-A0DZ-01	1	0.275007	0.0110147	0	0.0653744	0.0222237	0	0.166168	0	0.043239	0.0217998	0	0	0.0195564	0	0.147398	0.134196	0.313576	0.0147651	0	0	0.0406889	0	0
TCGA-A2-A0CS-01	1	0.275043	0	0.00246266	0	0.0250559	0	0.0569602	0	0.0672492	0.0465297	0	0	0.0261722	0.0109268	0	0.00148439	0.276413	0.277859	0.0372532	0.171634	0	0	0
TCGA-AR-A0TY-01	1	0.275156	0.0147275	0.0140438	0.0729392	0.0660441	0	0.0890583	0	0.0375255	0.0269102	0	0	0	0.00310937	0.27007	0.0203435	0.32187	0	0	0.0497525	0.0136055	0	0
TCGA-AR-A0TR-01	1	0.275169	0.111215	0.0138654	0.0721889	0.0934147	0	0.0885544	0	0.0519078	0.0567691	0	0	0.0567172	0.000332641	0	0.0477412	0.290215	0	0.00194852	0.112948	0	0	0.00218269
TCGA-BH-A1FE-01	1	0.275211	0.0778358	0	0.0505715	0.127723	0	0.241013	0.025727	0.0605097	0	0.0350234	0	0	0.010017	0.00277567	0.132205	0.123632	0.0158406	0	0.097127	0	0	0
TCGA-BH-A0HY-01	1	0.27525	0.0716619	0	0.0501542	0.0573932	0	0.150212	0	0.0793755	0	0	0	0.0175969	0.0522182	0.0709939	0.095562	0.299785	0.000682575	0	0.0543645	0	0	0
TCGA-AR-A1AL-01	1	0.275316	0.0857664	0	0.0572249	0.0722937	0	0.190626	0.0107108	0.00286812	0	0.0219797	0	0	0.0187713	0	0.0166848	0.25793	0.147661	0	0.110665	0.00681745	0	0
TCGA-A2-A25B-01	1	0.275322	0.0242567	0	0.0367019	0.0814429	0	0.208849	0	0.0452511	0	0	0	0.0128712	0.0680099	0	0.0934748	0.392856	0	0.00485759	0	0.0256832	0	0.00574568
TCGA-C8-A132-01	1	0.27534	0.0448333	0	0.0314984	0.0781409	0	0.21438	0	0.0946712	0.0487645	0.029687	0	0.0134351	0	0.163714	0.0869003	0.181276	0	0	0.0127001	0	0	0
TCGA-A2-A0CU-01	1	0.275362	0.121844	0	0.0746719	0.0588346	0	0.132087	0	0.0636872	0.00875392	0	0	0.0401373	0.0324093	0	0.0449558	0.31973	0	0	0.0604461	0.0415162	0	0.000926639
TCGA-E9-A22B-01	1	0.275477	0	0	0.0391569	0.0668271	0	0.142624	0	0.0641964	0.00402607	0.0179704	0	0.014369	0.0123755	0.0429109	0.115277	0.410737	0.0158947	0	0.0331875	0	0	0.0204475
TCGA-B6-A0WX-01	1	0.27549	0.0902304	0	0.0353351	0.154196	0	0.107556	0	0.145825	0.0739781	0	0	0.0232933	0.0115119	0.069551	0.126214	0.101475	0.00703461	0	0.0538	0	0	0
TCGA-A2-A1G6-01	1	0.275546	0.0459359	0	0.121155	0.138164	0	0.150479	0	0.027853	0.00292532	0	0	0.0136737	0.0298296	0	0.00987051	0.322147	0.00394391	0	0.101137	0.0328845	0	0
TCGA-B6-A0WW-01	1	0.275591	0.0021022	0	0.0265033	0.0517459	0	0.126987	0	0.0529073	0.0223034	0	0.00931379	0	0.0138102	0.0945112	0.208788	0.269677	0.0163263	0	0.105024	0	0	0
TCGA-E9-A1NH-01	1	0.275708	0.0640258	0	0.134963	0.0769221	0	0.103675	0	0.037695	0.00622563	0	0	0.0349421	0.000915402	0.0450746	0.044606	0.325536	0.078558	0	0.046603	0	0	0.000258782
TCGA-BH-A0W3-01	1	0.275753	0.0287554	0	0.0159453	0.0250294	0	0.0906253	0	0.0414823	0.00187367	0	0	0.0266357	0.227271	0	0.0354336	0.442067	0	0	0.0397603	0.0251205	0	0
TCGA-BH-A1FG-01	1	0.275793	0.0432983	0	0.0495422	0.0785977	0	0.139016	0	0.0282861	0	0.0351289	0	0.0192226	0.0351282	0	0.064547	0.360971	0.00222253	0	0.14299	0	0	0.00105008
TCGA-BH-A0BD-01	1	0.275931	0	0.00796472	0.0291508	0.0984378	0	0.156091	0	0.0712538	0.00527695	0.0526488	0	0.0248964	0.0140176	0	0.118554	0.3283	0	0.0149702	0.0748606	0	0	0.00357764
TCGA-A2-A1FZ-01	1	0.275937	0.00359702	0	0.0097106	0.0847502	0	0.127055	0	0.0413531	0.00792442	0	0	0.0232332	0.0165838	0.0161055	0.0631731	0.471821	0.0583645	0	0.0763294	0	0	0
TCGA-BH-A203-01	1	0.275967	0.0112601	0	0.053936	0.0867096	0	0.132235	0.0233818	0.109765	0	0.0221064	0	0.0114841	0.00464777	0.0326681	0.120606	0.37862	0.00933567	0	0.00186626	0.00137929	0	0
TCGA-D8-A142-01	1	0.27601	0	0.0258117	0.189943	0.0725136	0	0.0917108	0	0.0782453	0.0021955	0	0	0	0	0.179283	0.0845834	0.25273	0.00431782	0	0.0186653	0	0	0
TCGA-B6-A0IG-01	1	0.276117	0.0791631	0	0.0820202	0.0665837	0	0.121017	0	0.0611873	0.021834	0	0.00857107	0	0	0.263219	0.131593	0.146841	0	0	0.0179704	0	0	0
TCGA-E2-A153-01	1	0.276193	0.0051893	0.0099385	0	0.0228471	0	0.0562217	0	0.0380792	0.0322446	0	0.0424098	0	0	0.366449	0.00251015	0.318715	0.0012751	0	0.0953462	0.0087745	0	0
TCGA-A1-A0SN-01	1	0.276287	0.0611114	0	0.0308892	0.161457	0	0.238017	0	0.0534516	0.0158966	0	0	0.022848	0	0	0.0891425	0.277863	0.00406764	0	0.0452564	0	0	0
TCGA-AN-A03X-01	1	0.276299	0.00342818	0	0.006482	0.0320957	0	0.106402	0	0.028498	0	0	0	0.0144243	0.00160716	0	0.0377002	0.506295	0.00363586	0	0.254877	0	0	0.00455424
TCGA-A7-A3J0-01	1	0.276414	0.0444674	0	0.00728328	0.13388	0	0.119535	0	0.0682441	0.0502262	0	0	0.0515307	0.00674519	0.107672	0.151718	0.255512	0	0	0.00318665	0	0	0
TCGA-AN-A0FV-01	1	0.276445	0.00143417	0.00630192	0.00422788	0.00422565	0	0.0959709	0	0.122577	0.02747	0	0	0.000357693	0	0.393795	0.00216481	0.292538	0	0	0.0489374	0	0	0
TCGA-A8-A091-01	1	0.276554	0.0563474	0	0.0653719	0.0918072	0	0.152783	0	0.0301959	0	0.0185142	0	0.00252843	0.0076493	0	0.0374951	0.412137	0	0	0.125171	0	0	0
TCGA-BH-A1FH-01	1	0.276669	0.0222653	0	0.0881111	0.0759192	0	0.110857	0	0.0266767	0	0.0100935	0	0.0316056	0.0145042	0	0.0335773	0.41333	0	0	0.140255	0.0328054	0	0
TCGA-A8-A095-01	1	0.276669	0.0213533	0.000488734	0	0.0859542	0	0.140211	0	0.0928836	0.00786404	0.000856148	0	0.025612	7.35e-05	0.0178409	0.0600451	0.403981	0.0069839	0.00157256	0.13428	0	0	0
TCGA-AN-A0XV-01	1	0.276692	0.00527376	0.0136178	0.0632746	0.162231	0	0.0761743	0	0.0719286	0.0218362	0.0654863	0	0.0438931	0.0116365	0.082554	0.148515	0.129351	0.00473227	0	0.099495	0	0	0
TCGA-BH-A0E9-01	1	0.276909	0.0832563	0	0.0863387	0.140443	0	0.194694	0	0.0468163	0.000118706	0	0	0.00750213	0.0174955	0	0.0409077	0.287396	3.64e-05	0	0.0949954	0	0	0
TCGA-D8-A1XF-01	1	0.276938	0.0147373	0	0.169183	0.0307174	0	0.0321041	0	0.0504373	0.0164538	0	0.000302075	0.00699726	0	0.166615	0.0703094	0.387342	0	0	0.0525931	0	0	0.00220844
TCGA-E2-A15C-01	1	0.276944	0.0641473	0.0120179	0.160799	0.0884476	0	0.161082	0	0.110467	0	0	0	0.0208604	0.00233964	0	0.101683	0.217526	0.0024236	0	0.0420391	0.0161675	0	0
TCGA-BH-A0DV-01	1	0.277114	0.0814117	0	0.0687519	0.0593063	0	0.126803	0	0.0400409	0	0.0334904	0	0.0569483	0.00318693	0	0.0158251	0.380752	0	0	0.124485	0.00899791	0	0
TCGA-D8-A1XS-01	1	0.277143	0.00270712	0.00150808	0	0.168266	0	0.06918	0	0.0646177	0.0114169	0	0	0.00774442	0.0219416	0	0.0817407	0.396234	0.0146645	0	0.159979	0	0	0
TCGA-BH-A0BJ-01	1	0.277169	0.0339737	0	0.0652162	0.115165	0	0.147622	0	0.0113634	0.00152005	0.00034457	0	0.00886098	0	0.195328	0.0399399	0.278977	0.000986721	0	0.100703	0	0	0
TCGA-D8-A27F-01	1	0.277192	0.00359593	0	0.00905708	0.0162388	0	0.0373179	0	0.0390009	0	0	0.00859312	0	0.0122125	0.587837	0.015909	0.22372	0	0	0	0.0465184	0	0
TCGA-C8-A135-01	1	0.277369	0.039068	0	0.0844274	0.199594	0	0.121127	0	0.0417302	0.0142014	0.00419718	0	0	0.0135054	0	0.0732116	0.377468	0	0	0.0314394	0	0	3.1e-05
TCGA-C8-A27A-01	1	0.277415	0.0473696	0	0.168954	0.041903	0	0.052586	0	0.0410464	0.00596727	0.0122135	0	0.0376578	0	0.144841	0.0804922	0.314399	0	0	0	0.0525691	0	0
TCGA-BH-A1EU-01	1	0.277549	0.0236222	0.0668956	0	0.0568743	0	0.268026	0.0106575	0.0409803	0	0.045767	0	0.00832616	0.00427386	0.0141548	0.0854335	0.277193	0.0231895	0	0.0462232	0.0283822	0	0
TCGA-AO-A0JI-01	1	0.277557	0.0491707	0	0.0693941	0.0778296	0	0.0955166	0	0.00731624	0.000461072	0.00118452	0	0.0411885	0	0	0.0366753	0.0813913	0	0	0.539872	0	0	0
TCGA-AR-A24U-01	1	0.277599	0.0309437	0.0111156	0.0557771	0.0480865	0	0.238532	0.0354603	0.0325383	0.00662751	0	0.0216465	0	0.00555688	0.105761	0.0698514	0.27134	0.0360372	0	0.01898	0	0	0.0117464
TCGA-E2-A15F-01	1	0.277621	0.0663296	0.0161128	0.0436929	0.0286255	0	0.0255391	0	0.0890858	0.0230651	0	0.0034125	0.000812012	0	0.309672	0.0575749	0.24258	0	0.0135199	0.0784617	0	0	0.00151616
TCGA-A8-A08C-01	1	0.277644	0.0597234	0	0.0259352	0.0732155	0	0.143193	0	0.0643616	0.0156448	0	0	0.0512198	0.0501323	0	0.0383928	0.382877	0.0248896	0.0216662	0.0467017	0	0	0.0020466
TCGA-E9-A1RA-01	1	0.277681	0.0127507	0.0663451	0	0.0891753	0	0.096499	0	0.129184	0.0615792	0	0	0.0526643	0.0103745	0.211995	0.0943678	0.139987	0	0	0.0350785	0	0	0
TCGA-A7-A13G-01	1	0.277703	0.104299	0	0.0760203	0.00409966	0	0.0404916	0	0.0683782	0	0	0	0.0447894	0.0741828	0	0.0272909	0.301846	0.20386	0	0.0374088	0.0173335	0	0
TCGA-E2-A15P-01	1	0.277921	0.0796827	0	0.101444	0.0644755	0	0.108815	0	0.0217567	0.00950937	0.000992102	0	0.00247467	0	0	0.0738884	0.307363	0.00487095	0	0.224727	0	0	0
TCGA-BH-A0HK-01	1	0.278018	0.0651561	0	0.169351	0.0497973	0	0.192166	0	0.0270009	0	0.00822116	0	0.0216879	0.0561802	0	0.065373	0.329156	0.0095139	0	0	0.00636089	0	3.58e-05
TCGA-E9-A22H-01	1	0.278131	0.0313827	0	0.0578951	0.125188	0	0.0731006	0	0.0435851	0	0.0482105	0	0.0203117	0.0334366	0	0.0665512	0.450574	0	0	0.0490417	0	0	0.000723213
TCGA-D8-A27P-01	1	0.278135	0.0407605	0	0.0808671	0.0340129	0	0.0276295	0	0.0471862	0	0	0	0.00454557	0	0.329561	0.014841	0.337811	0	0	0.0791067	0.00367772	0	0
TCGA-AR-A254-01	1	0.278141	0.00705015	0	0	0.0843757	0	0.174823	0.00677308	0.0485316	0	0	0.0128096	0	0.00513107	0.0235803	0.116965	0.509845	0.00612188	0	0	0.000730629	0	0.0032626
TCGA-C8-A278-01	1	0.278212	0.0240016	0	0.143898	0.0746964	0	0.135809	0.018455	0.0449868	0.0198394	0	0.00272221	0	0.00143493	0.0332497	0.091778	0.336395	0.0236684	0	0.0447248	0	0	0.00434111
TCGA-AR-A2LQ-01	1	0.278234	0.0258295	0	0.134246	0.0270368	0	0.0795696	0	0.00152048	0	0.0122164	0	0.01135	0	0.136994	0.0325319	0.477479	0	0	0.0612253	0	0	0
TCGA-B6-A0IM-01	1	0.27827	0.0182643	0	0.00134673	0.0528443	0	0.0738306	0	0.0359932	0.00812055	0	0	0.0200579	0	0.347167	0.0581309	0.355973	0	0	0.0222845	0.00598713	0	0
TCGA-B6-A0I1-01	1	0.278378	0.103572	0	0.0894247	0.019863	0	0	0	0.0523466	0	0	0.013844	0.000702937	0	0.521133	0.0412626	0.140286	0	0.00491224	0.0126529	0	0	0
TCGA-B6-A0IB-01	1	0.278404	0.106006	0	0.023148	0.0831697	0	0.0822932	0	0.0389807	0.0465556	0	0	0.0700108	0.00586811	0.198975	0.0474662	0.232566	0	0	0.0649601	0	0	0
TCGA-E9-A229-01	1	0.278419	0.0228441	0	0.0508338	0.0494596	0	0.142065	0	0.0496611	0.0230802	0	0.00207981	0	0.0749538	0	0.0709028	0.420175	0.000912454	0	0.0896999	0	0	0.00333231
TCGA-A2-A0CQ-01	1	0.278427	0.0437145	0	0.0225167	0.0494051	0	0.0928732	0	0.104737	0	0	0	0.0435504	0.110219	0	0.0222617	0.481258	0	0	0.00860741	0.0206966	0	0.000160164
TCGA-A7-A0DB-01	1	0.278603	0.0247889	0	0.0178145	0.0214731	0	0.0663365	0	0.00485657	0.00293848	0	0	0.0113123	0	0.310587	0.0226654	0.350485	0.0388224	0	0.12792	0	0	0
TCGA-C8-A134-01	1	0.278657	0.0115757	0.0210284	0	0.0567931	0	0	0.00529174	0.0699523	0.0477789	0.006463	0.0187132	0	0.00239221	0.339429	0.181296	0.20052	0	0	0.0387665	0	0	0
TCGA-E2-A15H-01	1	0.278719	0.0874385	0	0.124613	0.103292	0	0.0700681	0	0.0929407	0.00498792	0	0	0.0332512	0.00280546	0.0887626	0.0760286	0.285969	0	0	0.0298442	0	0	0
TCGA-D8-A1JP-01	1	0.278752	0.0109545	0	0.0214096	0.132149	0	0.110598	0	0.0404619	0.0209328	0	0	0.00299895	0.0414236	0	0.0588328	0.521328	0.00411061	0	0.0309013	0	0	0.00389868
TCGA-A7-A26H-01	1	0.278776	0.0255436	0	0.0339635	0.0588226	0	0.166037	0	0.0424838	0	0	0	0.0258464	0.0077235	0.126054	0.0946646	0.366649	0.0203647	0	0.0115019	0.020345	0	0
TCGA-AR-A0TX-01	1	0.278878	0.0200673	0.00362055	0.0321488	0.128735	0	0.207573	0	0.0718622	0.0168008	0	0	0.0329131	0.00353064	0.0341813	0.0838827	0.277515	0.0270158	0.00121605	0.0589385	0	0	0
TCGA-A2-A04W-01	1	0.27897	0.0486735	0	0.0920358	0.038003	0	0.107969	0	0.00707587	0.00549903	0	0.00765762	0.00119494	0	0.372359	0.0328269	0.233825	0	0	0.0528798	0	0	0
TCGA-E2-A1B0-01	1	0.279017	0.0493035	0	0.0466943	0.0931687	0	0.126524	0.000274787	0.0594236	0	0.0422989	0	0	0	0.12854	0.094535	0.314414	0	0.0369398	0.00788383	0	0	0
TCGA-A1-A0SQ-01	1	0.279143	0	0.0290867	0.0366356	0.103124	0	0.147204	0	0.0444774	0	0	0	0.0141146	0.0643734	0	0	0.442842	0.00480466	0	0.110963	0	0.00237481	0
TCGA-A7-A13F-01	1	0.279166	0.00179702	0.00469622	0.00984514	0.02685	0	0.0818899	0.00561049	0.0204906	0.0178128	0	0.0335382	0	0.00907374	0.0482959	0	0.522125	0.0162669	0.0142053	0.172569	0	0	0.0149342
TCGA-BH-A0E1-01	1	0.27918	0.00244212	0	0.033673	0	0	0.13733	0	0.0357782	0.0134295	0.0417114	0.0392191	0	0	0.48037	0	0.17546	0	0	0.0405871	0	0	0
TCGA-E9-A1R5-01	1	0.279268	0.0651594	0	0.0379906	0.0432971	0	0.122908	0	0.0232155	0.00495397	0.00565644	0	0	0	0.146896	0.0797023	0.368124	0.00566233	0	0.0868282	0	0	0.00960679
TCGA-E2-A10A-01	1	0.279556	0.0294306	0	0.0381878	0.0137207	0	0.0647579	0	0.0316629	0.006648	0	0	0.0133117	0	0.296796	0.0244643	0.41658	0	0	0	0.0629867	0	0.00145272
TCGA-AR-A1AU-01	1	0.279564	0.0861954	0	0.0841619	0.0861267	0	0.13045	0	0.0139121	0	0	0	0.045327	0.0186098	0.0303655	0.0314959	0.36928	0	0	0.0568652	0.043492	0	0.00371828
TCGA-BH-A0WA-01	1	0.279639	0	0	0	0	0	0.0881426	0	0.10854	0	0.0477	0	0.0243219	0	0.410674	0.157977	0.159763	0	0	0.00288276	0	0	0
TCGA-B6-A1KI-01	1	0.279662	0.0892077	0	0.0342829	0.0555778	0	0.0630476	0	0.0985992	0	0	0.00911223	0.0197335	0	0.19612	0.0524899	0.27848	0	0	0.0928531	0	0	0.0104955
TCGA-EW-A2FR-01	1	0.279697	0.00328797	0	0.0350983	0.0544248	0	0.0251205	0	0.0677286	0.0676187	0	0	0.0137517	0	0.367347	0.0645727	0.263457	0.000819962	0	0.0367729	0	0	0
TCGA-EW-A1P0-01	1	0.279719	0.0375767	0	0.0304399	0.0769113	0	0.207999	0	0.0522692	0.00839643	0.0452482	0	0	0	0.0856851	0.0821558	0.340693	0.0229316	0	0.00969421	0	0	0
TCGA-A2-A0D3-01	1	0.279811	0.0568743	0	0.0951888	0.187869	0	0.138704	0	0.0790688	0.00968452	0.0458251	0	0.0262356	0	0	0.0729871	0.281334	0.00583143	0	0.000397911	0	0	0
TCGA-A8-A08Z-01	1	0.279811	0.00184713	0.00240354	0.0129461	0.0446664	0	0.0960185	0	0.0313976	0.012709	0	0.0130621	0.0156051	0.027578	0.177218	0.0220781	0.446834	0.000351678	0	0.0880311	0	0	0.00725404
TCGA-E2-A1IN-01	1	0.279857	0.0137295	0	0.0026675	0.0355672	0	0.145219	0	0.0328094	0.00916349	0	0	0.0213463	0.0196732	0	0.0351288	0.442564	0.00030059	0	0.24183	0	0	0
TCGA-AC-A62Y-01	1	0.279909	0.0403393	0	0	0.0339281	0	0.0930522	0	0.0297731	0	0.00341029	0	0.00888689	0	0.325965	0.030016	0.360952	0	0	0	0.073677	0	0
TCGA-AC-A2FK-01	1	0.279958	0.00388373	0	0.0159857	0.122389	0	0.171854	0	0.108175	0	0.015438	0	0	0.0262056	0.197944	0.0402614	0.166717	0.00888194	0	0.122264	0	0	0
TCGA-D8-A27M-01	1	0.279979	0.0447066	0.0706711	0.0168411	0.130013	0	0.11186	0	0.0651242	0.00794669	0	0	0.0461741	0.0239297	0.0231547	0.17538	0.206297	0.011491	0	0.0664107	0	0	0
TCGA-AR-A24P-01	1	0.279986	0.0773671	0	0.0533513	0.0367501	0	0.158757	0	0.0520978	0	0	0.0118375	0	0.105293	0	0.0528573	0.390837	0.0058322	0	0.0550184	0	0	0
TCGA-A8-A08X-01	1	0.280315	0	0	0.329535	0.0514118	0	0.140973	0	0.0378893	0.00137197	0.00719587	0	0.0151309	0.00362034	0.0268266	0.0664977	0.300183	0.0028977	0	0.0164669	0	0	0
TCGA-A7-A13D-01	1	0.280414	0.0276737	0	0.0429676	0	0	0	0	0.0399017	0.0138714	0.00916524	0.00207719	0	0	0.7854	0.00513293	0.0447854	0	0.0160325	0	0.012992	0	0
TCGA-C8-A1HN-01	1	0.280517	0.0376893	0	0.011738	0.0432071	0	0.0486723	0	0.0344331	0	0.00916721	0	0.0076922	0	0.165027	0.0455798	0.553231	0	0	0	0.0406717	0	0.00289143
TCGA-E2-A1L6-01	1	0.28056	0.00673833	0.00137011	0.0149718	0.0747006	0	0.0280863	0	0.055882	0.02727	0	0.0139387	0	0	0.361759	0.0722419	0.302543	0.00461917	0	0.0358794	0	0	0
TCGA-A2-A4S0-01	1	0.280666	0	0.0312076	0.0454643	0.0133054	0	0.0489693	0	0.0759083	0.0212434	0	0.139624	0	0.0454379	0.0274811	0	0.318035	0.00336477	0	0.229959	0	0	0
TCGA-B6-A1KC-01	1	0.280735	0.00319532	0.00268738	0.00580127	0.0503726	0	0	0	0.0349668	0.0246185	0	0	0	0.0107887	0.190697	0	0.525606	0	0	0.151267	0	0	0
TCGA-B6-A0RE-01	1	0.280779	0	0.00867882	0.108641	0.0627273	0	0.00770446	0	0.129546	0.00408471	0	0	0	0	0.318545	0.055011	0.276399	0	0.00607688	0	0.0225864	0	0
TCGA-B6-A0RQ-01	1	0.281078	0.0994807	0	0.0401004	0.104375	0	0	0	0.0832161	0	0	0	0.0220572	0.016441	0.0280497	0.0134921	0.436591	0	0	0.156197	0	0	0
TCGA-B6-A0RL-01	1	0.281114	0	0.00919337	0	0.0913227	0	0	0	0.159597	0.0222151	0	0	0.0446186	0.00294576	0.282122	0	0.304309	0	0.0372496	0.0464269	0	0	0
TCGA-AO-A0JF-01	1	0.281131	0.0393225	0	0.00309991	0.106869	0	0.196649	0	0.0148591	0	0.00371149	0	0.0132225	0.00563556	0	0.0456228	0.342983	0.0620272	0	0.165998	0	0	0
TCGA-A8-A08O-01	1	0.28116	0.0726984	0	0.0949238	0.0823164	0	0.0734554	0	0.032447	0.0273299	0	0	0.0566317	0.017982	0.00619029	0.0602259	0.335526	0.00334975	0	0.136923	0	0	0
TCGA-E9-A1N6-01	1	0.281167	0.00546284	0.00122616	0	0.0458012	0	0	0.0105069	0.0435364	0.0305232	0	0.0182011	0	0	0.313475	0.0191508	0.449756	0.00382027	0	0	0.0585397	0	0
TCGA-BH-A18J-01	1	0.281244	0	0.0050656	0.00161987	0	0.0369558	0.0428355	0	0.0318813	0.0368876	0.00339654	0.0143038	0	0	0.374859	0.00401317	0.416263	0	0	0.031919	0	0	0
TCGA-AO-A03V-01	1	0.281268	0.069827	0	0.113735	0.0919579	0	0.161373	0	0.0487989	0.0129519	0	0	0.0276956	0	0	0.138356	0.290924	0	0.0108103	0.0335703	0	0	0
TCGA-A8-A084-01	1	0.281356	0.0964769	0	0.00533674	0	0	0.0374008	0	0.0737697	0.0110955	0.0028217	0	0.0114665	0	0.366486	0.06349	0.262777	0	0	0.0240247	0	0	0.0448538
TCGA-A8-A07I-01	1	0.281359	0.00940649	0.00427089	0	0.0535564	0	0.0851588	0	0.0373528	0.0659373	0	0	0.0305934	0	0.224949	0.0998349	0.327982	0.00535549	0	0.0556027	0	0	0
TCGA-C8-A26Z-01	1	0.281492	0.137715	0	0.142966	0.0470138	0	0.0235439	0	0.04536	0	0	0	0.0115256	0	0	0.077596	0.399444	0.0186446	0	0.00992316	0.0783536	0	0.0079139
TCGA-A2-A0T5-01	1	0.281513	0.00779101	0.0147502	0.0220983	0.100476	0	0.0662855	0	0.159826	0.0434263	0	0.0155059	0	0.0164851	0.203398	0.0550144	0.218182	0.00665403	0	0.0701062	0	0	0
TCGA-D8-A27E-01	1	0.28156	0.0216598	0	0.0274793	0.0557771	0	0.148313	0	0.060016	0	0	0	0.0429466	0.0526429	0	0.051679	0.450154	0.0195711	0	0.0654988	0	0	0.00426245
TCGA-C8-A1HI-01	1	0.281617	0.0631799	0	0.140303	0.0632862	0	0.0542311	0	0.020043	0	0.0164242	0	0.0151568	0.00210221	0.00114581	0.0755475	0.486196	0.000904884	0	0.0600831	0	0	0.00139646
TCGA-A2-A0EY-01	1	0.281652	0.0271846	0	0.00727477	0.0893405	0	0.173611	0	0.0570043	0.0253899	0	0	0.0497916	0.0457507	0.0170046	0.0598938	0.332273	0.00533477	0	0.110147	0	0	0
TCGA-B6-A0WZ-01	1	0.281678	0.0466631	0	0.0799462	0.0684928	0	0.0665564	0	0.0272855	0.000913036	0	0.00718861	0.0173787	0	0.249193	0.0196083	0.255036	0	0.0112839	0.150454	0	0	0
TCGA-AN-A0FK-01	1	0.281933	0.0868966	0	0.0756854	0.0506667	0	0.00205632	0	0.0320163	0.0448999	0.00058152	0	0.0330638	0	0.282668	0.0640282	0.317741	0	0	0.00969627	0	0	0
TCGA-AO-A0JD-01	1	0.282049	0.0531249	0	0.0149203	0.0959887	0	0.11516	0.0155993	0.0626157	0.00997442	0	0	0.0382053	0.0189786	0.0519169	0.0951368	0.372534	0.0408012	0	0	0.0148603	0	0.000184127
TCGA-E2-A158-01	1	0.282083	0.0158248	0	0.148958	0.0933132	0	0.00435125	0	0.254847	0	0	0.0180855	0.0308987	0.0341075	0.0442712	0.13098	0.190437	0.00280863	0.002358	0.0287587	0	0	0
TCGA-C8-A12O-01	1	0.282173	0.00389865	0.00891082	0.023767	0.0488272	0	0	0	0.0575042	0.0796629	0	0.0224404	0	0	0.304394	0.0541256	0.330678	0	0	0.0343955	0.0313964	0	0
TCGA-E2-A1BC-01	1	0.282174	0.144563	0	0.09037	0.0301945	0	0.149239	0	0.0768922	0	0	0	0.0658682	0.0253654	0	0.0357591	0.256373	0.0287976	0	0.0374538	0.0580923	0	0.00103177
TCGA-A2-A0EM-01	1	0.282378	0	0.00012758	0.0204104	0.0521581	0	0.118985	0	0.0300718	0	0.024021	0	0.0280158	0.0711212	0	0.0336382	0.375954	0.0373258	0.0696201	0.138551	0	0	0
TCGA-E9-A1N9-01	1	0.282379	0.0545714	0	0.0816646	0.10222	0	0.240032	0	0.0379154	0.0181454	0.0276471	0	0.04101	0.0133739	0	0.104962	0.228219	0.0343901	0	0.015849	0	0	0
TCGA-BH-A0HO-01	1	0.282587	0	0.042744	0.0174869	0.0562575	0	0	0	0.0791243	0.00818316	0.02387	0	0.0239644	0	0.225304	0.0492805	0.416991	0.000769353	0	0.0560253	0	0	0
TCGA-B6-A0I9-01	1	0.282757	0.0259122	0	0.0965988	0.0718856	0	0.115148	0	0.046906	0.0140554	0	0	0.0312849	0.0271685	0.116786	0.121012	0.286545	0	0.0266694	0.0200285	0	0	0
TCGA-BH-A1ES-01	1	0.282831	0.000996373	0.00366177	0.00144991	0	0	0.207007	0	0.104772	0.0192075	0	0.069349	0.0185765	0.0264497	0.207203	0	0.266184	0	0.022964	0.0521796	0	0	0
TCGA-AN-A04A-01	1	0.282934	0.0787284	0	0.066382	0.0637527	0	0.120348	0	0.0137442	0	0.0138204	0	0.0130274	0	0.138402	0.0678856	0.361458	0.0216712	0	0.0331726	0.00718329	0	0.000424455
TCGA-GM-A2DM-01	1	0.282949	0.0290583	0	0	0.0570286	0	0.0554412	0	0.0359828	0.0103839	0	0	0.0343183	0.0463499	0.0525608	0.0228959	0.511756	0.0278932	0	0	0.116331	0	0
TCGA-E2-A14T-01	1	0.28295	0.0224951	0	0.0122644	0.0421824	0	0.0373982	0	0.0294511	0.00199611	0.00876296	0	0.00805992	0.00176382	0.565282	0.0277034	0.212473	0	0	0.0301679	0	0	0
TCGA-A8-A06Z-01	1	0.283299	0.00390334	0.0048191	0	0	0	0.278726	0	0.00921433	0.0540105	0	0.0439421	0.0201259	0.028746	0.169803	0.0113439	0.326153	0.00829868	0	0.0409146	0	0	0
TCGA-BH-A0B1-01	1	0.283437	0.0807862	0	0.0866363	0.04787	0	0.19432	0	0.052266	0	0	0	0.032825	0.0160404	0	0.0714866	0.260729	0.0193563	0.000954883	0.136596	0	0	0.000133284
TCGA-A8-A09N-01	1	0.283594	0.0261366	0	0.0219271	0.138369	0	0.138806	0	0.0213629	0.0501267	0	0	0.0685278	0.0103812	0	0.0921202	0.289108	0.00428183	0	0.138853	0	0	0
TCGA-A8-A09W-01	1	0.28365	0.0438974	0	0.0484963	0.0515754	0	0.159778	0	0.0262367	0.00105767	0.000819983	0	0.00800756	0.0523404	0	0.043955	0.475603	0	0	0.0882325	0	0	0
TCGA-A2-A0YG-01	1	0.284039	0.0916857	0	0.0548365	0.0216795	0	0.15592	0.00181175	0.0623621	0	0	0.00876771	0	0	0.0633522	0.057168	0.441922	0	0	0.0338967	0	0	0.0065971
TCGA-AO-A0J5-01	1	0.284159	0.0556338	0	0.0955404	0.0461739	0	0.127463	0	0.0194585	0	0	0	0.00265188	0.0088063	0	0.0357343	0.455129	0	0	0.146357	0	0	0.00705228
TCGA-A7-A0CH-01	1	0.284176	0.0342459	0	0.018299	0.023978	0	0.140251	0	0.0826534	0	0.0374432	0	0.0515793	0.0140718	0.00888372	0.0430831	0.437377	0.0136497	0.0124631	0.0658883	0.00931267	0	0.00682003
TCGA-A1-A0SK-01	1	0.284269	0	0.00739102	0.0315831	0.150378	0	0.153529	0	0.139454	0.0343404	0	0	0	0	0.324508	0.0293931	0.0519529	0.0038208	0	0.052843	0	0.020807	0
TCGA-E2-A15G-01	1	0.284448	0.0504795	0	0.0402805	0.0635027	0	0.072803	0	0.0649791	0	0	0	0.0203463	0.0732993	0	0.0359009	0.479569	0	0	0.0988395	0	0	0
TCGA-BH-A1ET-01	1	0.284765	0.0654379	0	0.101218	0.101183	0	0.128425	0	0.0219528	0	0.021486	0	0.0169952	0.0531377	0	0.0605267	0.337289	0	0	0.0923479	0	0	0
TCGA-E2-A574-01	1	0.284798	0.00198217	0	0	0.129904	0	0.0833065	0	0.0841996	0.0124246	0	0.002587	0	0	0.374907	0	0.282543	0	0.00750724	0.0206379	0	0	0
TCGA-E9-A1RD-01	1	0.284799	0.0437058	0	0.0297892	0.0361039	0	0.0615144	0	0.0294145	0	0.00240656	0	0.0217255	0.0703994	0	0.0332363	0.565153	0.0216058	0	0.0849457	0	0	0
TCGA-C8-A1HJ-01	1	0.284823	0.0724668	0	0.127801	0.0828219	0	0.0974633	0.0254116	0.0586129	0	0.0812012	0	0	0	0.0175839	0.171475	0.213109	0	0.0253442	0	0.0267095	0	0
TCGA-E2-A14V-01	1	0.284854	0.0826628	0	0.0278722	0.0613504	0	0.161494	0	0.0496967	0.000211542	0	0	0.0243775	0	0.0715919	0.124741	0.216387	0.00138114	0	0.178234	0	0	0
TCGA-BH-A28Q-01	1	0.284876	0.06903	0	0.0525612	0.0481591	0	0.268891	0	0.0593778	0	0	0	0	0.033766	0	0.0919093	0.283788	0	0	0.0855377	0.00496008	0	0.00201945
TCGA-D8-A1Y1-01	1	0.28489	0.00762054	0	0.00765287	0.0292594	0	0.127241	0	0.00890301	0	0.00262048	0	0.013896	0.0705108	0	0.0456377	0.6529	0	0	0.0164016	0.00944904	0	0.00790772
TCGA-D8-A1XJ-01	1	0.284923	0.0112577	0	0.0144621	0.0222086	0	0.0340983	0	0.0379905	0.0494771	0	0.0225369	0	0	0.263257	0.0727385	0.432582	0	0	0	0.0382287	0	0.00116268
TCGA-A2-A1G4-01	1	0.284998	0.0663976	0	0.156233	0.0714584	0	0	0	0.129971	0	0.0125978	0	0.025204	0.00186879	0	0.0667486	0.421467	0	0	0	0.0480539	0	0
TCGA-A8-A09E-01	1	0.285086	0.0259723	0	0.00643248	0.116314	0	0.0699771	0	0.118444	0.0293679	0	0	0.016114	0.0338358	0.0908758	0.090643	0.260636	0.00525834	0	0.13184	0	0.00428874	0
TCGA-A2-A0YF-01	1	0.285098	0.0465428	0	0.036141	0.00140956	0	0.100059	0	0.0143752	0	0.00706119	0.00264774	0	0	0.297206	0.0496604	0.406709	0.00919011	0	0.0156066	0.0133912	0	0
TCGA-A7-A26G-01	1	0.285162	0.029003	0.0184536	0	0.0349191	0	0.22532	0	0.0629512	0	0.0438909	0	0	0.00131473	0.019666	0.166752	0.312662	0.023554	0	0.0615128	0	0	0
TCGA-AR-A1AS-01	1	0.285295	0.000784022	0.0076143	0.00693385	0	0.047292	0	0	0.0377619	0.0255723	0	0.0376529	0	0	0.399077	0	0.383629	0	0	0	0.0536192	0	6.35e-05
TCGA-AN-A0FJ-01	1	0.285319	0.0249121	0	0.024842	0.0688428	0	0.257305	0	0.0514259	0.00241074	0	0.0186178	0	0	0.275946	0.0724862	0.188461	0.00738635	0	0.00736438	0	0	0
TCGA-BH-A0AU-01	1	0.285424	0.0236844	0	0.0488562	0.0348034	0	0.213251	0	0.0663484	0.0357495	0.0341444	0	0.00541529	0	0.104756	0.115048	0.241828	0.00280466	0	0.0733114	0	0	0
TCGA-D8-A1JJ-01	1	0.285481	0	0	0.0148508	0.0361939	0	0.0308319	0	0.0429244	0.0163784	0	0	0.0190508	0	0.323078	0.0480422	0.422881	0.00795204	0	0	0.0374626	0	0.00035386
TCGA-AR-A1AH-01	1	0.285498	0.0371331	0	0.142296	0.0222592	0	0.0219536	0	0.0479527	0.0114446	0.00291875	0	0	0.0319183	0.193526	0.0181723	0.335884	0	0.0332048	0	0.0960351	0	0.00530114
TCGA-BH-A18F-01	1	0.285645	0.0430634	0	0.0520203	0.0833977	0	0.187924	0	0.052733	0.0189539	0.0206746	0	0.0548891	0.00920512	0.0610522	0.0868183	0.209034	0.00572121	0	0.114513	0	0	0
TCGA-EW-A1OX-01	1	0.285662	0	0.00551984	0.0345423	0	0	0.116787	0	0.017068	0.106148	0	0.0203795	0	0	0.360477	0.00285581	0.202867	0	0	0.133356	0	0	0
TCGA-AR-A24O-01	1	0.2857	0.0766299	0	0.0311903	0.0861988	0	0.208242	0	0.0293251	0	0.0387626	0	0.0017579	0.0380006	0	0.09018	0.280796	0.00166852	0	0.117248	0	0	0
TCGA-E9-A249-01	1	0.285876	0.0732011	0	0.0243036	0.0890054	0	0.0877843	0	0.159981	0.00267701	0	0.00450196	0.0354169	0.0121879	0.114974	0.0769918	0.292333	0.0170026	0	0.00963947	0	0	0
TCGA-AQ-A04L-01	1	0.285913	0.0456393	0	0.00543539	0.0215552	0	0.0499693	0	0.0755473	0	0	0	0.00398447	0	0.316559	0.0344106	0.432824	0	0	0	0.014075	0	0
TCGA-C8-A1HE-01	1	0.285933	0.0680252	0	0.0446909	0.0312292	0	0.197891	0	0.0424866	0	0.0215239	0.00287279	0	0.070737	0	0.0593629	0.434379	0	0	0.00239691	0.0155288	0	0.00887589
TCGA-E2-A154-01	1	0.285949	0.0256419	0	0.00828685	0.0767641	0	0.00844838	0	0.0502006	0.000179817	0	0.0235216	0	0.0327947	0.00679481	0.0240682	0.660401	0	0	0.0794315	0	0	0.00346635
TCGA-A7-A0D9-01	1	0.286014	0.0371753	0	0.0866869	0.0336927	0	0.0787444	0	0.0279742	0.00547614	0.0266938	0	0.00155277	0	0.206471	0.0202839	0.441484	0.00261867	0.0118825	0.0192641	0	0	0
TCGA-BH-A0B8-01	1	0.286065	0.0532195	0	0.0390271	0.078202	0	0.138951	0	0.0236232	0.0033655	0	0	0.0284569	0.0134673	0	0.0757859	0.369441	0.0126994	0	0.154723	0.00903738	0	0
TCGA-AN-A0XO-01	1	0.286311	0.00239157	0.00667221	0.0137143	0	0	0.177662	0	0.0132817	0.0476114	0	0.0664357	0	0	0.525195	0	0.0978448	0	0.0318722	0.0173183	0	0	0
TCGA-E2-A14X-01	1	0.286524	0.0668757	0.0363533	0.209228	0.0900385	0	0.168173	0	0.121027	0	0.0465423	0	0.0239502	0	0.00526511	0.0766099	0.155275	0	0	0	0.000661502	0	0
TCGA-C8-A12M-01	1	0.286524	0.00119257	0.0105528	0.0545142	0.204498	0	0.10274	0	0.130947	0.0445436	0	0	0.0119031	0.0215629	0.0084947	0.0614114	0.236661	0	0	0.11098	0	0	0
TCGA-E2-A1B1-01	1	0.28654	0.0192912	0	0.0181758	0	0	0.258664	0	0.0731183	0.00186094	0.0657521	0	0	0.00888678	0.15844	0.155224	0.180317	0.0155259	0	0.0447446	0	0	0
TCGA-E2-A15M-01	1	0.28662	0.0207786	0.0108133	0	0.0470108	0	0.37758	0.0115928	0.0314824	0.0175443	0.0351781	0	0	0.0284799	0	0.132368	0.244194	0.0283508	0	0.0146266	0	0	0
TCGA-E9-A24A-01	1	0.286823	0.031844	0	0.00849522	0.017137	0	0.11777	0	0.0165173	0	0.00240897	0.00301832	0	0.0468392	0	0.0517087	0.682414	0	0	0.0203103	0	0	0.00153732
TCGA-A7-A0CG-01	1	0.287013	0.043855	0	0.0654305	0.0962177	0	0.245168	0	0.0428722	0.00552868	0.0347289	0	0.0219857	0.00297837	0.00549565	0.0723975	0.24458	0.0104844	0	0.108278	0	0	0
TCGA-AR-A24Q-01	1	0.287068	0.00629819	0	0.10235	0.138864	0	0.156969	0	0.0338913	0.00273251	0.0393847	0	0.0144395	0	0.221269	0.084702	0.154527	0.00779541	0	0.0367784	0	0	0
TCGA-AO-A03N-01	1	0.287414	0.0455094	0	0.0293394	0.0265588	0	0	0	0.0919161	0.0267348	0.00933846	0	0	0	0.486138	0.0535709	0.177785	0	0	0.0531095	0	0	0
TCGA-D8-A1X7-01	1	0.287415	0.0864715	0	0.0372983	0.0212227	0	0.0877479	0	0.035989	0.0102162	0.0106648	0	0	0	0.149025	0.0318904	0.471007	0	0	0.028708	0.0196585	0	0.010101
TCGA-E2-A1L8-01	1	0.287515	0.0569272	0	0.115733	0.0688325	0	0.056764	0	0.0609521	0	0.0764173	0	0.0251858	0	0	0.0789718	0.194319	0.22692	0.0222484	0.0156146	0.00111508	0	0
TCGA-AO-A12H-01	1	0.287558	0.0227792	0	0.0209215	0.0373672	0	0.0260601	0	0.0245352	0.00162426	0	0	0.027085	0	0.00951534	0.00831601	0.684847	0	0	0.132566	0	0	0.00438298
TCGA-A8-A07S-01	1	0.287867	0.0101892	0	0	0	0	0.10187	0	0.0464184	0.0156476	0	0.0457059	0.00424924	0.00249231	0.114109	0.0240347	0.524702	0.00646946	0	0.104112	0	0	0
TCGA-E2-A15L-01	1	0.287934	0	0.0029032	0.053307	0.0211147	0	0.195606	0	0.0326747	0.0463894	0	0.0623948	0	0.0260774	0.249514	0	0.254377	0	0	0.0548682	0	0	0.000773573
TCGA-BH-A18S-01	1	0.287967	0.064856	0	0.0774261	0.0482955	0	0.0271443	0	0.0315809	0.00162399	0.0406629	0	0.0105629	0	0.0372153	0.0108642	0.555288	0	0	0.0152511	0.0766035	0	0.00262548
TCGA-BH-A0HP-01	1	0.288169	0.0706092	0	0.0574239	0.0756692	0	0.16257	0	0.0332279	0.0120247	0.0100883	0	0.0176672	0.0233922	0	0.0881634	0.400919	0	0	0.048245	0	0	0
TCGA-E2-A1L9-01	1	0.288355	0.00842371	0	0.00493174	0.0100795	0	0.0348178	0	0.0387137	0.016801	0.0150042	0	0	0	0.424855	0.0321453	0.380639	0	0	0	0.0335889	0	0
TCGA-AR-A24N-01	1	0.288403	0.0782902	0	0.192177	0.0635822	0	0.137314	0	0.0908917	0	0	0.00244826	0.00746512	0.02872	0	0.0505578	0.318111	0	0.00972142	0.0207216	0	0	0
TCGA-A8-A07C-01	1	0.28848	0	0.0340781	0.0526676	0.0853293	0	0.199485	0.0138315	0.0813936	0	0	0	0.0229177	0.0156747	0.0374679	0.0675367	0.372937	0	0.00103833	0.0156424	0	0	0
TCGA-D8-A27V-01	1	0.288547	0.0381097	0	0.0243742	0.0955788	0	0.193462	0	0.0432655	0.00552432	0	0	0.0214716	0.0174488	0	0.0859747	0.383581	0.0157075	0	0.0755011	0	0	0
TCGA-A7-A26F-01	1	0.288625	0.00910804	0	0	0.0839648	0	0.130608	0	0.0487054	0	0	0	0.0223446	0.0255428	0	0.0733332	0.435107	0	0.116381	0	0.035235	0	0.0196701
TCGA-B6-A0WV-01	1	0.288759	0.0205665	0	0.231859	0.0553925	0	0	0	0.0272825	0.0434303	0.040927	0	0	0	0.129138	0.0727065	0.340072	0	0	0.0386254	0	0	0
TCGA-A8-A06U-01	1	0.288893	0.0140251	0	0	0.144449	0	0.0625674	0	0.0634123	0.00112552	0	0	0.0548833	0.0348293	0	0.131481	0.433365	0.0104142	0	0.0494476	0	0	0
TCGA-A8-A0AB-01	1	0.288941	0.00109836	0	0.0487752	0	0	0.143347	0	0.0127337	0.0211562	0	0.101342	0	0	0.247108	0	0.123985	0.00652402	0	0.29314	0	0	0.000791011
TCGA-AC-A23C-01	1	0.288954	0.062917	0	0.0912608	0.119278	0	0.184605	0	0.0387406	0.00327043	0.0142917	0	0.00202761	0	0.000685666	0.115234	0.327015	0	0.000489404	0.0353431	0	0	0.00484109
TCGA-E2-A106-01	1	0.288962	0.091054	0	0.128748	0.0583603	0	0.0824202	0	0.0926233	0	0	0	0.0562523	0	0.0131869	0.110569	0.27877	0	0	0	0.080427	0	0.00758906
TCGA-A8-A099-01	1	0.289023	0.000483451	0.00151681	0.0291507	0.0173042	0	0.199135	0	0.0290227	0.0359456	0	0	0.00926579	0.0508557	0	0.0717929	0.460386	0.0141437	0	0.0809977	0	0	0
TCGA-EW-A1J3-01	1	0.289164	0.0584668	0	0.0154688	0.0215608	0	0.118755	0	0.0778244	0	0.0411586	0	0.0181566	0.0117094	0.00420346	0.0798781	0.41474	0	0	0	0.133834	0	0.00424495
TCGA-A2-A25C-01	1	0.289321	0.0998535	0	0.0608479	0.0350135	0	0.18852	0	0.0577465	0	0.0145821	0	0	0.00917367	0	0.115691	0.347456	0.014263	0.00683074	0.0500022	0	0	1.93e-05
TCGA-BH-A0H3-01	1	0.289627	0.0667049	0	0.0634438	0.11166	0	0.177549	0	0.0273127	0.003577	0.032018	0	0.0173035	0	0.00389422	0.0836775	0.306401	0.0391404	0	0.0673177	0	0	0
TCGA-B6-A0RN-01	1	0.289849	0.0832835	0	0.138382	0.0809896	0	0.128473	0	0.074177	0	0.0083399	0	0.0491501	0	0	0.0228694	0.32303	0	0	0.0819788	0	0	0.00932719
TCGA-E9-A1R3-01	1	0.289875	0.042687	0	0.00909891	0.0359988	0	0.117025	0	0.0357517	0	0	0.000466818	0	0.0172239	0.0138971	0.0805177	0.513038	0.0923454	0	0.0145007	0.0135775	0	0.0138718
TCGA-AO-A12C-01	1	0.289913	0.098539	0	0.092361	0.0289	0	0	0	0.0142619	0	0	0	0.00304186	0	0.303209	0.03367	0.340364	0	0	0.0856532	0	0	0
TCGA-A1-A0SH-01	1	0.289917	0.0452829	0	0.061175	0.0230344	0	0.156895	0	0.00930014	0	0	0	0.00443626	0.0362615	0.00179809	0.0302832	0.469465	0	0	0.162069	0	0	0
TCGA-D8-A1XW-01	1	0.290117	0	0.0222183	0.00357365	0.0739639	0	0.128607	0	0.0318931	0.0250189	0	0	0.0291876	0.0414339	0.061597	0.0894921	0.442314	0.0117183	0	0.0389826	0	0	0
TCGA-AO-A124-01	1	0.290219	0.118321	0	0.00601639	0.1206	0	0.00254608	0	0.141102	0	0.00223936	0	0.0942143	0	0.178214	0.0155846	0.162162	0	0.0811523	0	0.0761892	0	0.00165807
TCGA-E2-A15J-01	1	0.290299	0	0.0113845	0	0	0	0.107758	0	0.209863	0.0250173	0	0.0329175	0	0.0234524	0.341827	0.0415524	0.179495	0	0	0.0267334	0	0	0
TCGA-A7-A0DA-01	1	0.290429	0.0352333	0	0.0440938	0.0204424	0	0.0621178	0	0.0314612	0.00449282	0	0	0.00875302	0	0.397062	0.0466846	0.300745	0	0	0	0.0489139	0	0
TCGA-A7-A5ZV-01	1	0.290693	0.00828324	0	0	0.0671646	0	0.0275541	0	0.0210252	0.0108243	0	0	0.0319983	0.0504584	0.210379	0.0176413	0.490099	0.00998154	0.0331196	0.0144454	0	0	0.00702602
TCGA-AR-A1AR-01	1	0.29102	0	0.041179	0	0	0	0.18448	0.013331	0.0182862	0.00347994	0.056393	0.0286344	0	0.00383635	0.21857	0.0869377	0.336382	0	0	0.00849092	0	0	0
TCGA-AR-A251-01	1	0.291217	0.0946178	0	0.0686515	0.0501339	0	0.160036	0.00148966	0.0295233	0	0.0154558	0	0	0.0102781	0.074601	0.134567	0.320389	0	0.018348	0	0.0215298	0	0.000378929
TCGA-E9-A1N3-01	1	0.291516	0.0482475	0	0.084991	0.0430654	0	0.0536859	0	0.0274675	0	0	0	0.0176914	0.0744196	0	0.0264616	0.449511	0.0127566	0	0.132046	0.0254127	0	0.00424442
TCGA-AR-A1AY-01	1	0.291633	0.000104796	0.0021122	0	0.0395386	0	0.0564725	0	0.0333604	0.0148979	0	0	0.0658573	0	0.556368	0.0474407	0.141045	0	0	0.0412167	0	0	0.00158621
TCGA-D8-A1J9-01	1	0.291738	0.00413255	0	0.0166475	0	0	0.109718	0	0.0348879	0.0626422	0	0.0357698	0.00161053	0.0179457	0.168164	0.038195	0.422859	0.00113663	0	0.086291	0	0	0
TCGA-E9-A1RB-01	1	0.291798	0.040103	0	0.0143389	0.0235528	0	0.00149692	0	0.0765717	0.00508233	0.0137663	0	0.019303	0	0.305615	0.0415218	0.372974	0.0178365	0	0	0.0678381	0	0
TCGA-D8-A27K-01	1	0.291826	0.0865697	0	0.0388814	0.0509519	0	0.249235	0	0.0736517	0	0.0323216	0	0	0.0466382	0	0.109803	0.275125	0	0	0.0368226	0	0	0
TCGA-GI-A2C8-01	1	0.291854	0.00902592	0	0	0.0739672	0	0	0	0.0590534	0.0520105	0	0.00897653	0	0	0.217379	0.0238761	0.477157	0.00201468	0	0.0681151	0	0	0.00842397
TCGA-AC-A23H-01	1	0.291971	0.0356459	0	0.0136237	0.0218475	0	0.0481737	0	0.0414479	0.00230357	0	0	0.0145278	0	0.419049	0.0594098	0.287178	0.00890166	0	0.0411627	0	0	0.00672857
TCGA-AR-A2LE-01	1	0.292246	0.0925835	0	0.0758572	0.0681673	0	0.188321	0	0.00502486	0	0.0153536	0	0.00891465	0.00346753	0	0.107564	0.260544	0.100586	0	0.0736175	0	0	0
TCGA-B6-A1KN-01	1	0.292254	0.0747302	0	0.100545	0.0973472	0	0.149571	0	0.0834721	0	0	0.0225838	0	0.00471705	0	0.118703	0.256732	0	0.0558647	0.0342479	0	0	0.00148527
TCGA-A8-A09V-01	1	0.292311	0.0148457	0	0.0587391	0	0.0334167	0.171159	0	0.0496579	0.0223997	0	0.0596241	0	0.0330386	0	0.00209742	0.264489	0	0.000373167	0.28482	0	0	0.00534041
TCGA-B6-A0IK-01	1	0.292316	0.0541478	0	0.0642331	0.114312	0	0.185594	0	0.0731988	0.0334373	0.000679921	0	0.0580882	0.0101774	0.0174182	0.0740997	0.263612	0.00839346	0	0.0426082	0	0	0
TCGA-BH-A1EX-01	1	0.292327	0.0468255	0	0.0423209	0.0319584	0	0.11417	0	0.0759417	0	0.0396016	0	0.0239071	0.00301235	0.0611834	0.066882	0.413857	0	0	0	0.065838	0	0.014502
TCGA-AC-A23E-01	1	0.292379	0.0197714	0	0	0.0174827	0	0.0303085	0	0.0180996	0.00608391	0	0	0	0	0.179117	0.0199148	0.61345	0	0	0.087388	0	0	0.00838444
TCGA-A1-A0SB-01	1	0.29246	0	0	0.00958278	0.0467893	0	0.223717	0	0.0925594	0	0	0	0.0453995	0.0385738	0	0	0.411299	0	0.0592845	0.0727956	0	0	0
TCGA-AR-A24T-01	1	0.292623	0.0152876	0	0.057192	0.0513452	0	0.0861388	0	0.012464	0	0.011488	0	0.00669976	0.0450835	0	0.0452515	0.433573	0	0	0.235476	0	0	0
TCGA-C8-A12Q-01	1	0.292652	0.0337832	0	0.0241241	0.0285893	0	0.112042	0	0.05325	0.000666664	0.00431365	0	0.0166814	0	0.264164	0.0710573	0.351482	0	0	0.0396572	0	0	0.000188263
TCGA-B6-A0X5-01	1	0.292963	0.0174965	0	0.00963054	0.0636348	0	0.100442	0	0.0960457	0.0306426	0	0	0.00368771	0.0293603	0.0315734	9.3e-05	0.332115	0.00403851	0	0.28124	0	0	0
TCGA-B6-A0I6-01	1	0.293023	0	0.00390344	0.0169733	0.0747861	0	0.0897901	0	0.0732748	0.110731	0	0	0.0267797	0.0223172	0.325577	0.0422664	0.155423	0.00837352	0	0.0498043	0	0	0
TCGA-A2-A0ER-01	1	0.293157	0.0404766	0	0.0563386	0.0347637	0	0.179295	0	0.0387331	0.00112911	0.00943406	0	0.0128165	0.0269775	0.00514037	0.0416465	0.326512	0	0.0136545	0.20531	0.00544162	0	0.0023307
TCGA-AR-A24W-01	1	0.293256	0.0706191	0	0.148569	0.0604007	0	0.138284	0	0.0121219	0	0	0	0.00738955	0	0	0	0.278662	0	0.0265746	0.197906	0.0553386	0	0.00413364
TCGA-D8-A13Y-01	1	0.293301	0	0	0.0142674	0.116662	0	0.0477695	0	0.027982	0.0199394	0	0	0.0201479	0.039726	0.307699	0	0.312471	0	0	0.0801181	0	0.0132173	0
TCGA-A2-A0EX-01	1	0.293315	0.0921067	0	0.0740641	0.0556934	0	0.230634	0	0.0155943	0.0203791	0	0	0.0317011	0.00731611	0.0896968	0.0300044	0.204857	0	0	0.147953	0	0	0
TCGA-B6-A0RU-01	1	0.293535	0.0355141	0	0.0676046	0.0730461	0	0.0803315	0	0.0751762	0.0218379	0.00917939	0	0.017219	0.00291606	0.188371	0.111339	0.282833	0.0108128	0	0.0238196	0	0	0
TCGA-E9-A1RC-01	1	0.293657	0.000576796	0.00889379	0.0300626	0	0.0342627	0.108043	0	0.0479595	0.041084	0	0.0428894	0	0	0.589654	0	0.071919	0	0.0154135	0.00924209	0	0	0
TCGA-C8-A274-01	1	0.293933	0.0598315	0	0.0488232	0.0318598	0	0.114979	0	0.0442133	0	0	0.0171218	0	0.0593534	0	0.0556585	0.522791	0.00165288	0	0.0324199	0	0	0.0112951
TCGA-BH-A0C1-01	1	0.293939	0.0493319	0	0.0148182	0.180054	0	0.352369	0	0.0209761	0.00862061	0	0	0	0.0253556	0	0.137203	0.154805	0.00734396	0	0.0491221	0	0	0
TCGA-D8-A1JT-01	1	0.294165	0.0101657	0	0.0138514	0.0284817	0	0.0107053	0	0.0725436	0	0.0142132	0	0.0530482	0.0229204	0.158503	0.0715447	0.529556	0	0.0132094	0.00125784	0	0	0
TCGA-C8-A1HK-01	1	0.294241	0.0602412	0	0.0886609	0.09698	0	0.181258	0	0.0617615	0.0132738	0.0452491	0	0.0168577	0	0.00147046	0.0922706	0.333929	0	0	0	0.00804821	0	0
TCGA-BH-A0EI-01	1	0.294243	0.00184839	0.000486479	0.00293799	0.0413519	0	0.204449	0	0.0799341	0.0368852	0	0.000811421	0.05669	0.0262118	0.102946	0.0091914	0.263491	0	0.00325631	0.169508	0	0	0
TCGA-C8-A12P-01	1	0.294367	0.0404543	0	0.0751488	0.0538207	0	0.118478	0	0.0384872	0.00543055	0.0113043	0	0.00294809	0.0304602	0.07026	0.092501	0.432489	0	0	0.0282173	0	0	0
TCGA-AR-A0U3-01	1	0.295067	0.0314218	0	0.0099628	0.0508645	0	0.0931288	0	0.0942436	0.0505971	0	0.000681931	0.00525795	0.00998042	0.193562	0.0933776	0.306725	0.0105209	0	0.049676	0	0	0
TCGA-AR-A1AV-01	1	0.295076	0.0479638	0	0.0228164	0.0177017	0	0.0185802	0	0.0499139	0	0	0	0.00301825	0	0.228323	0.0377579	0.503961	0.00607954	0	0.0636221	0	0	0.000261456
TCGA-B6-A0I8-01	1	0.295278	0	0.00373809	0.0182995	0.0552254	0	0.139135	0	0.0542913	0.0651008	0	0.00767896	0	0.0166681	0.0965497	0.00293706	0.309618	0	0.00281373	0.227935	0	0	9.61e-06
TCGA-A8-A085-01	1	0.295444	0.0217378	0	0.00054005	0	0	0.0823611	0	0.0115751	0.0302492	0	0.0423795	0	0	0.340449	0.0077532	0.359402	0	0	0.103553	0	0	0
TCGA-BH-A1FJ-01	1	0.295672	0	0	0.00334937	0	0	0.223918	0	0.0755406	0.0430846	0	0.0540956	0	0.0183744	0.0794755	0.0168496	0.318165	0	0.0124546	0.154694	0	0	0
TCGA-A7-A0DC-01	1	0.295683	0.00293731	0.00228257	0	0.112941	0	0.20875	0	0.0201536	0.0498027	0	0.00623861	0.0423236	0.0983074	0	0	0.379331	0	0.0141509	0.0610774	0	0.00170373	0
TCGA-E9-A54X-01	1	0.295848	0	0.00557601	0.000994571	0.000503619	0	0.0644823	0	0.00209557	0.00663488	0	0.152963	0	0.0173853	0.370796	0.0296225	0.295199	0.0121958	0	0.0415521	0	0	0
TCGA-D8-A13Z-01	1	0.296453	0.0317765	0	0.0228845	0.044797	0	0.0885194	0	0.0548276	0.0112389	0	0.00489408	0.0125789	0	0.325465	0.07804	0.320074	0	0	0.00171537	0.000440714	0	0.00274872
TCGA-A2-A1G1-01	1	0.296706	0.0209662	0	0	0.00721164	0	0.177999	0.0295603	0.133386	0	0.0192519	0	0.0416496	0	0	0.15231	0.351569	0.0106902	0	0	0.0473738	0	0.00803198
TCGA-D8-A1XC-01	1	0.296738	0.000547823	0	0.00114523	0.0204615	0	0.0667417	0	0.00381656	0.0166024	0	0.0539213	0.0227992	0.02095	0.266074	0.020367	0.296218	0.0167786	0	0.192217	0	0.00135909	0
TCGA-BH-A0HL-01	1	0.297303	0	0	0.0811476	0.0111693	0	0.0773715	0	0.0119511	0.0461252	0	0.0472061	0	0	0.313222	0	0.36703	0	0	0.0447768	0	0	0
TCGA-C8-A1HL-01	1	0.297703	0.0587555	0	0.0466256	0.0368178	0	0.0448936	0	0.0173921	0	0.0164433	0	0	0	0.238356	0.0229817	0.480034	0	0	0.0360731	0	0	0.0016277
TCGA-AN-A0FW-01	1	0.297745	0.00716415	0.0131134	0	0.166782	0	0.111834	0	0.0381797	0.0242674	0.0447445	0	0.00258202	0.0463399	0	0.0950347	0.321722	0.0293905	0	0.0988457	0	0	0
TCGA-D8-A1JM-01	1	0.297879	0.000174218	0	0.025067	0.234896	0	0.138448	0	0.126844	0.0118878	0	0	0.0740304	0	0.0536432	0.183181	0.0977047	0	0	0.053779	0	0	0.00034397
TCGA-EW-A1IY-01	1	0.298109	0.0351626	0	0.0544363	0.115968	0	0.120455	0.00298557	0.0544231	0	0.140205	0	0.0468485	0	0	0.169356	0.186406	0.0507717	0.00244347	0.0199633	0	0	0.000576099
TCGA-B6-A0X4-01	1	0.298581	0.063833	0	0.265289	0.00246378	0	0.0431149	0	0.0501874	0	0	0.00113397	0.0319051	0.0344518	0	0.0137909	0.399483	0.0101205	0.0275836	0.0117058	0.0313191	0	0.0136183
TCGA-E2-A1LG-01	1	0.299235	0.0147712	0	0.129615	0.0676347	0	0.0835995	0	0.153446	0	0	0	0.0303391	0.0004311	0.104197	0.152515	0.17662	0.0431955	0	0.0436358	0	0	0
TCGA-AR-A0TP-01	1	0.299286	0	0	0.0423371	0.0188126	0	0.0165874	0	0.0396482	0.0252767	0	0.0399315	0	0	0.608547	0	0.170129	0	0	0.0267417	0	0.011989	0
TCGA-C8-A12Z-01	1	0.299374	0.0813048	0	0.0777957	0.0328894	0	0.0097538	0	0.064547	0.00129437	0	0	0.017883	0	0.375572	0.0524361	0.266146	0	0	0	0.0203774	0	0
TCGA-E2-A155-01	1	0.299519	0.103741	0	0.071486	0.0754908	0	0.0997588	0	0.0694417	0	0	0	0.0347042	0	0.027652	0.0679259	0.321768	0	0	0.12676	0	0	0.00127199
TCGA-BH-A0E7-01	1	0.299572	0	0.0039546	0	0.030324	0	0.12033	0	0.0342095	0.0323665	0	0.0399713	0	0.0132692	0.0918105	0.00638231	0.289677	0.000406231	0	0.337299	0	0	0
TCGA-E2-A14Y-01	1	0.299605	0.0205599	0	0.0668128	0.0143944	0	0.0326966	0	0.107595	0	0	0.0017668	0.0325216	0	0.231622	0.106755	0.239207	0	0.110018	0	0.0346844	0	0.0013673
TCGA-B6-A0RO-01	1	0.299644	0	0.00318811	0.0161736	0.150277	0	0.125895	0	0.0939981	0.0180602	0	0	0.0136251	0.0221049	0.0249325	0.0543873	0.327722	0.0155085	0	0.134128	0	0	0
TCGA-AR-A24M-01	1	0.299702	0.000908388	0.00244646	0.0371104	0.0485453	0	0.145498	0	0.025288	0.0216816	0	0	0	0.0106436	0.0971922	0.0175074	0.334421	0	0	0.258758	0	0	0
TCGA-D8-A1JE-01	1	0.300072	0.0224513	0	0.0146762	0.0481031	0	0.119874	0	0.0114953	0	0.0205788	0	0.030776	0.0625676	0	0.0631289	0.562229	0	0	0.0288791	0.0113841	0	0.00385725
TCGA-E2-A150-01	1	0.300156	0.0166265	0	0.00628316	0.0298585	0	0.157315	0.00600813	0.0384217	0.0292987	0	0.0260569	0	0.00100931	0.363601	0.130691	0.166385	0.00571503	0	0.0227289	0	0	0
TCGA-B6-A0IA-01	1	0.300234	0.031367	0	0.00344687	0	0.00877195	0	0	0.139948	0.0421756	0.056239	0.0371831	0	0	0.423136	0	0.165504	0	0.0660384	0	0.0189833	0.00720716	0
TCGA-E2-A152-01	1	0.300406	0.000485034	0	0.0166733	0.032426	0	0.0887768	0	0.0185018	0.0122795	0	0.00506075	0	0	0.286973	0.0391726	0.466393	0	0	0.0332583	0	0	0
TCGA-E9-A1R7-01	1	0.30078	0.0711524	0	0.131346	0.114567	0	0.106937	0	0.0376268	0	0.0129546	0	0.0320658	0.00507065	0.0509849	0.14482	0.163931	0.0244015	0	0.104142	0	0	0
TCGA-BH-A1EV-01	1	0.30096	0	0.00545843	0.0222351	0.000593471	0	0.199179	0	0.0196431	0.0335177	0	0.00555545	0.008213	0.0259178	0.310083	0.0119307	0.334946	0	0	0.0227268	0	0	0
TCGA-A7-A26E-01	1	0.301411	0.0586603	0	0.0147693	0.0364584	0	0.145474	0	0.0323174	0	0	0	0.00552642	0.152295	0	0.0472628	0.404244	0	0	0.101773	0	0	0.00121924
TCGA-BH-A208-01	1	0.30181	0.0348605	0	0.185001	0.0636731	0	0.0722854	0	0.0227869	0	0.0421439	0	0.0114285	0	0.0245261	0.042341	0.404535	0	0.0494011	0.0470172	0	0	0
TCGA-AR-A24X-01	1	0.301915	0.103613	0	0.0548477	0.100495	0	0.177504	0	0.0921225	0	0.0378156	0	0.0631944	0.0110463	0	0.0663815	0.236397	0	0	0	0.053352	0	0.003231
TCGA-BH-A1EY-01	1	0.303025	0.019606	0	0	0.0437068	0	0.227312	0	0.0724544	0.00625477	0.0115155	0.00648751	0	0	0.0721493	0.0946376	0.325874	0.0415108	0	0.0784912	0	0	0
TCGA-AO-A1KP-01	1	0.303399	0.125276	0	0.0508631	0.0174541	0	0.15144	0	0.126085	0.0332346	0.0715275	0	0.0045824	0	0.0610659	0.0182441	0.177927	0	0.0875018	0.0525447	0.00667213	0.0155819	0
TCGA-D8-A1XG-01	1	0.304243	0.000843823	0.00497024	0	0	0	0.121709	0	0.00386994	0.0262589	0	0.00487087	0.0544595	0.0151616	0.0629191	0.0177516	0.346884	0.0434621	0	0.29684	0	0	0
TCGA-D8-A1JN-01	1	0.305157	0.0141931	0	0	0.187894	0	0.0178824	0	0.0708276	0	0.0503847	0	0.0270822	0	0	0.207281	0.270252	0.026392	0	0.127811	0	0	0
TCGA-BH-A18V-01	1	0.305463	0.00399235	0.00142782	0.0153092	0.0383339	0	0.0867625	0.00153089	0.0432825	0.0137863	0	0	0.0297601	0.0140377	0.297852	0.0980001	0.34514	0	0	0.010785	0	0	0
TCGA-AO-A1KO-01	1	0.305932	0.0377659	0	0.210302	0.105254	0	0.28629	0	0	0	0	0	0.0159287	0.00616414	0.00906978	0.00216465	0.275994	0	0.0314894	0	0.0195777	0	0
TCGA-C8-A131-01	1	0.306004	0	0	0.0540203	0.0660501	0	0.189897	0.0195967	0.0380238	0.00016971	0	0	0.0148528	0.00667071	0.336939	0.0255813	0.234742	0	0	0	0.0119743	0	0.00148208
TCGA-D8-A1XO-01	1	0.306287	0.0530479	0	0.0449996	0.079015	0	0.165865	0	0.0319589	0	0	0	0.0265413	0.105711	0	0.0358056	0.362108	0.0392124	0.00103062	0.0481721	0.00653234	0	0
TCGA-D8-A1JF-01	1	0.308651	0.0363381	0	0.197547	0.0867414	0	0.0995634	0	0.0391033	0	0.0540728	0	0.00377807	0	0.0169827	0.07593	0.349326	0.00963269	0	0.0309845	0	0	0
TCGA-A8-A06Q-01	1	0.310026	0.0767278	0	0.022698	0.038391	0	0.110636	0	0.0411837	0	0	0.00648145	0.000916609	0.0175306	0	0.060065	0.532029	0	0	0.0933407	0	0	0
TCGA-BH-A1EO-01	1	0.310352	0.00557329	0	0.00406201	0.0707764	0	0.112448	0	0.0288068	0.0159452	0	0	0.0081576	0.0182229	0.0958574	0.0772247	0.352918	0.0183754	0	0.191632	0	0	0
TCGA-AQ-A0Y5-01	1	0.310701	0.00212475	0.000334676	0.0124831	0	0	0.103622	0	0.0274884	0.0219125	0	0.0258351	0.021903	0	0.358607	0.00156087	0.344601	0	0	0.0743357	0	0	0.00519256
TCGA-D8-A1J8-01	1	0.310895	0.0158844	0	0	0.156673	0	0	0.0336554	0.0558041	0	0.0872106	0	0.110277	0	0.0690373	0.108544	0.276484	0	0.0125411	0	0.0669335	0	0.00695622
TCGA-AR-A24K-01	1	0.313018	0.0941414	0	0.0961764	0.0575279	0	0.0948861	0	0.0574997	0	0	0	0.0153349	0.0525805	0	0.03058	0.4056	0.0127061	0.0229033	0	0.0600642	0	0
TCGA-D8-A1XV-01	1	0.314387	0	0.00975975	0.0121066	0.0172985	0	0.0987747	0	0.00538371	0.0171166	0	0.0722004	0	0.0230131	0	0.00590824	0.529808	0.0106478	0	0.197983	0	0	0
TCGA-AR-A256-01	1	0.314444	0.0308982	0	0.00118326	0.00858549	0	0.0965319	0	0.0854721	0.0140858	0	0.0179971	0	0.000238545	0.250852	0.0480441	0.287873	0.0406911	0.0665079	0	0.0510389	0	0
TCGA-D8-A1XU-01	1	0.314697	0.0656039	0	0.0674433	0.0343039	0	0.0964233	0	0.0336004	0.00355109	0	0	0.0159391	0.0487285	0	0.0483244	0.447975	0.0467903	0	0.0899176	0	0	0.00139864
TCGA-E9-A226-01	1	0.316132	0.0149544	0	0.0287706	0	0	0.0838565	0	0.075641	0.00403115	0	0.0073603	0	0	0.23841	0.0359371	0.460097	0	0	0.0493595	0	0	0.00158255
TCGA-B6-A1KF-01	1	0.31615	0.00136242	0.00737788	0.0329142	0.0179897	0	0.0443898	0	0.038005	0.0366895	0	0.09739	0	0	0.509437	0.00417308	0.189409	0	0	0	0.0208626	0	0
TCGA-A2-A0YJ-01	1	0.317294	0.00213986	0	0.0170647	0.0759097	0	0.12609	0	0.0271807	0.0113201	0	0.0396749	0	0	0.458961	0	0.19476	0.00184686	0	0	0.0421024	0	0.00294947
TCGA-BH-A1F2-01	1	0.318775	0.0183501	0	0.0343081	0	0	0.197593	0	0.0669112	0	0	0	0.0625802	0.00409111	0.173272	0.00629907	0.330969	0	0	0.00220423	0.103422	0	0
TCGA-AO-A1KS-01	1	0.319512	0.0727579	0	0.036217	0.0340658	0	0.197107	0	0.0288607	0	0.0484566	0	0.00691504	0.0117553	0.0441352	0.0723657	0.370493	0.00946497	0.00622336	0.0601784	0	0	0.00100414
TCGA-A2-A1FV-01	1	0.320214	0.0953369	0	0.0702749	0.0144425	0	0.104331	0	0.0565196	0	0.0230517	0	0.0249763	0.00656261	0	0.036724	0.330719	0	0	0.236006	0.00105573	0	0
TCGA-AC-A3QQ-01	1	0.321027	0.0341613	0	0.0665039	0.1822	0	0.0394965	0	0.121836	0.0347068	0	0	0.0600659	0.0153703	0.0659724	0.0534254	0.279912	0	0	0.0385806	0.00776851	0	0
TCGA-C8-A26Y-01	1	0.323583	0.0995862	0	0.0227378	0.0500081	0	0.0697361	0	0.128233	0	0.00909	0	0.0190647	0	0.275222	0.0575798	0.268116	0	0	0	0.000626356	0	0
TCGA-BH-A1FM-01	1	0.324531	0.00382701	0.0055051	0.0119982	0	0.0486384	0	0	0.0167829	0.0198862	0.011908	0.0144814	0	0	0.314848	0.00543545	0.422077	0.00173147	0	0.0551711	0.0377352	0	0.0299747
TCGA-D8-A1JA-01	1	0.326658	0	0	0.0630345	0.0347014	0	0.193564	0	0.00676663	0	0	0.0144388	0	0.0696757	0	0.0710949	0.338717	0	0.144606	0	0.0327383	0	0.0306632
TCGA-BH-A1F5-01	1	0.327445	0.0813206	0	0.0664876	0.0337042	0	0.113205	0	0.0397672	0	0.00442712	0	0.0263404	0	0	0.0258994	0.363818	0.027645	0	0.0673472	0.13063	0	0.0194092
TCGA-BH-A1F8-01	1	0.332174	0.00244816	0	0.138879	0.140501	0	0	0	0.0315573	0.010302	0.0419002	0	0.0193186	0.0143257	0.0687839	0.0373986	0.376284	0	0.028375	0.0899266	0	0	0
TCGA-BH-A1EN-01	1	0.337872	0.00338827	0	0.00844901	0.130494	0	0.049726	0.0208527	0.0139658	0.014773	0	0	0	0.0181715	0	0	0.622869	0.00610478	0.0298115	0.0813942	0	0	0
TCGA-AC-A2QH-01	1	0.34086	0.000874216	0.00577441	0.000231674	0	0	0.00207257	0.00289453	0.0314734	0.0325783	0	0.0361727	0	0	0.497431	0.00578897	0.356506	0	0	0.0216831	0	0	0.00651951
TCGA-E2-A1LS-01	1	0.342861	0.0611244	0	0.0507149	0.0732826	0	0.0321006	0	0.129954	0	0	0.00282634	0	0.075898	0	0.147805	0.356065	0	0.00891076	0	0.0613176	0	0
TCGA-BH-A204-01	1	0.343909	0	0.00368443	0.00117461	0.0392831	0	0.190743	0	0.0143633	0.0177482	0	0.029996	0	0.027719	0	0	0.604937	0	0	0.0703505	0	0	0
TCGA-C8-A27B-01	1	0.347203	0.0117929	0	0.0404963	0.108749	0	0.0337829	0.0413329	0.0297059	0.0114718	0	0.0243661	0	0.00606877	0.32214	0.159647	0.189396	0.00688172	0	0	0.0114263	0	0.00274338
TCGA-A7-A13E-01	1	0.35665	0.0263786	0	0.0648753	0.0836052	0	0	0	0.0465207	0.0137298	0	0	0.0156159	0	0.503652	0.0366793	0.205264	0	0	0.00367923	0	0	0

## Sheet: MCPCOUNT-infor
cell_type	status	RS	T cell	T cell CD8+	cytotoxicity score	NK cell	B cell	Monocyte	Macrophage/Monocyte	Myeloid dendritic cell	Neutrophil	Endothelial cell	Cancer associated fibroblast
		pvalue	1.4e-27	3.14e-11	1.43e-13	2.43e-05	7.06e-09	0.00014878	0.00014878	1.04e-09	1.62e-08	0.985719	0.1035
TCGA-LL-A7SZ-01	0	0.170884	7.20116	5.93345	4.02122	0.208834	20.7306	13.8207	13.8207	2.44491	2.86923	3.19237	283.738
TCGA-A2-A0CR-01	0	0.170974	25.9931	34.7602	12.3379	0.346847	29.2447	14.0732	14.0732	9.50617	6.80073	12.393	576.358
TCGA-AC-A2QJ-01	0	0.181971	3.48808	1.35616	1.13331	0.0863458	0.185876	35.6523	35.6523	4.69719	2.62494	9.83768	3903.08
TCGA-OL-A66P-01	0	0.190237	10.1203	15.3774	38.7732	1.01323	28.7284	27.7203	27.7203	3.42208	4.42702	6.22095	570.414
TCGA-EW-A3U0-01	0	0.190835	16.2508	20.5583	13.6133	0.862156	20.2488	36.4615	36.4615	11.4031	5.8017	14.6718	607.676
TCGA-E9-A54Y-01	0	0.193452	1.3976	0.279835	0.740721	0.188403	2.34417	2.94301	2.94301	0.165414	3.62776	1.25991	43.1796
TCGA-OL-A5D7-01	0	0.194036	9.83406	8.9173	6.20082	0.280891	9.63926	22.1062	22.1062	2.25817	4.97164	3.36995	170.452
TCGA-WT-AB41-01	0	0.197192	17.9588	13.8474	6.4689	0.330291	13.2301	22.6748	22.6748	4.40483	5.19649	4.2956	276.676
TCGA-GM-A2DO-01	0	0.197702	28.535	33.1759	19.0627	0.813496	113.558	23.7706	23.7706	8.76106	4.13735	3.7007	157.038
TCGA-EW-A423-01	0	0.198102	4.68457	3.94612	3.14845	0.179799	0.678928	10.323	10.323	1.28346	7.54903	6.00346	193.254
TCGA-AO-A0JC-01	0	0.200387	58.9303	76.4413	27.1219	1.05131	231.669	26.9369	26.9369	21.198	6.90965	11.222	138.997
TCGA-S3-AA10-01	0	0.20264	12.5634	13.0536	15.7624	0.692946	13.556	38.1751	38.1751	4.44708	8.04411	8.40674	377.627
TCGA-E2-A1B6-01	0	0.205633	32.1137	57.2182	24.5696	1.15754	66.0728	18.2211	18.2211	5.45646	4.44417	5.2514	203.447
TCGA-GM-A3XL-01	0	0.207154	5.81548	11.2376	9.81129	0.643625	2.8075	12.6553	12.6553	2.71557	5.2159	2.56933	105.817
TCGA-E9-A5FK-01	0	0.208845	17.4363	20.3392	13.0598	0.292131	16.5497	9.85365	9.85365	6.23188	4.88387	13.5047	436.563
TCGA-AR-A0TU-01	0	0.208941	4.48782	4.66671	6.04027	0.326369	0.557376	32.8192	32.8192	3.57862	4.27509	3.53216	73.7711
TCGA-LD-A66U-01	0	0.209265	9.37926	9.57491	4.04392	0.251948	3.72465	7.11164	7.11164	3.63351	6.76189	6.85602	924.032
TCGA-AC-A6IW-01	0	0.209422	8.51357	20.5708	4.37455	0.283154	2.69019	58.2532	58.2532	10.4056	3.88332	4.18779	67.3149
TCGA-OL-A66L-01	0	0.20951	5.32187	4.57797	4.72993	0.183044	2.41935	7.88371	7.88371	2.12941	6.24833	12.3439	870.137
TCGA-A8-A09K-01	0	0.210887	6.43325	9.29893	6.94792	0.442928	3.62747	10.1129	10.1129	3.76867	11.0018	3.2528	80.2703
TCGA-S3-AA15-01	0	0.211675	8.02969	9.89657	7.11924	0.502165	62.836	22.6467	22.6467	5.06358	9.59982	14.4823	1033.18
TCGA-AN-A0AR-01	0	0.212357	1.11964	0.555925	0.649064	0.0283409	0.345753	9.92769	9.92769	0.695644	3.53548	4.69695	147.563
TCGA-E2-A1LA-01	0	0.212452	6.57278	10.913	9.61475	0.367494	10.5033	16.4364	16.4364	5.70462	8.48868	4.47834	566.519
TCGA-E9-A3X8-01	0	0.212569	8.67058	14.5152	6.93667	0.103116	2.65244	4.58338	4.58338	1.84851	2.99295	6.1841	867.194
TCGA-LL-A5YN-01	0	0.213291	18.9226	13.2966	6.16667	0.225796	22.1418	11.3925	11.3925	7.18448	5.09533	3.80328	303.475
TCGA-AO-A1KR-01	0	0.214018	2.59225	2.80033	5.55423	0.476315	0.811865	3.07247	3.07247	0.772388	5.39598	3.22284	75.9011
TCGA-EW-A1IZ-01	0	0.214064	20.16	39.915	22.8566	1.80374	34.2463	16.6617	16.6617	6.50426	6.33866	10.4937	166.995
TCGA-C8-A12V-01	0	0.21432	22.9619	36.2749	31.8775	1.6237	18.7142	69.7275	69.7275	31.1748	5.13157	10.2555	237.076
TCGA-E9-A3QA-01	0	0.214377	12.2157	12.6743	10.9352	0.735629	16.6239	31.0396	31.0396	8.55401	6.79143	4.61762	404.928
TCGA-LL-A7T0-01	0	0.214947	4.97214	3.72715	2.7857	0.133336	2.57723	9.58821	9.58821	1.80496	6.56297	4.47551	406.599
TCGA-AC-A3TM-01	0	0.215052	5.36994	4.88313	2.15628	0.0782998	1.43684	5.68457	5.68457	1.40867	6.10047	3.85573	552.55
TCGA-S3-AA17-01	0	0.215109	12.9788	11.1191	13.0554	0.717399	16.4577	29.8584	29.8584	5.73296	5.94786	7.26218	240.766
TCGA-BH-A6R8-01	0	0.215364	3.58544	2.84224	3.91676	0.142032	1.03745	15.8903	15.8903	1.70737	6.50403	3.68655	482.03
TCGA-E9-A6HE-01	0	0.215537	2.3985	3.19192	2.31995	0.0840202	0.470054	7.77371	7.77371	1.05277	6.20203	6.18691	853.377
TCGA-EW-A1P4-01	0	0.21591	5.8471	10.3734	20.9249	1.3089	2.64229	16.6134	16.6134	7.82956	7.545	4.92922	589.231
TCGA-OL-A66N-01	0	0.215967	4.49403	5.09864	3.06445	0.108343	5.26165	7.88425	7.88425	5.05374	5.64326	10.5671	1004.19
TCGA-E9-A22D-01	0	0.216306	19.8497	63.3048	29.152	1.75067	6.97299	25.2058	25.2058	7.19337	9.26662	4.87326	305.076
TCGA-OL-A66O-01	0	0.216374	2.11052	0.770641	0.941711	0.120827	1.58051	1.80774	1.80774	0.421203	12.3184	3.47449	469.171
TCGA-A2-A3Y0-01	0	0.217169	8.00197	9.35372	5.21599	0.13914	2.73591	13.1083	13.1083	1.56548	7.1243	5.37521	259.153
TCGA-AR-A5QQ-01	0	0.217409	9.9235	8.77459	10.9591	0.283683	9.56827	24.8183	24.8183	6.97538	6.14025	7.07665	489.285
TCGA-A7-A56D-01	0	0.217857	2.6637	1.12909	2.77656	0.0623749	1.12356	6.21983	6.21983	0.31808	3.19206	3.03966	1102.66
TCGA-LL-A5YL-01	0	0.218211	4.26494	4.11078	3.13817	0.147697	4.68018	7.07703	7.07703	2.34614	4.30427	5.45672	378.768
TCGA-AR-A0TQ-01	0	0.218732	6.81224	8.86798	5.16137	0.317019	5.25896	14.6709	14.6709	4.50255	7.1322	8.99927	360.726
TCGA-A2-A4S3-01	0	0.21885	5.51689	5.19881	3.46946	0.173217	1.75526	12.7204	12.7204	2.91517	5.76067	4.7728	384.909
TCGA-A2-A0EP-01	0	0.219121	22.0349	13.9123	9.40022	0.626216	19.6655	48.3096	48.3096	28.8461	8.77376	23.7272	1689.97
TCGA-AC-A7VC-01	0	0.21964	1.5849	0.155537	0.524533	0.697057	0.13415	15.5968	15.5968	1.82102	8.58642	17.5256	3317.14
TCGA-LL-A5YM-01	0	0.219785	1.44636	1.80684	1.67158	0.0563372	0.602307	4.44577	4.44577	0.634158	6.59717	6.62497	283.056
TCGA-BH-A2L8-01	0	0.219905	11.6891	14.758	10.0749	0.357851	7.07155	20.4933	20.4933	7.80244	5.8224	6.57068	860.2
TCGA-OL-A66I-01	0	0.220067	22.8873	35.1934	18.4085	0.336383	3.21983	38.2694	38.2694	19.4767	5.5127	4.86681	705.083
TCGA-AR-A2LJ-01	0	0.221054	5.9169	4.90388	2.11214	0.10591	3.04993	19.1283	19.1283	4.93137	5.82976	6.89208	952.617
TCGA-E2-A572-01	0	0.221081	1.24032	68.7196	0.731383	0.0420424	0.630285	2.2477	2.2477	0.395005	8.31187	3.73911	71.4352
TCGA-EW-A3E8-01	0	0.221532	11.6964	9.5092	5.76323	0.223407	13.1306	12.7867	12.7867	5.44238	9.55474	13.3469	635.037
TCGA-E2-A576-01	0	0.221801	2.92167	1.80188	1.9857	0.159578	1.21772	3.70112	3.70112	1.24339	4.44303	4.50499	299.921
TCGA-LL-A441-01	0	0.222684	18.8533	12.8358	8.31274	0.36003	96.3416	16.656	16.656	9.25781	8.1497	11.5667	585.517
TCGA-AN-A0AM-01	0	0.222986	3.07466	2.7481	4.72523	0.304672	1.08799	15.0678	15.0678	0.970681	6.17537	3.60903	486.697
TCGA-Z7-A8R5-01	0	0.223073	5.92611	7.47321	6.15213	0.300005	5.66175	13.3573	13.3573	3.75291	6.16512	8.88394	457.685
TCGA-BH-A0C0-01	0	0.223265	11.1435	17.1688	14.6834	0.9229	8.91501	37.5512	37.5512	7.60693	6.10251	5.93398	190.184
TCGA-V7-A7HQ-01	0	0.223302	3.00791	0.814003	0.805829	0.0921295	1.58356	4.69437	4.69437	0.767199	5.45243	3.12872	699.043
TCGA-EW-A1OZ-01	0	0.223388	2.14756	1.22065	0.889671	0.0795719	1.15638	15.2818	15.2818	2.22634	7.32725	7.03511	762.01
TCGA-E9-A1ND-01	0	0.223436	8.49961	9.18216	10.413	0.615876	2.02467	61.1273	61.1273	3.06583	10.7078	6.88259	382.962
TCGA-A7-A13H-01	0	0.22363	7.01628	7.45864	3.99454	0.25926	3.557	24.3618	24.3618	6.47607	12.412	10.0375	754.499
TCGA-A7-A425-01	0	0.223731	3.58648	2.35462	2.27483	3.03085	1.23591	21.5095	21.5095	3.87243	9.74907	13.9889	876.032
TCGA-BH-A42U-01	0	0.223807	7.42566	4.96808	3.33419	0.250778	9.39025	10.8894	10.8894	4.71442	7.44784	16.0282	872.331
TCGA-AO-A129-01	0	0.223827	6.48896	9.69868	8.00969	0.561636	11.8586	15.3646	15.3646	2.50663	5.66988	6.7158	344.909
TCGA-AQ-A54O-01	0	0.223894	3.16396	2.3737	1.87543	0.0912969	1.48321	9.05882	9.05882	2.27385	18.549	1.79966	472.175
TCGA-BH-A0H5-01	0	0.224078	29.3912	48.3217	34.8874	1.70798	46.4926	28.4151	28.4151	22.4565	7.59049	9.33208	357.506
TCGA-A7-A6VW-01	0	0.22408	2.35017	0.64699	3.59485	0.135672	0.993251	22.1888	22.1888	0.586548	4.95838	3.57125	373.666
TCGA-B6-A0RT-01	0	0.22408	37.6361	73.4189	39.5947	2.0532	35.8071	33.609	33.609	11.0168	7.00928	9.95232	327.898
TCGA-D8-A147-01	0	0.22437	6.34338	5.6713	6.71881	0.206493	1.50032	33.4949	33.4949	2.86138	6.15021	3.42398	363.712
TCGA-AO-A03T-01	0	0.224791	1.71272	2.35437	3.22566	0.178318	0.726562	3.13212	3.13212	2.38906	3.10102	4.70086	164.526
TCGA-BH-A5J0-01	0	0.225081	8.39998	5.96157	3.66127	0.120947	1.41757	18.0078	18.0078	6.14402	5.93763	9.53932	1000.72
TCGA-BH-A18R-01	0	0.225631	2.38396	2.0976	1.63562	0.170924	2.19042	12.1986	12.1986	4.28656	8.35535	5.45103	349.014
TCGA-A2-A3XW-01	0	0.225913	7.23033	4.93284	3.56066	0.0822834	0.81117	12.7696	12.7696	8.12974	5.87361	9.143	482.104
TCGA-AC-A62X-01	0	0.226055	0.991134	0.393121	0.419322	0.0482763	0.271195	13.7935	13.7935	0.389969	6.96142	5.83647	259.533
TCGA-A8-A079-01	0	0.226224	1.43628	0.812452	0.763187	0.0726369	1.9182	10.9724	10.9724	0.691547	7.85149	3.11875	216.593
TCGA-EW-A1OV-01	0	0.226547	17.3566	22.3675	13.1917	0.726663	28.0472	31.2961	31.2961	8.06758	6.27149	10.5211	405.416
TCGA-EW-A1J6-01	0	0.226553	2.85611	2.24437	3.11935	0.303401	2.04602	11.1067	11.1067	2.89752	3.71449	4.6118	63.2474
TCGA-AC-A5XS-01	0	0.226737	6.06486	8.61346	4.46714	0.18682	7.73162	15.2574	15.2574	3.61848	9.29968	10.5967	520.893
TCGA-AR-A0TT-01	0	0.226806	16.2454	15.6418	8.01755	0.418545	24.5352	44.6387	44.6387	5.60676	7.93429	7.8133	571.631
TCGA-LL-A50Y-01	0	0.226813	2.71182	3.3232	1.16478	0.0600808	4.57772	11.0177	11.0177	10.1871	6.40337	5.30535	253.022
TCGA-A7-A6VY-01	0	0.227082	7.11769	3.48017	5.31221	0.182155	6.94736	26.7193	26.7193	4.07626	9.85132	5.0927	876.761
TCGA-BH-A0C7-01	0	0.227099	3.24618	2.56345	1.80436	0.225433	1.34786	13.9998	13.9998	3.04887	18.3813	8.88537	991.435
TCGA-BH-A6R9-01	0	0.227141	5.13471	3.87696	5.92194	0.758704	1.87035	39.9614	39.9614	13.8394	5.53661	9.84181	4059.64
TCGA-A2-A0CO-01	0	0.227265	12.8072	9.16726	5.8729	0.22841	16.3629	15.2372	15.2372	6.60032	26.6153	33.2228	789.201
TCGA-PE-A5DE-01	0	0.227649	17.2664	46.6238	26.142	1.16241	12.9691	18.2757	18.2757	8.73695	11.3078	12.1053	361.785
TCGA-A2-A0CL-01	0	0.227859	25.5059	26.2254	19.9311	0.753751	33.206	42.5036	42.5036	9.06376	7.70718	16.3709	661.158
TCGA-A2-A0YH-01	0	0.227917	5.16979	7.36477	4.04224	0.132425	4.6183	45.5141	45.5141	1.57846	7.22699	5.99992	769.52
TCGA-AO-A128-01	0	0.227972	27.0562	46.7357	33.6333	2.13437	5.73984	70.9555	70.9555	8.41361	7.29959	7.10454	227.599
TCGA-B6-A401-01	0	0.228007	5.51576	3.1921	3.4605	0.151793	5.88239	19.6042	19.6042	2.12713	6.86408	7.02809	925.989
TCGA-AC-A62V-01	0	0.228027	1.4374	0.537305	0.542467	0.0357444	0.241362	5.5649	5.5649	0.400281	5.67925	4.95398	722.255
TCGA-3C-AALK-01	0	0.228138	3.68936	2.60533	2.62078	0.179026	3.63297	9.09028	9.09028	3.41782	10.0993	7.78654	1729.91
TCGA-E9-A2JT-01	0	0.228383	37.9145	44.9187	22.0445	1.16755	235.21	20.8006	20.8006	10.2459	8.64786	17.62	275.582
TCGA-A2-A25F-01	0	0.228389	33.9771	28.8747	20.067	0.840657	24.8944	88.2048	88.2048	22.7077	6.61833	15.8461	815.278
TCGA-BH-A0B9-01	0	0.228555	8.64166	21.0792	6.84573	0.273498	2.85532	13.7959	13.7959	6.81107	11.1654	2.46742	63.4412
TCGA-C8-A1HM-01	0	0.228562	13.3799	29.255	27.4036	1.16497	5.0561	26.5745	26.5745	4.83044	5.96936	4.16602	142.761
TCGA-D8-A1XL-01	0	0.228608	6.47084	9.94901	6.78596	0.199858	5.44733	16.7685	16.7685	2.81791	4.81527	4.01195	248.668
TCGA-C8-A138-01	0	0.228613	6.63637	17.6126	10.4711	0.358923	5.04481	14.7498	14.7498	4.01375	5.42052	9.43607	775.002
TCGA-OL-A66J-01	0	0.228626	2.65464	2.035	2.52709	0.175914	0.87579	8.83523	8.83523	3.31219	9.1359	18.1309	693.942
TCGA-AO-A1KQ-01	0	0.228824	5.38357	11.0264	6.97383	0.245855	3.63488	9.90517	9.90517	1.4864	4.55344	4.23904	391.451
TCGA-EW-A6SB-01	0	0.229204	12.2669	3.90973	5.5042	0.420285	34.7864	22.8308	22.8308	5.32086	3.14265	1.81047	223.572
TCGA-HN-A2NL-01	0	0.229319	4.61888	7.93741	3.3827	0.178476	3.71741	7.92718	7.92718	2.68298	3.09449	4.12489	117.477
TCGA-LL-A6FQ-01	0	0.229422	1.68079	0.770207	1.50577	0.0565429	2.17378	7.9909	7.9909	1.05773	6.19647	3.14633	354.178
TCGA-PL-A8LZ-01	0	0.229657	11.051	7.43825	12.0487	0.647353	3.52401	38.812	38.812	5.04024	7.15013	26.4482	647.111
TCGA-A7-A4SE-01	0	0.230085	2.89764	1.38414	1.71396	0.150267	0.630067	17.9912	17.9912	2.16271	6.25688	14.2924	1579.99
TCGA-BH-A0RX-01	0	0.230139	8.03172	10.9759	15.7328	0.688543	13.1752	26.6222	26.6222	3.575	3.716	12.6184	519.835
TCGA-AC-A8OP-01	0	0.230257	3.7606	1.56001	2.13973	0.306276	3.4466	8.99563	8.99563	4.45686	8.93337	13.0831	649.2
TCGA-EW-A1OY-01	0	0.230266	1.41694	2.76783	0.836382	0.052617	1.63638	7.57094	7.57094	0.90318	4.74914	5.07339	239.399
TCGA-AQ-A54N-01	0	0.230695	4.02847	0.854871	0.477205	0.0903863	0.332247	21.5246	21.5246	0.417942	8.74244	1.88981	135.034
TCGA-A2-A4S2-01	0	0.230701	7.07016	9.13149	7.57555	0.394831	3.02639	18.8085	18.8085	3.30504	10.3306	11.9469	884.463
TCGA-BH-A0B6-01	0	0.230792	16.6572	35.4781	23.7621	1.23068	23.9077	20.6496	20.6496	18.2482	6.21988	9.23158	790.826
TCGA-E2-A1L7-01	0	0.230822	7.46699	14.0218	8.53061	0.47829	2.8665	18.2921	18.2921	6.23608	10.0228	6.61219	408.884
TCGA-A7-A4SA-01	0	0.2315	9.82946	15.3137	6.11362	0.291155	2.87136	13.9989	13.9989	4.76361	8.43602	9.33155	784.058
TCGA-LL-A8F5-01	0	0.231511	4.18199	5.82545	6.63356	0.209094	17.9011	8.26855	8.26855	1.02864	7.31954	7.53726	308.607
TCGA-BH-A0DK-01	0	0.231675	9.23626	11.4376	6.58047	0.278046	9.34355	16.0936	16.0936	6.06301	10.9683	15.9335	702.216
TCGA-AO-A0JB-01	0	0.231684	1.35128	1.03413	0.538843	0.0630382	0.993624	3.16853	3.16853	0.965593	2.56643	4.34846	187.72
TCGA-BH-A0BT-01	0	0.231712	3.58836	5.25493	2.45472	0.138707	1.55479	7.60618	7.60618	2.76241	6.11167	5.6004	479.013
TCGA-A2-A0CW-01	0	0.232176	2.83707	2.98287	2.32688	0.115787	0.942439	11.8861	11.8861	1.53567	6.34267	4.99079	239.482
TCGA-E2-A2P5-01	0	0.23234	3.2295	2.3377	1.41618	0.0902749	0.403159	4.60498	4.60498	1.3774	7.76488	8.90595	579.203
TCGA-AR-A0U4-01	0	0.232427	3.46209	1.3001	4.35258	0.170682	1.26931	82.2417	82.2417	18.1299	9.65301	6.32576	447.5
TCGA-C8-A12W-01	0	0.23247	2.40575	1.58803	1.65077	0.190434	5.39787	20.3349	20.3349	1.67367	6.40713	7.8817	1213.98
TCGA-OL-A97C-01	0	0.232536	6.83029	7.75365	4.00831	0.289979	0.45539	12.5624	12.5624	4.78322	7.31713	12.3088	2821.27
TCGA-E2-A14O-01	0	0.232562	0.727011	0.78842	1.2349	0.0551947	0.808694	8.63496	8.63496	0.751047	7.88993	2.46932	389.979
TCGA-AC-A8OQ-01	0	0.232568	7.23434	6.43377	3.86334	0.27586	20.2522	17.2732	17.2732	2.94523	8.19971	14.5281	692.309
TCGA-AR-A1AW-01	0	0.232631	26.0294	27.5109	19.7939	1.02592	75.4311	50.6813	50.6813	11.6671	6.71969	6.86899	388.149
TCGA-E9-A5UP-01	0	0.232741	1.40386	0.132256	1.28859	0.135383	2.64535	24.5815	24.5815	0.228933	7.69821	2.10641	34.9795
TCGA-C8-A12Y-01	0	0.232812	2.07217	1.20503	2.13104	0.156045	0.813681	7.38127	7.38127	1.24093	6.48524	4.89714	559.823
TCGA-A2-A3XT-01	0	0.232892	4.79408	2.28454	1.24215	0.0735207	0.924068	32.7549	32.7549	6.18342	6.6536	6.20842	390.236
TCGA-A2-A3XV-01	0	0.233186	1.18952	0.238888	0.381764	0.0177982	0.0755005	21.564	21.564	0.368861	5.31917	3.45381	258.257
TCGA-3C-AALJ-01	0	0.233215	6.5239	6.8058	4.20213	0.202785	2.8567	11.4046	11.4046	2.74963	12.2531	9.37901	748.016
TCGA-GM-A2DD-01	0	0.233793	11.2563	8.91862	5.89177	0.282889	3.95971	29.5947	29.5947	7.0592	7.94261	9.46211	697.042
TCGA-BH-A0W7-01	0	0.234309	9.47124	9.78285	7.35385	0.337259	8.64292	18.4727	18.4727	4.58345	8.01697	7.28833	946.475
TCGA-E2-A10C-01	0	0.23455	5.97354	6.40245	3.16566	0.135373	2.76221	13.7645	13.7645	1.39588	5.6453	4.90438	233.043
TCGA-A7-A4SB-01	0	0.234572	2.58608	1.2253	0.859911	0.30313	0.475182	3.68632	3.68632	2.50992	9.01272	12.5451	392.552
TCGA-E2-A1LH-01	0	0.234594	9.13005	15.7489	8.60161	0.420878	17.3237	15.7214	15.7214	3.81253	3.15842	7.17766	371.751
TCGA-EW-A1P3-01	0	0.234648	2.49842	1.52815	0.812521	0.130932	1.5125	5.81339	5.81339	2.15178	10.3464	8.84652	453.095
TCGA-AO-A03R-01	0	0.234736	4.4134	5.85952	4.11059	0.182298	3.38591	5.86462	5.86462	2.7024	5.82532	7.75317	171.976
TCGA-A2-A0EQ-01	0	0.234865	12.9745	12.4535	9.64376	0.54342	21.685	20.0619	20.0619	8.34212	9.25422	6.14115	313.849
TCGA-OL-A5RU-01	0	0.234994	9.73471	14.133	5.65371	0.261149	23.2541	11.1127	11.1127	8.62944	15.6977	8.18537	339.59
TCGA-AR-A0TW-01	0	0.235334	4.17718	7.88086	6.27592	0.368173	5.20511	14.5459	14.5459	2.13008	7.88208	3.70777	258.633
TCGA-A2-A0CK-01	0	0.235402	4.54006	4.10193	2.79817	0.170098	1.3271	8.32108	8.32108	2.24665	9.02342	11.639	489.761
TCGA-E2-A56Z-01	0	0.235485	2.43991	2.72042	3.99361	0.153925	0.493167	3.73872	3.73872	1.40231	15.5492	7.67159	238.449
TCGA-E2-A105-01	0	0.235518	1.92857	0.469966	1.02167	0.104508	0.627241	7.11816	7.11816	1.45581	9.62326	5.137	257.077
TCGA-E9-A1RG-01	0	0.235559	2.73799	10.2261	2.34067	0.0989811	1.63494	7.94349	7.94349	2.14067	5.92898	5.29642	584.998
TCGA-AQ-A7U7-01	0	0.235768	20.9805	32.4278	14.9315	0.763142	28.4849	35.3356	35.3356	8.56199	10.019	19.4602	1764.45
TCGA-EW-A1PE-01	0	0.236188	4.74973	6.27304	4.68947	0.666092	4.72915	26.2257	26.2257	2.42225	12.8621	13.4118	595.234
TCGA-E2-A1II-01	0	0.236242	17.7016	38.3575	18.0208	0.579714	8.42029	35.5624	35.5624	9.65029	4.15988	4.7594	75.0433
TCGA-A2-A0T1-01	0	0.236372	9.85263	13.1647	8.1375	0.463649	10.0904	25.9069	25.9069	5.25822	5.7262	13.1668	894.105
TCGA-AO-A0J6-01	0	0.236424	4.57989	6.9349	19.4808	1.49029	0.34706	42.1088	42.1088	1.71193	6.07557	2.89889	151.64
TCGA-GM-A2DK-01	0	0.236521	3.07246	2.85096	1.81722	0.170439	1.61634	11.0567	11.0567	3.49403	8.38464	19.3758	415.076
TCGA-BH-A0AW-01	0	0.236569	10.9075	8.39598	8.70584	0.481315	5.37198	20.131	20.131	5.68655	4.65531	10.4269	435.222
TCGA-BH-A0HB-01	0	0.236698	4.61847	6.84674	4.56841	0.208655	1.53545	11.2388	11.2388	3.25094	5.76168	3.98098	417.199
TCGA-E2-A573-01	0	0.236723	7.95791	6.27062	14.9614	0.469209	9.18802	19.0949	19.0949	4.00784	9.79326	6.58952	327.029
TCGA-BH-A0H7-01	0	0.237047	1.63534	2.39094	1.43726	0.0744824	1.81304	14.0869	14.0869	1.29572	4.48603	6.73818	2712.41
TCGA-AO-A03M-01	0	0.237185	7.57019	9.69534	7.41552	0.462734	6.77041	21.5978	21.5978	4.85462	8.28879	7.60107	374.15
TCGA-B6-A0IQ-01	0	0.237214	3.45511	2.99587	2.3343	0.233329	3.53394	5.55354	5.55354	3.86703	5.17376	4.79288	202.659
TCGA-A8-A08I-01	0	0.237518	11.3632	22.4312	10.5156	1.29238	4.95773	46.3918	46.3918	10.7986	11.6911	3.1087	90.8611
TCGA-A7-A426-01	0	0.237637	5.63927	5.35891	4.80598	0.382235	3.59798	7.032	7.032	4.13766	9.89987	19.4193	898.277
TCGA-5L-AAT1-01	0	0.237692	10.4275	18.4632	12.5488	0.391829	4.18449	22.5194	22.5194	6.21061	7.18149	9.54288	1033.64
TCGA-LD-A9QF-01	0	0.237695	14.9946	11.7557	8.71204	0.395939	11.2357	30.6819	30.6819	8.49689	6.79653	13.745	1442.14
TCGA-GM-A2DI-01	0	0.237736	20.7515	28.2113	20.2917	0.785825	15.794	27.846	27.846	20.6941	8.61668	14.6798	834.846
TCGA-AN-A0AJ-01	0	0.23783	5.63449	7.18277	4.83464	0.203232	2.93478	20.2443	20.2443	4.78016	5.45439	3.67611	435.766
TCGA-EW-A1PA-01	0	0.237876	3.09446	4.45394	2.0681	0.252685	5.26153	7.56361	7.56361	3.89429	14.6497	12.8162	347.017
TCGA-GM-A2DB-01	0	0.23791	3.94991	3.15213	4.16346	0.220635	17.0029	19.3054	19.3054	2.43203	5.96309	4.10338	189.956
TCGA-AR-A1AT-01	0	0.237924	5.79481	6.50686	8.26419	0.348144	3.50387	19.2716	19.2716	5.14706	5.0768	10.6594	415.301
TCGA-AR-A1AK-01	0	0.238074	7.52593	10.6389	5.45714	0.355811	1.55735	32.9805	32.9805	5.68829	9.39119	20.5736	412.671
TCGA-E9-A1NC-01	0	0.238133	7.2619	11.3896	9.0462	0.207047	7.80372	14.6076	14.6076	2.61642	3.38354	5.31817	568.948
TCGA-BH-A8G0-01	0	0.238224	7.03252	5.96655	3.04866	0.317621	27.169	19.856	19.856	7.21414	12.5591	16.1077	1690.57
TCGA-A7-A3J1-01	0	0.238327	11.1103	14.372	9.11224	0.429627	12.2715	25.7483	25.7483	5.07967	12.0177	17.0179	857.066
TCGA-AR-A1AX-01	0	0.238354	16.09	17.7556	12.0937	0.730993	25.8856	21.3303	21.3303	6.59057	8.47445	12.3492	643.234
TCGA-D8-A1Y3-01	0	0.238389	1.96491	2.79074	2.3641	0.0885901	0.579333	44.1291	44.1291	0.800906	4.38172	2.71752	178.582
TCGA-LL-A5YO-01	0	0.238557	22.641	32.163	15.196	0.56426	39.2075	34.738	34.738	12.9045	4.08028	5.12868	409.462
TCGA-A2-A0T0-01	0	0.238657	2.3	1.61549	2.67851	0.177214	0.369336	11.7222	11.7222	0.604534	5.05629	8.12073	739.274
TCGA-OK-A5Q2-01	0	0.238688	8.89755	5.88925	4.3442	0.216874	15.7387	11.0068	11.0068	9.40526	12.1145	12.9003	786.96
TCGA-BH-A0BZ-01	0	0.23869	9.40682	14.5297	12.9936	0.329514	1.92208	24.8095	24.8095	3.95695	5.13715	9.52608	915.606
TCGA-B6-A408-01	0	0.238744	7.77668	5.04963	3.15456	0.210956	8.75587	20.3246	20.3246	2.12902	8.5719	7.1745	634.306
TCGA-A2-A04X-01	0	0.238753	5.59833	5.63742	7.95196	0.328264	7.92294	19.1391	19.1391	2.7525	5.31315	6.39122	214.871
TCGA-GM-A4E0-01	0	0.238773	6.07876	5.75213	5.95465	0.360211	1.32058	20.2614	20.2614	5.48935	14.0929	46.0055	675.972
TCGA-A2-A25D-01	0	0.238776	8.31062	10.7258	5.46432	0.267559	4.9562	15.9642	15.9642	3.21685	4.31242	13.5675	161.167
TCGA-A2-A04Q-01	0	0.238794	15.8232	24.4278	31.8583	1.52752	33.3922	30.7273	30.7273	12.5222	4.66878	6.36742	352.609
TCGA-C8-A12U-01	0	0.238861	5.64818	10.0409	8.41514	0.529094	1.60978	9.4294	9.4294	2.63034	8.5899	4.27016	85.4561
TCGA-AC-A3TN-01	0	0.238876	2.51048	1.36256	0.98447	0.662489	0.603205	3.53545	3.53545	0.758053	9.28664	5.47263	620.286
TCGA-EW-A2FS-01	0	0.239417	3.92163	3.54343	2.99569	0.348802	10.9742	6.19045	6.19045	4.12593	10.7854	7.64291	234.228
TCGA-AC-A2FE-01	0	0.239424	12.6465	22.906	10.3522	0.242742	1.9353	23.3994	23.3994	7.9172	8.95137	12.5969	1068.27
TCGA-AN-A0XU-01	0	0.239524	3.90843	30.6549	11.6947	0.794708	1.77645	13.7089	13.7089	4.27527	12.399	5.86277	198.021
TCGA-LL-A440-01	0	0.23977	5.46833	2.65771	1.84117	0.324287	1.73649	32.8698	32.8698	11.3642	12.2124	21.3366	3570.7
TCGA-D8-A73U-01	0	0.239812	18.5626	34.0319	30.2449	1.19059	19.572	40.5351	40.5351	5.54221	7.61064	10.562	1073.57
TCGA-BH-A0BL-01	0	0.24036	7.00415	5.36526	7.33356	0.501777	7.68908	31.7587	31.7587	9.08787	10.6779	16.4122	1480.35
TCGA-A2-A0D0-01	0	0.240366	2.91595	2.84266	5.7747	0.187216	0.420439	7.92083	7.92083	3.51493	7.33672	2.552	98.6803
TCGA-AC-A3BB-01	0	0.240622	10.4813	15.4054	7.97267	0.246729	9.6631	16.7251	16.7251	10.1923	10.3653	14.6622	1521.9
TCGA-AC-A6IV-01	0	0.240662	8.39854	7.61864	4.26393	0.419116	2.27755	35.9548	35.9548	5.28652	62.1813	26.7176	1204.3
TCGA-BH-A0DG-01	0	0.240692	4.49715	4.2219	4.01048	0.230292	5.73129	19.8145	19.8145	4.18438	9.19123	13.572	1616.02
TCGA-GM-A2DF-01	0	0.24072	4.65671	65.3299	2.4248	0.157741	17.9324	17.1468	17.1468	4.12089	7.61234	7.73267	315.702
TCGA-AO-A03L-01	0	0.240735	3.47103	6.52548	2.87571	0.151956	2.02083	9.77109	9.77109	2.04634	10.3525	6.52023	846.425
TCGA-OL-A5S0-01	0	0.240747	4.44069	1.74511	2.58046	0.110827	1.52463	20.7089	20.7089	3.37383	4.12733	8.29709	601.031
TCGA-OL-A5RY-01	0	0.240843	15.8023	10.8616	5.94744	0.169263	34.7956	26.5083	26.5083	18.5271	7.19038	11.9309	867.097
TCGA-AN-A03Y-01	0	0.240853	3.01661	3.77708	2.23739	0.229858	1.01319	6.12116	6.12116	1.21915	6.97042	4.63902	249.321
TCGA-BH-A8FZ-01	0	0.240883	6.87516	6.44475	3.03422	0.222293	8.21366	20.2433	20.2433	10.9825	9.13322	13.068	711.447
TCGA-EW-A6SA-01	0	0.24096	0.83088	0.393705	0.937141	0.0967107	1.24769	1.88442	1.88442	0.476152	14.1031	7.44911	101.554
TCGA-AR-A24H-01	0	0.240983	4.28829	3.85874	3.32995	0.170614	0.777124	20.7944	20.7944	1.83678	5.1202	5.77364	226.944
TCGA-4H-AAAK-01	0	0.240986	3.61893	1.78632	1.18494	0.122111	1.42195	10.1941	10.1941	1.46237	7.41661	7.07953	2145.89
TCGA-E9-A3HO-01	0	0.241043	8.83768	3.5499	4.3136	0.245463	1.61528	5.63253	5.63253	2.6578	5.08227	8.84382	214.397
TCGA-A7-A0CJ-01	0	0.241062	1.95777	0.89518	2.28464	0.1235	0.207505	8.49018	8.49018	0.923889	8.26202	6.4114	171.294
TCGA-C8-A8HR-01	0	0.24109	6.80546	8.88916	5.75355	0.378468	3.72592	21.3516	21.3516	8.22672	9.07453	24.8859	1799.96
TCGA-B6-A0I2-01	0	0.241153	8.37589	16.2424	23.3868	0.606524	5.31597	23.0104	23.0104	1.67323	8.48662	3.68233	47.0365
TCGA-S3-A6ZF-01	0	0.241191	4.02582	6.19451	2.70788	0.201809	5.68874	14.0567	14.0567	3.44836	7.24617	6.61655	564.944
TCGA-AC-A3QP-01	0	0.241209	2.4847	4.10914	1.62624	0.0646182	3.70329	13.6628	13.6628	2.64149	4.68915	7.57517	697.993
TCGA-5T-A9QA-01	0	0.241228	0.938664	0.582206	1.74736	0.0661293	0.150544	5.44332	5.44332	0.323277	6.75516	3.641	45.584
TCGA-5L-AAT0-01	0	0.241305	6.97348	9.09769	4.56373	0.295593	3.78192	11.316	11.316	3.75283	9.72508	8.92711	1251.86
TCGA-AO-A03O-01	0	0.241414	4.50186	4.12682	2.03175	0.109667	2.00113	19.6172	19.6172	2.53609	10.6259	5.35964	216.71
TCGA-C8-A12X-01	0	0.241466	1.26945	1.46093	1.95817	0.106342	0.677694	7.58403	7.58403	0.905642	6.19331	9.21247	212.138
TCGA-C8-A8HQ-01	0	0.241563	4.7458	5.34208	4.23603	0.212758	4.11213	15.6197	15.6197	3.21811	6.83189	8.10341	1493.43
TCGA-AC-A3W6-01	0	0.241588	10.2813	10.7133	5.54747	0.357196	2.34578	16.7171	16.7171	4.87244	8.38202	20.8307	2306.77
TCGA-BH-A0HA-01	0	0.241588	5.07288	6.13093	4.99174	0.208645	2.55268	10.2232	10.2232	3.3078	15.5756	11.7678	1308.86
TCGA-UL-AAZ6-01	0	0.241775	2.11809	0.307757	0.396958	0.0691394	1.58531	6.69729	6.69729	0.457704	5.47683	4.77895	139.362
TCGA-A8-A06O-01	0	0.241922	1.94256	1.63139	1.23954	0.214232	1.85118	13.5206	13.5206	2.69999	6.23058	6.67711	462.468
TCGA-A8-A09M-01	0	0.241938	4.13421	3.27431	4.26489	0.194616	4.41735	15.1477	15.1477	2.13883	5.61755	3.95567	235.149
TCGA-GM-A3NY-01	0	0.242022	3.24745	1.93765	0.985125	0.268017	2.17789	3.84593	3.84593	1.51422	7.77132	8.00126	501.478
TCGA-A2-A3XZ-01	0	0.242055	11.6557	5.29991	3.83223	0.282587	23.6983	11.9052	11.9052	16.8225	7.2637	5.69948	356.385
TCGA-BH-A18L-01	0	0.242296	1.57221	0.943016	0.975992	0.0732102	1.77419	7.23047	7.23047	0.935474	9.08109	8.63251	79.3334
TCGA-AC-A2FB-01	0	0.242368	14.7424	25.467	11.9102	0.502426	10.0405	21.7917	21.7917	10.4696	9.2393	17.6658	333.21
TCGA-BH-A0DL-01	0	0.242403	6.20077	3.76865	3.91773	0.175871	4.0681	31.469	31.469	10.8143	28.1917	8.5649	161.12
TCGA-GM-A2DN-01	0	0.242452	10.0794	14.2861	7.69019	0.410698	10.3415	17.1704	17.1704	10.9159	9.91554	8.59293	447.362
TCGA-AR-A2LH-01	0	0.242684	11.1054	15.2131	8.34297	0.362902	11.9567	27.0398	27.0398	9.46568	11.4638	17.8494	474.377
TCGA-XX-A899-01	0	0.242714	9.18875	11.009	5.6687	0.513429	18.148	21.9679	21.9679	11.8507	9.39704	19.0058	1104.8
TCGA-E2-A1AZ-01	0	0.24289	8.22563	7.71462	4.5598	0.448546	4.07017	26.3392	26.3392	4.74401	7.87361	13.7143	728.707
TCGA-C8-A26X-01	0	0.242942	5.25167	8.55474	10.5272	0.564063	15.6238	31.8624	31.8624	4.47685	15.4068	12.3608	400.265
TCGA-E9-A1NE-01	0	0.242998	16.6436	40.5381	22.7396	2.04551	11.5076	24.4343	24.4343	9.49915	8.75643	11.6769	443.075
TCGA-OL-A66H-01	0	0.243242	3.44124	2.66522	1.67652	0.134089	2.09849	20.5373	20.5373	2.21421	26.7046	8.74363	331.669
TCGA-PE-A5DD-01	0	0.243304	5.59323	8.65765	3.3756	0.134102	3.2119	7.1297	7.1297	1.95638	10.177	19.3254	818.078
TCGA-A8-A07Z-01	0	0.243328	2.50798	2.34221	3.09707	0.158664	2.47629	9.58338	9.58338	1.8957	20.8647	6.29001	368.712
TCGA-LL-A6FP-01	0	0.243422	0.498884	0.167807	0.260787	0.0435826	0.0352214	2.06849	2.06849	0.86936	6.57188	2.57263	71.4066
TCGA-AC-A2FM-01	0	0.243535	1.41569	0.831622	1.13789	0.108096	3.80579	5.70365	5.70365	1.5416	29.3089	12.6512	270.337
TCGA-OL-A5DA-01	0	0.243698	3.92951	6.48633	3.10385	0.149546	1.03209	6.55665	6.55665	1.64279	9.40469	6.80953	502.065
TCGA-B6-A400-01	0	0.24373	5.14397	2.6834	2.75453	0.172514	0.561754	24.6704	24.6704	14.4108	9.12353	6.67142	754.961
TCGA-AO-A0JL-01	0	0.243762	1.18843	1.00943	1.22087	0.148621	0.315389	4.16631	4.16631	0.633811	3.28751	10.2021	347.434
TCGA-BH-A1EW-01	0	0.243877	5.18178	7.03926	5.15142	0.33606	1.3541	15.2099	15.2099	5.55296	9.84309	18.1547	337.007
TCGA-LL-A5YP-01	0	0.243998	3.30798	1.60894	1.49736	0.150802	2.22267	19.0484	19.0484	2.93753	7.46209	8.97183	1378.66
TCGA-C8-A1HF-01	0	0.244003	6.31471	9.36285	8.07796	0.239251	3.92884	18.0388	18.0388	2.20105	5.82388	6.58726	959.264
TCGA-AN-A0G0-01	0	0.244214	1.27761	0.868776	1.76074	0.171574	1.97098	10.2327	10.2327	0.76558	8.13738	6.50011	369.183
TCGA-BH-A0B4-01	0	0.244289	2.55872	2.62661	2.56945	0.236869	0.823541	8.58035	8.58035	2.35768	6.07722	13.0925	1000.43
TCGA-A2-A04R-01	0	0.244312	0.676194	0.139735	0.763135	0.247666	0.360703	2.57041	2.57041	0.791383	25.6437	7.23499	578.814
TCGA-EW-A1P5-01	0	0.244324	2.86727	2.06431	6.99932	0.217295	0.806527	37.7277	37.7277	0.768059	13.5348	4.07875	464.325
TCGA-AO-A126-01	0	0.244418	3.78798	1.78742	1.27333	0.132704	0.473317	9.46747	9.46747	1.392	6.48492	10.7285	1380.92
TCGA-E9-A5FL-01	0	0.244474	2.35469	0.41435	1.07461	0.106759	0.195798	9.58505	9.58505	3.47405	3.99225	5.01886	461.728
TCGA-GM-A2DC-01	0	0.244771	2.68484	1.16697	3.81221	0.20067	1.55414	4.02093	4.02093	1.43064	7.92054	8.71146	246.656
TCGA-3C-AALI-01	0	0.244922	7.88978	8.10356	6.50132	0.224511	3.92637	10.9232	10.9232	1.87752	5.47003	7.55805	688.103
TCGA-D8-A1XQ-01	0	0.245066	5.34415	3.58978	3.52707	0.246301	10.0494	31.8328	31.8328	3.03678	5.50187	5.6079	388.002
TCGA-LL-A9Q3-01	0	0.245098	3.62753	3.76895	2.43773	0.0873142	0.99749	9.6738	9.6738	0.986137	4.46492	4.31084	511.02
TCGA-BH-A0BW-01	0	0.245147	7.69844	2.46613	23.9494	1.26446	4.05019	44.439	44.439	9.30953	7.9428	7.8796	307.264
TCGA-A7-A4SD-01	0	0.245178	7.89734	6.56099	6.48962	0.256125	8.21873	30.3262	30.3262	1.2245	9.21713	5.27228	815.012
TCGA-E9-A1R6-01	0	0.245287	1.64059	0.58471	1.16167	0.069988	0.367719	7.47269	7.47269	0.905769	9.19033	6.54534	543.9
TCGA-A2-A04U-01	0	0.24568	1.50824	0.673876	0.682151	0.0678044	0.695101	3.7981	3.7981	0.393539	3.12405	4.11724	340.661
TCGA-E2-A3DX-01	0	0.24568	11.0574	24.598	10.6569	0.627293	20.4606	19.5677	19.5677	8.57735	12.3055	18.4057	1901.58
TCGA-A2-A04P-01	0	0.245687	3.13517	2.27581	2.08628	0.13215	9.02417	10.4778	10.4778	1.89781	2.82125	6.65268	283.361
TCGA-EW-A2FV-01	0	0.245721	4.12087	5.04141	4.11326	0.402539	3.00616	12.2062	12.2062	5.32565	6.10259	14.9427	319.049
TCGA-AN-A0FT-01	0	0.245805	0.949365	1.75922	1.54573	0.181481	0.679137	5.87164	5.87164	1.31153	4.03539	9.09352	387.834
TCGA-AR-A1AQ-01	0	0.245812	8.32309	9.93188	7.1734	0.893479	17.0479	25.3176	25.3176	5.92957	7.85609	6.16818	383.827
TCGA-B6-A40B-01	0	0.246074	1.88836	0.398243	0.439764	0.0584833	2.01594	6.72966	6.72966	1.81171	9.31691	6.59451	1319.51
TCGA-EW-A6SD-01	0	0.246075	3.95787	4.38002	4.35934	0.194502	5.4451	47.2938	47.2938	2.25895	7.3313	6.95981	513.322
TCGA-A2-A4S1-01	0	0.246118	2.86462	3.81417	3.07165	0.323606	0.208168	51.8341	51.8341	3.07157	5.39678	14.2937	5205.91
TCGA-A2-A3XX-01	0	0.246178	4.30223	9.84859	4.32154	0.135226	8.97612	10.0902	10.0902	1.11311	3.37293	7.69122	555.364
TCGA-A8-A07R-01	0	0.246187	1.58574	7.90328	1.50956	0.0963793	1.87204	8.53254	8.53254	0.285196	4.3868	5.00964	212.72
TCGA-A1-A0SF-01	0	0.246259	5.99952	7.88565	5.33382	0.197343	4.45047	5.88544	5.88544	5.43865	6.2175	9.58289	568.916
TCGA-E2-A2P6-01	0	0.246415	2.04795	1.16146	0.503365	0.227959	1.57784	8.14014	8.14014	1.30895	12.4389	8.95275	233.946
TCGA-E9-A247-01	0	0.246499	1.88725	0.510399	1.37148	0.15312	0.88378	5.61204	5.61204	1.39054	6.66635	5.16138	369.227
TCGA-BH-A0BQ-01	0	0.246503	4.39753	6.59135	2.99922	0.26295	2.08612	8.9495	8.9495	5.37099	9.27543	10.5969	1309.03
TCGA-A8-A07P-01	0	0.246516	1.4761	2.9488	0.669205	0.0930578	0.37494	11.1428	11.1428	2.11514	9.12897	5.2237	671.733
TCGA-BH-A42V-01	0	0.246523	5.76086	5.23588	3.39037	0.192656	3.20813	10.0306	10.0306	9.69648	7.50198	19.0366	642.402
TCGA-AO-A0J9-01	0	0.246561	3.51047	4.24515	4.17265	0.197464	1.05373	15.1002	15.1002	2.83113	5.5993	13.1126	546.989
TCGA-A2-A0CM-01	0	0.246593	8.2381	12.7314	11.7572	0.307607	3.59543	26.2546	26.2546	4.18744	9.42197	8.00861	617.033
TCGA-A2-A0YM-01	0	0.246603	3.19938	1.91559	3.47905	0.0647452	0.745404	41.8794	41.8794	4.3242	6.32894	10.0491	437.03
TCGA-BH-A18H-01	0	0.246662	10.7118	33.8666	12.3911	0.420863	15.3282	14.135	14.135	4.38389	7.52784	10.1706	279.438
TCGA-E9-A1N4-01	0	0.246683	3.11219	3.13418	2.78278	0.190029	4.61798	66.9004	66.9004	4.70848	13.6842	11.2982	869.019
TCGA-PL-A8LY-01	0	0.246716	2.68854	3.10201	3.00342	0.112158	0.482	7.66281	7.66281	1.45187	6.22077	7.31997	407.401
TCGA-AC-A3YI-01	0	0.246942	2.20096	2.45844	1.93957	0.227965	1.84685	10.951	10.951	2.50582	9.5174	13.6703	1715.17
TCGA-LD-A7W6-01	0	0.246947	4.86763	5.93406	3.25918	0.273049	2.6504	7.89642	7.89642	2.08091	11.2448	13.2699	454.973
TCGA-AR-A2LL-01	0	0.247235	1.96994	2.40446	1.32387	0.0965927	1.87693	20.4528	20.4528	3.12789	7.42377	4.56492	414.188
TCGA-EW-A6SC-01	0	0.247276	2.94698	1.35707	1.60866	0.156663	2.01623	16.3424	16.3424	8.11979	11.7091	14.7008	1346.51
TCGA-E2-A1IG-01	0	0.247319	2.17601	1.01706	0.874204	0.0973398	0.606548	9.35658	9.35658	0.909024	8.82677	10.5362	1216.38
TCGA-EW-A1PB-01	0	0.247328	10.135	11.9076	19.4034	0.574429	0.426378	55.912	55.912	15.3821	7.32343	3.39377	139.099
TCGA-E2-A1LE-01	0	0.247363	6.77215	18.1112	6.39185	0.121271	0.978913	45.4473	45.4473	4.099	5.13078	17.1174	1113.97
TCGA-EW-A1J5-01	0	0.247422	9.22814	10.1836	5.98455	0.48663	4.664	32.9134	32.9134	3.35875	11.1823	8.90674	339.131
TCGA-WT-AB44-01	0	0.247437	1.71738	0.970532	2.05705	0.237827	0.397327	4.85567	4.85567	0.895013	5.90326	4.15388	720.578
TCGA-A8-A06X-01	0	0.247463	2.53958	4.27525	3.17437	0.209129	0.756848	13.2935	13.2935	1.47344	7.77434	5.69801	375.296
TCGA-AR-A0TZ-01	0	0.247477	1.25557	0.915354	0.691736	0.202241	3.12642	10.9585	10.9585	1.29577	32.993	6.44817	698.111
TCGA-E2-A1LI-01	0	0.24754	3.6576	1.62826	2.29359	0.21085	4.17346	15.6102	15.6102	3.63782	7.50176	6.48303	273.772
TCGA-A8-A08F-01	0	0.247552	3.81877	11.5657	6.18906	0.530579	0.788757	35.8282	35.8282	3.14244	5.41247	7.60838	904.689
TCGA-GM-A3NW-01	0	0.247577	2.61226	1.26653	1.4553	0.111405	1.11375	5.62167	5.62167	2.85783	5.88684	8.41531	291.177
TCGA-AR-A5QM-01	0	0.247632	4.30462	5.11908	2.85434	0.160689	5.72438	15.6506	15.6506	3.50077	23.4454	13.6307	1027.59
TCGA-D8-A1XT-01	0	0.24769	2.02216	1.76376	1.3792	0.173104	0.511406	68.7345	68.7345	2.08705	5.98888	13.8133	1300.9
TCGA-AC-A3HN-01	0	0.247696	5.39891	6.38795	4.25881	1.00399	6.83462	23.5301	23.5301	6.02926	10.0014	22.2128	1842.89
TCGA-BH-A18G-01	0	0.247732	0.941144	0.756517	2.15187	0.143089	0.0560608	5.02869	5.02869	0.234833	10.9866	2.23755	463.083
TCGA-E2-A15K-01	0	0.247817	7.91044	10.6644	6.29133	0.219087	12.8363	13.3986	13.3986	6.29079	9.50744	8.33649	501.256
TCGA-E2-A109-01	0	0.247882	2.55266	0.774301	1.5504	0.155532	2.7304	9.91925	9.91925	1.29048	11.9785	7.87102	684.534
TCGA-E2-A14Z-01	0	0.247914	8.46827	9.26846	6.24299	0.276866	3.38722	24.9394	24.9394	7.32742	6.24499	8.99546	452.988
TCGA-A7-A4SF-01	0	0.248075	3.13899	1.30892	1.78234	0.214267	2.68578	7.71816	7.71816	1.76877	6.61413	3.70444	361.473
TCGA-Z7-A8R6-01	0	0.248147	1.94147	1.04199	1.00113	0.104433	0.536536	7.79386	7.79386	1.25959	7.73982	4.97472	443.332
TCGA-A2-A0SW-01	0	0.248185	6.56986	12.4398	7.93374	0.293669	14.6738	20.0354	20.0354	2.09937	5.60132	6.57774	522.892
TCGA-EW-A1P7-01	0	0.248224	20.3615	25.6444	10.5047	0.542631	86.021	22.2339	22.2339	20.3486	7.70338	14.0455	666.81
TCGA-AN-A049-01	0	0.248331	2.49148	1.95768	1.72665	0.197987	1.51292	14.4248	14.4248	2.48696	10.2545	8.57556	895.032
TCGA-AC-A23G-01	0	0.248342	3.63843	3.25042	1.85211	0.133221	1.61549	16.4232	16.4232	4.73714	8.93162	22.0342	3122.43
TCGA-BH-AB28-01	0	0.248389	5.28195	3.48599	1.62928	0.176397	6.90435	13.002	13.002	4.50979	7.93135	8.61999	569.476
TCGA-A2-A04V-01	0	0.248491	1.32037	1.66553	0.565679	0.102566	1.07703	8.49948	8.49948	2.48742	8.08626	7.94671	789.385
TCGA-AR-A1AO-01	0	0.248527	8.89397	13.8993	9.90432	0.667375	5.15216	74.4348	74.4348	10.4136	6.67945	17.0067	1547.87
TCGA-E9-A1R2-01	0	0.248537	3.80716	4.48484	3.23691	0.211189	2.19909	9.76386	9.76386	2.97185	8.35505	10.4372	602.732
TCGA-GM-A3XN-01	0	0.248579	5.88312	5.82371	2.99082	0.224518	4.72223	11.8123	11.8123	3.61789	8.76932	21.041	1352.73
TCGA-AN-A0XS-01	0	0.248587	6.74922	7.7688	4.09291	0.206169	12.5725	14.4021	14.4021	3.57421	9.31369	11.0357	953.657
TCGA-A8-A09R-01	0	0.248773	3.40294	4.81614	3.11014	0.259895	0.781374	24.9982	24.9982	1.9256	17.8145	7.48829	1283.34
TCGA-B6-A3ZX-01	0	0.24887	36.3276	26.5252	13.4531	0.503529	87.4196	23.4024	23.4024	6.91	6.04009	7.95909	248.061
TCGA-AC-A3YJ-01	0	0.249149	1.24518	2.18918	0.743201	0.329778	0.586523	16.7113	16.7113	2.07757	9.15962	6.37977	111.267
TCGA-AC-A3EH-01	0	0.249259	1.7127	1.30107	0.758647	0.0674227	0.236365	7.0581	7.0581	1.20796	9.96878	7.22985	1112.81
TCGA-A8-A07O-01	0	0.249373	1.77173	7.10479	1.66654	0.17264	0.337368	21.5102	21.5102	2.56517	7.851	5.52609	388.008
TCGA-A2-A0CT-01	0	0.249404	0.819723	1.39134	14.6988	0.0314152	0.983939	6.84865	6.84865	1.54681	9.00151	8.50826	324.955
TCGA-E2-A1B4-01	0	0.249452	1.60321	0.589418	0.190443	0.139038	0.327372	3.46313	3.46313	0.821618	10.5594	4.55233	481.797
TCGA-OL-A6VQ-01	0	0.24956	4.1237	3.94552	1.75408	0.0903949	3.62465	8.64954	8.64954	6.07015	11.6258	15.7836	1282.83
TCGA-A2-A0ET-01	0	0.249634	2.71592	4.99147	3.86503	0.132456	0.778543	10.6548	10.6548	3.62515	38.4713	6.38541	58.1468
TCGA-S3-A6ZG-01	0	0.249651	4.75818	3.94588	2.05438	0.342995	4.14146	11.6069	11.6069	1.34143	21.346	5.61719	371.484
TCGA-B6-A0I5-01	0	0.249664	1.68309	1.67511	0.759396	0.0996457	2.03336	4.34001	4.34001	1.71158	4.52742	4.27641	355.512
TCGA-A8-A092-01	0	0.249684	1.44916	1.04358	0.855444	0.131944	0.67948	17.4442	17.4442	0.907343	8.56157	4.31854	493.991
TCGA-LL-A73Z-01	0	0.249739	5.99655	4.32827	3.48449	0.249262	2.16509	16.803	16.803	4.09736	5.30986	14.9335	557.296
TCGA-BH-A0C3-01	0	0.249827	5.50293	4.79679	6.76807	0.40505	2.66256	19.117	19.117	8.17632	10.5458	27.4603	1303.37
TCGA-B6-A40C-01	0	0.249852	4.57678	2.46016	1.96663	0.162336	1.56526	9.66768	9.66768	1.67638	6.94001	10.5383	1064.82
TCGA-A8-A09D-01	0	0.249869	2.68888	1.53828	2.54192	0.150674	0.836276	24.7823	24.7823	2.66273	7.80741	14.0953	955.273
TCGA-E2-A570-01	0	0.250055	2.46638	1.42915	0.616671	0.0376976	0.78564	5.28029	5.28029	1.4165	7.94536	7.02031	1514.54
TCGA-AC-A3W5-01	0	0.250142	7.4059	7.34569	5.09289	0.209147	4.5787	20.8918	20.8918	5.17127	4.94747	12.7688	1742.43
TCGA-A1-A0SM-01	0	0.250158	0.905447	0.433201	1.06083	0.15438	1.10755	10.3286	10.3286	0.998501	10.9657	7.05444	1226.58
TCGA-A2-A0ST-01	0	0.250239	21.6016	19.0114	16.0153	0.667941	54.2904	39.238	39.238	43.2254	5.52404	10.1937	173.813
TCGA-A8-A0A9-01	0	0.250261	3.15925	2.06551	1.84363	0.247403	0.614209	12.689	12.689	1.21913	10.5523	4.40525	744.126
TCGA-GM-A5PV-01	0	0.250405	2.39957	3.42246	1.24199	0.0455157	0.431818	6.33836	6.33836	2.51055	11.0073	5.64084	128.677
TCGA-E2-A1IJ-01	0	0.250448	6.73876	8.41961	4.72897	0.248527	2.12004	14.4762	14.4762	5.83398	10.3442	15.5936	1895.96
TCGA-AR-A1AJ-01	0	0.250475	17.8947	14.7257	14.4846	0.823627	15.6489	68.1922	68.1922	18.3027	8.07145	11.7446	618.367
TCGA-E9-A1N5-01	0	0.250517	5.64636	10.603	6.52209	0.314046	0.971508	19.1176	19.1176	5.25604	13.5214	12.7666	1388.96
TCGA-D8-A141-01	0	0.250527	13.2157	18.3051	10.9559	0.502128	11.0295	27.5994	27.5994	9.5235	7.85078	10.8547	2223.63
TCGA-D8-A143-01	0	0.250546	3.52925	5.64372	2.64328	0.152881	7.8783	10.216	10.216	2.88528	5.16357	8.95159	219.392
TCGA-BH-A0E6-01	0	0.250575	2.24323	2.18283	2.80811	0.243967	10.4522	7.71418	7.71418	1.06738	4.51811	5.67222	382.382
TCGA-C8-A3M8-01	0	0.250616	1.25676	0.714209	0.746702	0.129592	0.784448	6.13036	6.13036	1.59419	13.928	17.8093	683.058
TCGA-A7-A0CE-01	0	0.250618	1.33734	3.82722	2.56315	0.232749	0.79439	7.77064	7.77064	1.15691	18.3386	8.03343	197.835
TCGA-OL-A5RX-01	0	0.250835	4.56676	4.56315	2.03135	0.159787	6.04164	9.1434	9.1434	4.52672	9.43896	9.94319	584.399
TCGA-OL-A6VR-01	0	0.250972	1.18861	0.528282	0.382897	0.0678383	1.13693	6.65446	6.65446	1.35354	9.51218	5.66941	156.662
TCGA-A2-A0EU-01	0	0.251106	1.58459	2.02696	2.90988	0.105288	0.438396	6.64757	6.64757	2.43428	8.44866	7.96969	628.348
TCGA-LL-A6FR-01	0	0.251209	2.00029	19.2954	0.659102	0.0942512	0.0753919	6.66583	6.66583	0.0858925	5.4459	3.82424	1054.72
TCGA-XX-A89A-01	0	0.251308	7.70728	5.02618	3.64427	0.189136	3.62398	31.6101	31.6101	5.16844	19.185	17.2733	1946.59
TCGA-BH-A42T-01	0	0.251325	3.1543	1.94856	1.15258	0.0670455	0.857918	10.4486	10.4486	1.7194	7.4769	5.73149	494.243
TCGA-EW-A1PH-01	0	0.251563	4.58138	8.67104	3.22472	2.12373	3.2566	11.5204	11.5204	1.01052	3.85518	6.09088	188.703
TCGA-AN-A0XW-01	0	0.251595	7.69282	7.98505	10.8999	0.592165	2.38164	25.2751	25.2751	4.08109	8.60561	6.75548	1634.81
TCGA-E9-A1R0-01	0	0.251998	4.17166	4.34357	5.88684	0.226337	7.27203	8.04992	8.04992	4.25976	13.7287	16.9976	730.012
TCGA-A2-A3KC-01	0	0.252129	4.5125	4.72023	2.26691	0.221145	1.77178	17.3516	17.3516	4.71404	11.3362	22.9293	1080.1
TCGA-B6-A0X1-01	0	0.25219	4.94907	10.096	11.836	0.522209	0.923232	23.2684	23.2684	2.18225	7.07173	6.32603	150.829
TCGA-OL-A5RW-01	0	0.25222	11.0305	5.59247	3.03046	0.0734191	0.491803	10.1541	10.1541	0.425706	3.33602	3.98557	279.007
TCGA-AR-A0TV-01	0	0.252285	4.45573	5.89752	5.26219	0.260794	2.03857	18.6753	18.6753	3.13482	5.33193	4.9938	116.728
TCGA-A2-A1FX-01	0	0.252452	3.48095	3.886	1.61455	0.14066	1.74391	14.8976	14.8976	2.17788	13.1952	13.8691	541.076
TCGA-BH-A18I-01	0	0.252548	6.5726	5.39208	3.62101	0.211225	4.16971	19.4607	19.4607	5.71185	8.87837	10.3961	1650.15
TCGA-AC-A2FO-01	0	0.25257	9.11931	10.4891	5.26129	0.437431	12.903	16.9266	16.9266	11.5098	11.8325	17.0042	733.067
TCGA-A2-A3XY-01	0	0.252686	9.18682	3.56086	5.70668	0.285085	6.16674	20.2094	20.2094	3.87633	7.78439	14.1522	1250.9
TCGA-AR-A2LO-01	0	0.252696	8.39274	11.0235	6.74092	0.33776	9.25221	18.4784	18.4784	6.54478	10.2563	13.1672	904.489
TCGA-BH-A8FY-01	0	0.252775	1.16039	0.225718	0.271316	0.120017	0.225609	9.76201	9.76201	1.4338	18.0199	8.17081	51.7898
TCGA-AC-A5EH-01	0	0.252804	2.7982	1.47404	1.44867	0.0752929	0.151487	34.3089	34.3089	0.71303	5.43352	6.07936	1480.37
TCGA-E9-A1QZ-01	0	0.252823	10.7619	14.7734	8.2742	0.334502	16.6791	18.3738	18.3738	7.73977	9.43259	15.3467	392.687
TCGA-A7-A3IY-01	0	0.252948	1.9067	1.72225	1.29437	0.0998022	0.294505	24.2339	24.2339	2.71255	9.99747	10.5247	362.616
TCGA-BH-A0BF-01	0	0.252966	12.9206	16.3385	17.976	0.851879	11.6585	40.0923	40.0923	4.65457	7.03664	10.6913	2157.65
TCGA-LD-A74U-01	0	0.253119	3.97814	3.64242	3.11382	0.262883	1.1853	21.7503	21.7503	4.08795	8.67148	19.6393	1626.31
TCGA-AN-A0FX-01	0	0.253171	1.99955	12.1557	8.36186	0.134296	1.17871	6.79283	6.79283	1.54049	6.54054	9.73092	784.921
TCGA-E2-A15S-01	0	0.253175	0.966098	0.876046	0.860066	0.107517	0.519472	4.89169	4.89169	1.27628	9.8865	9.15968	191.463
TCGA-A7-A26I-01	0	0.253182	1.21845	0.260249	0.38818	0.0821909	0.563271	21.4372	21.4372	1.3261	6.92751	9.83176	1236.28
TCGA-AO-A03U-01	0	0.253222	2.01895	1.74473	132.866	3.70433	0.428618	40.2289	40.2289	7.33049	19.7871	6.53754	525.636
TCGA-D8-A1JL-01	0	0.253309	9.29555	9.82462	10.2363	0.564742	2.16143	45.3056	45.3056	3.57373	6.26531	10.1385	646.64
TCGA-BH-A0B3-01	0	0.253312	4.83212	3.99821	4.65663	0.322054	11.3877	20.4458	20.4458	1.70626	5.86871	5.71194	734.632
TCGA-A2-A0YC-01	0	0.253325	2.32629	2.72109	3.58164	0.141381	1.8886	15.6231	15.6231	4.41887	12.9348	10.526	568.886
TCGA-AN-A0FD-01	0	0.253326	2.15837	4.98588	2.70772	0.088033	1.51242	5.63659	5.63659	0.911422	8.1309	5.39267	1338.53
TCGA-A8-A0A1-01	0	0.253387	6.43248	4.42317	2.88375	0.199396	0.558527	36.2921	36.2921	6.75507	10.7136	9.19546	976.28
TCGA-A2-A0T3-01	0	0.253422	2.33774	1.58957	1.19109	0.169756	0.769277	11.8165	11.8165	1.43395	16.7213	9.71358	407.921
TCGA-PL-A8LX-01	0	0.253488	0.921117	0.388806	2.19094	0.0703406	0.228571	11.7973	11.7973	0.856761	23.7746	11.0887	157.329
TCGA-BH-A209-01	0	0.253512	12.2897	20.1957	12.2332	0.572802	19.3518	33.0943	33.0943	8.44837	4.14734	6.08515	224.553
TCGA-B6-A0IO-01	0	0.253523	2.1222	2.56312	1.12919	0.0644819	1.50434	3.93886	3.93886	1.33348	11.0508	3.20234	213.331
TCGA-E9-A1RF-01	0	0.253656	4.45617	7.53423	8.60345	0.183627	0.846001	21.5256	21.5256	2.78713	3.89889	7.01939	703.413
TCGA-GM-A3XG-01	0	0.253693	2.3735	1.799	0.728318	0.173991	0.446426	4.88743	4.88743	1.38033	5.21773	8.30897	686.49
TCGA-A2-A0CP-01	0	0.253735	2.10771	1.59271	1.38187	0.113787	1.80499	6.01036	6.01036	1.65356	5.4641	10.7133	1523.08
TCGA-AO-A0JE-01	0	0.2538	6.77757	5.72569	5.11086	0.235132	3.0435	50.3321	50.3321	3.47223	11.2789	9.4463	1315.62
TCGA-A7-A2KD-01	0	0.253814	5.28517	4.01441	2.8024	0.196975	2.23656	16.313	16.313	3.9256	8.70741	7.71554	925.303
TCGA-D8-A1JK-01	0	0.253849	5.01529	3.98147	6.95093	0.247754	1.79006	40.113	40.113	4.64302	10.8419	9.3201	684.717
TCGA-AN-A04C-01	0	0.253871	1.83372	0.850977	1.26263	0.0644473	1.26421	16.8121	16.8121	1.37781	4.20124	6.09838	132.518
TCGA-JL-A3YW-01	0	0.253891	5.90556	2.64736	3.47057	0.181505	2.1789	31.7425	31.7425	2.51877	4.66339	9.08736	1893.54
TCGA-BH-A1FC-01	0	0.253948	8.09257	10.8712	8.46276	0.633566	15.3705	23.5092	23.5092	2.09149	4.60678	3.3085	204.85
TCGA-A2-A4RY-01	0	0.254077	6.24119	4.86943	4.72068	0.28692	7.88353	13.0945	13.0945	6.99418	11.5718	18.2353	953.037
TCGA-B6-A0RG-01	0	0.254085	0.659504	0.615355	1.0234	0.0795681	0.492569	4.70752	4.70752	1.30701	10.7994	5.50793	668.894
TCGA-AR-A24R-01	0	0.254142	4.31128	3.96763	2.71249	0.212448	1.76939	14.6907	14.6907	3.86743	7.11046	5.19316	471.805
TCGA-AN-A0FY-01	0	0.254143	2.73532	2.28945	0.612871	0.166802	3.4587	9.76833	9.76833	1.71459	7.33595	6.5123	973.632
TCGA-BH-A0AY-01	0	0.254208	2.78713	3.84403	3.51312	0.112483	0.89904	16.4608	16.4608	3.56242	6.11476	14.7704	1063.19
TCGA-A8-A07U-01	0	0.25431	10.2877	9.75127	13.3822	0.585159	22.2011	42.2173	42.2173	4.24902	7.82349	9.70629	414.207
TCGA-E9-A243-01	0	0.254413	13.8475	20.1297	14.8797	1.88193	14.3253	49.3146	49.3146	9.85127	12.9172	5.74807	486.554
TCGA-D8-A1JG-01	0	0.254463	5.6667	3.73189	4.44202	0.366021	10.8196	72.5708	72.5708	3.12807	16.1498	7.88607	589.635
TCGA-D8-A3Z5-01	0	0.254523	3.12652	3.00589	1.91812	0.188157	4.88179	4.40745	4.40745	1.74566	10.6903	15.3548	388.885
TCGA-AC-A6NO-01	0	0.254692	2.46702	1.23673	1.32298	0.134288	1.26508	7.05627	7.05627	2.92116	10.8585	7.55347	597.633
TCGA-AO-A0J7-01	0	0.254706	0.604563	0.308375	0.188403	0.0800399	0.422981	3.27117	3.27117	0.815702	10.6882	3.42874	388.647
TCGA-A8-A0A7-01	0	0.254782	18.5201	48.8891	21.5193	0.529641	35.7998	35.2223	35.2223	7.5849	4.19768	6.14959	805.633
TCGA-D8-A3Z6-01	0	0.254857	1.70613	1.49667	0.745017	0.938268	0.996425	6.14616	6.14616	0.85559	9.67859	11.8128	989.962
TCGA-A8-A08P-01	0	0.255018	8.52137	11.6	5.37249	0.206531	2.10711	38.7886	38.7886	3.23137	5.16485	7.95123	622.045
TCGA-PE-A5DC-01	0	0.255086	4.63185	2.38004	2.3654	0.180018	1.18748	5.4691	5.4691	1.84029	15.5448	15.4499	314.259
TCGA-OL-A6VO-01	0	0.255115	3.89188	1.76343	2.15376	0.119254	1.16982	12.0688	12.0688	1.71489	4.90852	5.67623	203.913
TCGA-A8-A075-01	0	0.255174	3.86853	5.38246	6.29694	0.201344	8.02088	23.2876	23.2876	2.08635	8.14484	6.17228	850.324
TCGA-BH-A0HU-01	0	0.255357	1.86491	2.0236	1.52184	0.112157	0.629752	3.61237	3.61237	0.808229	5.94472	4.37004	289.137
TCGA-LQ-A4E4-01	0	0.255361	1.21353	2.74255	0.800253	0.10519	0.325161	6.68589	6.68589	1.1331	11.4025	6.9144	451.609
TCGA-AR-A5QP-01	0	0.255365	2.97487	5.69253	2.23355	0.312033	3.58724	8.03968	8.03968	4.38992	6.60564	8.42918	986.842
TCGA-HN-A2OB-01	0	0.255384	2.59009	3.00649	1.88785	0.172526	2.17536	10.4147	10.4147	3.86684	8.83009	13.6639	2219.53
TCGA-E2-A1IK-01	0	0.255429	3.52777	5.83881	3.26894	0.131194	3.32621	9.9175	9.9175	2.22028	11.1533	6.92976	105.674
TCGA-GM-A2DH-01	0	0.255463	13.8433	17.4075	10.524	0.559912	10.3025	24.2215	24.2215	9.02938	10.6939	7.79101	270.692
TCGA-BH-A0W5-01	0	0.255623	18.6223	6.4055	5.53699	0.307201	50.6603	16.3209	16.3209	7.57317	7.8218	9.56268	825.334
TCGA-BH-A0DI-01	0	0.25567	3.42641	3.85415	2.51095	0.195921	4.0609	17.4742	17.4742	4.99454	8.91404	15.8994	2679.66
TCGA-BH-A0GY-01	0	0.25569	2.52274	2.19575	1.89345	0.11131	4.9154	21.0003	21.0003	2.39912	10.9713	6.56052	516.48
TCGA-B6-A0IJ-01	0	0.255721	7.39253	7.40005	4.24894	0.24756	9.83771	47.5919	47.5919	9.2201	4.06072	3.85181	182.886
TCGA-A2-A4RW-01	0	0.255793	4.27792	5.59753	4.58638	0.241952	2.34688	11.7755	11.7755	5.93399	9.88953	12.2702	1332.37
TCGA-E9-A295-01	0	0.255854	3.05591	4.11066	1.83633	0.0958546	2.02535	6.48023	6.48023	4.79788	6.70941	11.2797	731.111
TCGA-B6-A0RM-01	0	0.255962	1.37641	0.544787	1.11179	0.0836913	0.634741	6.82878	6.82878	1.74917	5.41755	3.81317	198.489
TCGA-BH-A5IZ-01	0	0.255985	2.02533	3.09024	0.984886	0.0413387	0.786385	34.7461	34.7461	1.4492	22.7654	5.49531	358.841
TCGA-D8-A73X-01	0	0.256016	2.23671	1.67559	1.22455	0.175397	1.28843	9.56094	9.56094	2.43674	10.4343	5.91065	1317.64
TCGA-E2-A1BD-01	0	0.256055	1.29538	2.48773	1.28942	0.0808704	0.311149	4.64079	4.64079	1.63693	6.49009	11.123	509.9
TCGA-GM-A2DA-01	0	0.256117	8.26407	12.8786	6.54674	0.250467	6.02207	7.27652	7.27652	3.26928	5.08629	10.5212	848.627
TCGA-D8-A4Z1-01	0	0.25613	4.65509	4.88662	6.36496	0.309925	4.40593	12.874	12.874	4.72224	13.7532	19.4409	841.625
TCGA-B6-A0RS-01	0	0.256162	3.55313	6.26298	4.41603	0.0849006	1.65185	19.9252	19.9252	1.83928	7.02828	13.7728	316.068
TCGA-EW-A1OW-01	0	0.256177	1.76574	1.3594	2.88323	0.270839	1.89949	16.1823	16.1823	2.87287	9.37241	11.3404	1110.76
TCGA-A2-A0EV-01	0	0.256251	4.18406	4.31219	2.69053	0.18648	2.44741	17.9045	17.9045	2.68032	14.0022	6.63287	836.286
TCGA-EW-A1PF-01	0	0.256254	3.3554	3.42705	1.49972	0.170707	4.0281	14.4	14.4	3.89852	15.4357	15.8975	1305.45
TCGA-OL-A5RZ-01	0	0.256448	1.14137	0.550056	0.676827	0.0709752	0.40233	3.42906	3.42906	0.755411	5.62862	3.74803	134.72
TCGA-A1-A0SI-01	0	0.25649	6.06383	13.5116	6.92898	0.26502	3.16733	20.1143	20.1143	3.08113	11.9067	8.52122	3209.76
TCGA-D8-A1Y2-01	0	0.256492	6.2552	5.52734	4.75815	0.197892	4.89343	41.2386	41.2386	2.39099	5.5165	6.70224	843.453
TCGA-BH-A0HX-01	0	0.256592	2.27624	1.50399	1.42762	0.102479	0.827496	9.3214	9.3214	2.43176	34.4563	11.8214	689.433
TCGA-A2-A0YD-01	0	0.256648	4.76917	5.19289	4.32341	0.254998	2.60457	17.8986	17.8986	5.80683	12.773	21.8844	1747.48
TCGA-E2-A159-01	0	0.256695	8.55121	9.06653	11.0856	0.892054	6.27456	28.8288	28.8288	5.44196	9.16329	6.6558	429.938
TCGA-A2-A0T4-01	0	0.256707	4.13401	7.22191	3.53079	0.137437	1.83964	14.9004	14.9004	5.40319	10.5487	15.2675	1192.96
TCGA-E2-A14N-01	0	0.256799	3.74399	1.77485	1.52059	0.148595	1.80243	10.5711	10.5711	1.55848	2.89696	2.65073	78.7554
TCGA-D8-A1XK-01	0	0.256827	3.09733	3.73231	8.48394	0.266049	0.844266	23.0703	23.0703	2.6469	10.576	3.76898	169.67
TCGA-B6-A0RV-01	0	0.256856	4.34314	7.8657	3.27323	0.107688	2.86943	8.08763	8.08763	5.50617	8.87447	11.2016	273.317
TCGA-E9-A1N8-01	0	0.256861	1.92718	0.802324	3.71688	0.059772	0.109005	8.74234	8.74234	0.583964	6.85325	3.41875	166.097
TCGA-E2-A15O-01	0	0.256884	2.98361	0.277158	1.26577	0.0923089	0.935943	9.96978	9.96978	2.25908	14.0861	5.80906	225.161
TCGA-D8-A146-01	0	0.25696	3.06428	3.9725	2.28435	0.229016	9.03863	15.653	15.653	4.64469	35.2855	12.025	1248.51
TCGA-E2-A14R-01	0	0.257072	4.69851	4.65142	3.73796	0.144603	6.25976	14.5064	14.5064	2.26115	5.14633	4.85601	106.125
TCGA-GM-A2D9-01	0	0.257137	2.29296	1.34946	0.956794	0.169905	1.17	5.94954	5.94954	2.22113	5.85664	8.92408	583.363
TCGA-E2-A107-01	0	0.257155	2.00712	4.08904	0.904772	0.0744276	0.430711	4.2068	4.2068	2.20752	9.234	7.81353	261.062
TCGA-D8-A1X5-01	0	0.257246	1.49938	2.17256	1.6572	0.0486169	1.50069	23.1435	23.1435	1.42151	12.0968	5.79273	799.536
TCGA-A2-A0YK-01	0	0.25727	14.9786	27.0559	9.81989	0.445299	26.7024	18.5829	18.5829	14.8619	11.6805	22.0487	756.665
TCGA-OL-A66K-01	0	0.25732	2.31521	1.55994	1.2565	0.12357	1.11835	6.50472	6.50472	1.62287	11.7839	8.91669	1182.01
TCGA-AN-A0AT-01	0	0.257328	2.91998	4.38002	2.89431	0.106651	3.27258	12.5361	12.5361	1.56863	5.57859	3.73975	207.016
TCGA-AN-A0FZ-01	0	0.257371	1.60888	0.429128	0.407467	0.0874871	4.53237	4.12293	4.12293	0.693869	8.5389	9.79581	654.008
TCGA-A8-A09I-01	0	0.257414	2.58654	3.4968	5.98538	0.265578	1.58488	34.184	34.184	1.42698	7.68	4.3248	511.276
TCGA-A2-A0CX-01	0	0.257416	5.63882	2.38969	3.58765	0.103602	0.656284	17.5948	17.5948	1.22586	6.1283	7.90971	796.837
TCGA-D8-A1XA-01	0	0.25745	1.56768	0.798805	1.65621	0.236369	4.27727	21.2148	21.2148	1.06851	13.9457	3.63372	549.901
TCGA-A8-A06R-01	0	0.257489	3.33068	0.945951	1.19207	0.314132	7.60313	16.4874	16.4874	1.70096	6.37928	13.4126	879.882
TCGA-B6-A0WS-01	0	0.25749	10.7741	5.35245	6.32832	0.435526	4.4992	33.972	33.972	7.41201	8.18819	8.92924	955.491
TCGA-D8-A27G-01	0	0.257632	5.03946	9.00187	4.57467	0.252775	1.85137	14.9435	14.9435	4.69769	9.06923	8.39617	1442.36
TCGA-BH-A0HF-01	0	0.257647	2.34749	2.22158	2.06363	0.127279	2.49991	13.5713	13.5713	3.85718	10.7547	13.2174	1255.23
TCGA-AN-A0XT-01	0	0.257664	1.31613	0.903989	1.01048	0.267623	1.84666	4.95025	4.95025	2.69461	19.3536	20.7861	232.592
TCGA-A8-A09Q-01	0	0.257687	4.57326	2.68608	2.37407	0.217215	5.79014	28.2947	28.2947	3.60208	6.01401	5.95855	382.518
TCGA-E2-A1IF-01	0	0.25771	2.70046	1.91584	1.06633	0.228678	1.67961	6.91933	6.91933	2.43276	6.46757	11.2113	1257.09
TCGA-BH-A0HN-01	0	0.257755	0.88629	0.168381	0.113277	0.0462541	0.342128	9.02193	9.02193	0.849322	10.4773	2.88416	147.952
TCGA-AC-A6IX-01	0	0.257776	4.36291	4.21616	3.63316	0.223887	3.89956	17.2531	17.2531	4.57869	11.262	19.9834	1383.37
TCGA-A7-A5ZX-01	0	0.25782	2.18593	1.33372	0.767425	0.116898	0.936333	6.44067	6.44067	2.34107	9.23962	9.65196	1129.26
TCGA-OL-A5D6-01	0	0.25783	2.03007	1.32074	0.583341	0.0993156	1.65211	47.8959	47.8959	1.68003	10.8282	10.356	970.462
TCGA-A8-A076-01	0	0.257967	1.77782	1.55177	1.04693	0.150459	1.62177	21.2166	21.2166	1.52343	10.8825	7.0195	1252.82
TCGA-AN-A0AL-01	0	0.258016	4.32331	1.89214	3.59915	0.276484	19.7769	14.7491	14.7491	2.26564	10.0231	13.2227	969.537
TCGA-AC-A7VB-01	0	0.258065	1.91652	0.0869481	1.40657	0.0754345	1.30102	2.754	2.754	0.812815	13.6067	6.85243	149.074
TCGA-MS-A51U-01	0	0.258127	5.9182	5.79781	3.33203	0.275343	4.36218	8.42624	8.42624	3.16038	9.54107	12.1173	1333.01
TCGA-E9-A2JS-01	0	0.258191	1.57581	0.933955	1.85727	0.0846118	0.335284	9.56171	9.56171	0.772922	5.5621	4.65186	618.096
TCGA-E2-A1B5-01	0	0.258191	27.3475	29.0369	10.7995	0.520499	27.1223	15.9676	15.9676	8.84989	6.54287	14.1166	228.996
TCGA-A8-A09B-01	0	0.25827	1.68895	1.47578	1.6631	0.116005	0.569479	7.2251	7.2251	1.57302	11.9375	7.95088	763.6
TCGA-A8-A0A6-01	0	0.258392	7.81917	16.7386	10.4158	0.573711	7.91277	19.8152	19.8152	6.949	7.92307	9.76223	282.782
TCGA-BH-A0HW-01	0	0.258489	0.711423	0.0828571	0.349159	0.0607401	0.763278	2.77351	2.77351	0.430454	16.2186	8.72019	98.692
TCGA-OL-A5RV-01	0	0.258504	2.48545	2.96482	1.06284	0.142905	2.68808	7.26621	7.26621	3.48696	11.9599	9.90237	564.632
TCGA-S3-A6ZH-01	0	0.25854	2.36191	6.45875	1.63932	0.123901	3.01083	8.1712	8.1712	2.93317	6.25089	5.47092	196.793
TCGA-AN-A0XR-01	0	0.258555	1.72132	0.174131	0.550344	0.0926515	0.41844	51.0112	51.0112	2.18644	12.3313	4.693	499.906
TCGA-AR-A2LN-01	0	0.258626	3.81389	3.57754	2.47531	0.353387	4.70186	12.5184	12.5184	6.17011	16.089	26.4092	1619.46
TCGA-A2-A259-01	0	0.258676	4.53653	1.47419	2.00724	0.185087	7.91526	13.4676	13.4676	6.72565	11.9456	14.5397	527.773
TCGA-AO-A0JM-01	0	0.258726	2.06628	0.825719	0.806339	0.110846	0.81228	12.1036	12.1036	1.24989	12.2448	7.46525	1241.12
TCGA-AR-A2LR-01	0	0.258753	1.74484	13.6285	39.6485	0.83794	0.750626	13.0288	13.0288	2.5589	6.90243	10.7146	600.884
TCGA-JL-A3YX-01	0	0.258766	1.36665	1.08416	0.883364	0.0786928	1.19677	3.46245	3.46245	1.0729	5.71285	6.06773	612.168
TCGA-AC-A2QI-01	0	0.25903	5.46211	5.49465	3.3042	0.202549	4.17461	16.3314	16.3314	3.49825	13.2362	15.9871	1310.14
TCGA-AC-A2BK-01	0	0.259032	1.13367	1.6843	16.0043	0.079375	1.37193	9.68976	9.68976	0.414573	6.34184	7.03902	65.8692
TCGA-A2-A0SY-01	0	0.259034	4.20382	4.07971	2.20507	0.0700316	9.70203	13.6276	13.6276	4.88239	10.0658	10.5189	657.278
TCGA-E2-A14U-01	0	0.259072	2.41684	2.97082	1.02451	0.106992	0.746652	7.67378	7.67378	1.41079	9.46368	8.08417	367.954
TCGA-C8-A273-01	0	0.259257	1.47266	0.663494	1.04395	0.0790894	0.744974	10.1113	10.1113	1.3171	7.39144	6.65386	777.978
TCGA-AO-A12E-01	0	0.259337	1.76597	1.14261	1.26715	0.0962694	1.73714	18.0194	18.0194	2.26753	10.271	12.8415	306.169
TCGA-D8-A27R-01	0	0.259358	4.10969	8.38398	2.68868	0.171308	2.38669	17.3971	17.3971	3.68665	4.28876	7.43692	444.772
TCGA-A7-A5ZW-01	0	0.259362	3.42749	3.89041	3.15598	0.137005	0.808304	8.81507	8.81507	6.59327	8.41755	10.0948	1786.2
TCGA-A7-A4SC-01	0	0.259479	3.83803	5.90294	3.80271	0.234922	2.16013	12.5788	12.5788	4.97443	25.2185	19.8717	1217.06
TCGA-E9-A248-01	0	0.259532	14.0144	16.6822	13.9638	0.823887	26.787	31.1819	31.1819	5.89902	6.24879	3.99421	188.468
TCGA-BH-A28O-01	0	0.259577	4.98306	5.26107	3.09638	0.375461	3.89161	9.58567	9.58567	3.76492	9.94506	19.1949	1356.47
TCGA-A2-A0D4-01	0	0.259651	0.835867	0.126376	0.568433	0.0992777	0.535175	3.96934	3.96934	1.07929	8.01163	10.2102	187.851
TCGA-BH-A0GZ-01	0	0.259651	1.1721	1.4309	1.18573	0.383318	1.05412	5.99843	5.99843	1.95466	12.4231	9.66249	777.855
TCGA-GI-A2C9-01	0	0.259686	2.31806	3.68863	1.44024	0.0858964	0.208975	20.232	20.232	9.35595	5.08714	4.2111	948.577
TCGA-LL-A740-01	0	0.259698	2.23388	0.57739	0.602829	0.0554374	0.581119	48.119	48.119	4.0936	14.4629	12.1046	1067.29
TCGA-S3-AA11-01	0	0.25972	2.29414	0.493876	0.360547	0.148525	0.547459	5.91162	5.91162	0.804673	10.1491	5.36756	464.058
TCGA-A2-A0SV-01	0	0.259749	2.55327	0.852817	1.75317	0.0944	0.737349	57.9691	57.9691	1.51632	4.1881	7.86347	985.14
TCGA-A8-A06T-01	0	0.259759	3.1021	3.92244	3.57645	0.338198	1.59232	8.86589	8.86589	2.66218	9.95196	5.34491	491.638
TCGA-A2-A0CY-01	0	0.259835	1.06433	5.40279	0.299862	0.1017	0.0879789	2.4404	2.4404	0.587739	8.03186	2.73366	61.8529
TCGA-AR-A250-01	0	0.259958	3.77735	2.33719	1.83681	0.222948	1.33969	25.3026	25.3026	2.72953	16.8003	11.3163	1395.04
TCGA-B6-A2IU-01	0	0.260251	1.68629	1.35628	0.631126	0.066616	0.996661	3.91591	3.91591	1.53755	13.0345	9.17191	314.972
TCGA-EW-A424-01	0	0.260266	2.2885	0.649608	0.662997	0.15942	1.42843	3.639	3.639	1.20584	6.30145	7.31085	1098.37
TCGA-AC-A5XU-01	0	0.260443	3.05432	3.57665	1.93208	0.101584	2.71523	7.06231	7.06231	1.16474	6.45619	12.1472	906.229
TCGA-A8-A07L-01	0	0.260457	1.24865	0.421086	0.710719	0.0938828	0.711856	8.25664	8.25664	1.24278	8.26695	7.58161	756.594
TCGA-BH-A0BO-01	0	0.26049	1.67169	1.72338	1.51053	0.106568	2.45333	12.8735	12.8735	4.84488	26.4731	22.9912	1004.49
TCGA-BH-A0HQ-01	0	0.260505	1.26763	0.438463	0.405378	0.135484	0.90577	7.87505	7.87505	2.29828	11.981	7.94757	1233.14
TCGA-S3-AA0Z-01	0	0.260687	6.43764	5.99933	19.4754	0.784342	2.88574	27.896	27.896	3.07001	39.6005	8.99296	244.697
TCGA-D8-A1XM-01	0	0.26077	5.46645	9.12347	3.69086	0.172665	3.66548	28.4899	28.4899	8.93333	12.2646	10.8595	1054.48
TCGA-A2-A1FW-01	0	0.260816	1.67274	1.89088	1.48946	0.170507	1.63743	9.72113	9.72113	1.71009	19.6916	6.71765	317.554
TCGA-C8-A1HO-01	0	0.260829	1.39336	0.9744	1.44804	0.165316	1.12256	6.92544	6.92544	1.01139	7.04339	5.48178	231.346
TCGA-A8-A08G-01	0	0.260861	2.72407	2.73301	2.61324	0.235133	1.13761	16.8704	16.8704	2.13734	9.02116	5.47311	692.512
TCGA-LL-A442-01	0	0.260914	0.624165	0.213207	1.01439	0.0887981	3.12628	26.2115	26.2115	0.952698	10.5935	11.9079	124.103
TCGA-EW-A6S9-01	0	0.261013	3.53067	0.6315	1.04645	0.10949	3.38679	9.19388	9.19388	1.25993	13.8616	7.83945	1609.95
TCGA-D8-A27I-01	0	0.261034	6.29157	5.80564	3.53162	0.32158	4.37792	18.1574	18.1574	10.726	12.1417	21.9246	1703.04
TCGA-AN-A0XL-01	0	0.261061	2.05624	1.50052	2.95599	0.197629	0.560437	10.6193	10.6193	5.54077	10.5752	27.1284	1064.99
TCGA-B6-A0WY-01	0	0.261097	2.69331	4.89195	2.04402	0.104736	2.13982	11.6281	11.6281	2.34746	6.15845	10.5281	759.901
TCGA-E9-A1NI-01	0	0.261128	1.03102	0.400752	0.61506	0.059327	0.463095	10.2932	10.2932	1.56846	7.57251	6.99342	928.735
TCGA-A1-A0SO-01	0	0.261223	1.22017	0.587328	1.04053	0.0630636	1.08601	5.88161	5.88161	1.0694	4.57109	5.2863	102.04
TCGA-AR-A252-01	0	0.261226	19.8359	23.2301	20.7629	1.44874	12.5328	30.9543	30.9543	14.9849	22.5256	14.4276	375.045
TCGA-AN-A046-01	0	0.261231	5.62989	9.02721	6.71798	0.232245	0.831063	13.467	13.467	2.65275	6.40667	5.08279	618.114
TCGA-BH-A0B7-01	0	0.261279	8.01228	12.3808	6.83078	0.299102	10.1523	19.9098	19.9098	8.65321	10.2228	18.4687	703.253
TCGA-C8-A12N-01	0	0.261289	2.31595	1.33045	0.805967	0.0554276	0.544346	14.389	14.389	12.5895	6.48648	7.11272	1540.81
TCGA-AR-A1AM-01	0	0.261293	4.66545	7.27162	2.90029	0.158594	3.78562	11.6967	11.6967	5.50364	10.2941	9.22453	962.24
TCGA-A8-A08J-01	0	0.261334	1.30924	1.66748	1.20509	0.150975	4.00661	21.992	21.992	1.03966	6.05268	6.50806	845.047
TCGA-D8-A1JI-01	0	0.261335	0.995971	1.26162	1.15503	0.0994834	3.2444	10.2343	10.2343	1.3262	10.3968	7.87219	211.553
TCGA-E2-A14Q-01	0	0.261337	3.1116	5.17391	1.78621	4.16624	1.48535	5.02777	5.02777	3.17944	20.1051	9.14765	448.527
TCGA-B6-A0IC-01	0	0.261384	0.777847	0.0408921	0.106182	3.66412	0.478442	6.24651	6.24651	0.918043	15.1119	3.3999	30.738
TCGA-A2-A0EW-01	0	0.261437	3.90395	9.60689	4.64918	0.22317	4.46897	17.4966	17.4966	6.29241	11.627	23.0878	1302.88
TCGA-AC-A8OS-01	0	0.261509	5.65323	6.17936	3.58485	0.286108	4.28991	16.1619	16.1619	4.47372	9.31507	18.7768	1352.35
TCGA-LL-A73Y-01	0	0.261721	8.9677	8.44481	3.8217	0.21892	7.56258	13.6008	13.6008	10.0954	7.12842	19.5	1016.44
TCGA-AO-A0JJ-01	0	0.261759	6.70763	12.6526	5.21489	0.218198	9.01476	17.9666	17.9666	7.57353	26.7459	15.6773	837.518
TCGA-AN-A0FN-01	0	0.261802	11.3752	7.59536	4.77987	0.444844	14.3267	17.6216	17.6216	9.37848	8.2738	29.1056	2402.08
TCGA-AR-A2LK-01	0	0.261942	1.5775	2.5052	0.652888	0.0750873	1.27776	18.6721	18.6721	1.85143	10.7733	5.68516	601.383
TCGA-AN-A04D-01	0	0.262074	0.796873	2.42932	0.434144	0.140837	0.215624	2.79986	2.79986	0.784672	4.26965	4.97122	80.7441
TCGA-A8-A08S-01	0	0.262142	1.25039	0.734651	1.04952	0.117666	0.83142	13.1684	13.1684	2.59565	9.00948	4.73176	495.895
TCGA-A8-A0A4-01	0	0.262212	2.21786	2.27513	2.65909	0.234324	0.81485	7.57614	7.57614	3.41682	13.4134	11.5127	752.04
TCGA-AC-A4ZE-01	0	0.26229	3.10695	3.84492	2.25475	0.289822	1.19516	8.34276	8.34276	1.9052	14.809	17.21	228.069
TCGA-GM-A5PX-01	0	0.262362	3.12085	2.08883	1.95629	0.164577	0.62183	5.45969	5.45969	2.83981	8.85425	14.9715	976.295
TCGA-EW-A1P1-01	0	0.262366	5.60455	5.9624	5.13759	0.353328	1.05834	25.6985	25.6985	10.5077	12.0095	41.2913	1182.46
TCGA-AC-A2BM-01	0	0.26238	5.24615	3.05921	2.23124	0.254653	2.51718	13.1506	13.1506	2.49615	8.04739	5.39664	367.072
TCGA-A8-A07B-01	0	0.262489	1.08639	0.783344	0.627074	0.173584	0.39	8.50028	8.50028	1.47327	9.95194	6.03512	601.3
TCGA-E9-A22G-01	0	0.262491	1.8189	1.36264	2.60928	0.119928	0.221301	9.40627	9.40627	2.57612	6.11825	3.87591	109.257
TCGA-BH-A1FB-01	0	0.262552	10.429	11.4267	6.67592	0.502441	13.5504	21.0226	21.0226	16.6985	11.3924	12.3979	1124.85
TCGA-A8-A07E-01	1	0.262588	4.44068	8.79456	3.87884	0.246065	0.836843	16.479	16.479	8.29965	9.80346	26.1831	1429.59
TCGA-A2-A0CZ-01	1	0.262589	3.92536	6.57721	2.94404	0.207116	3.32626	10.3219	10.3219	4.50109	5.98149	12.9749	1874.49
TCGA-A8-A0A2-01	1	0.262632	2.82285	4.71713	3.33114	0.280529	4.31029	10.6926	10.6926	2.00727	10.89	6.90823	773.62
TCGA-A2-A0YT-01	1	0.262689	1.60453	4.79054	1.94051	0.0946126	0.313029	12.1766	12.1766	2.97257	6.50647	10.0304	190.545
TCGA-AR-A24L-01	1	0.262737	1.17313	2.11682	1.20733	0.16769	1.29446	9.61516	9.61516	2.37441	18.9987	14.0242	1192
TCGA-BH-A0DE-01	1	0.26282	3.30053	4.85255	3.08272	0.210136	0.997304	15.4016	15.4016	4.47867	10.6717	23.5689	601.165
TCGA-AO-A03P-01	1	0.262827	1.09045	0.456224	0.809349	0.0832411	0.923913	4.84082	4.84082	0.74438	11.2261	6.91427	205.167
TCGA-A2-A04Y-01	1	0.262917	3.10786	5.46621	3.08222	0.211754	1.71253	14.2174	14.2174	1.95774	8.85844	6.2831	147.358
TCGA-A2-A1G0-01	1	0.262928	4.24639	5.78643	2.80554	0.38611	6.38161	13.9697	13.9697	8.97914	10.3339	14.7981	850.646
TCGA-BH-A0DH-01	1	0.262975	1.87624	2.79606	1.54677	0.0721163	4.44242	6.74289	6.74289	1.28553	7.67002	6.04546	243.168
TCGA-S3-AA12-01	1	0.263017	1.31792	0.51615	0.655814	0.0631286	1.01071	5.53803	5.53803	0.640413	8.21355	4.36232	336.068
TCGA-D8-A27L-01	1	0.263116	5.72897	7.90226	2.55202	0.313656	3.45916	19.331	19.331	7.2307	11.1024	11.4392	1382.47
TCGA-BH-A0W4-01	1	0.263149	1.47564	0.95364	0.692018	0.0796472	0.509321	6.84079	6.84079	2.24543	13.8316	12.7922	1102.49
TCGA-AQ-A1H2-01	1	0.26317	1.53782	3.26853	1.03479	0.0731552	0.415912	12.0436	12.0436	0.555474	10.4769	3.49591	219.224
TCGA-D8-A140-01	1	0.26324	4.88868	3.66301	4.059	0.238328	14.2592	16.407	16.407	2.7943	18.1028	9.82326	428.32
TCGA-W8-A86G-01	1	0.263285	2.64089	1.44855	0.935439	0.177007	1.3756	3.90004	3.90004	1.35616	9.0981	7.72359	746.306
TCGA-A8-A07W-01	1	0.263324	1.91821	1.52214	1.24006	0.125335	1.3462	20.8874	20.8874	1.46857	7.3567	5.67359	583.105
TCGA-AO-A1KT-01	1	0.263369	1.60986	0.678362	0.795278	0.0701711	0.962924	12.584	12.584	1.15073	7.11405	7.42842	669.549
TCGA-EW-A1J2-01	1	0.263404	4.13142	5.92961	4.11272	0.270106	0.964543	25.9453	25.9453	4.68851	13.9626	14.6172	1274.87
TCGA-AO-A0J3-01	1	0.263469	1.24663	1.62285	0.749347	0.0980805	0.302743	4.26391	4.26391	0.86973	12.5192	5.22407	61.7681
TCGA-E9-A1RE-01	1	0.263665	1.42173	1.5133	1.08133	0.101838	1.44349	4.62934	4.62934	1.03333	8.67695	5.95876	315.646
TCGA-EW-A1J1-01	1	0.263726	3.35054	7.53884	4.183	0.275852	2.51225	12.8728	12.8728	2.90281	13.1419	5.42942	196.042
TCGA-D8-A27T-01	1	0.263733	5.50324	6.20992	5.2851	0.23587	2.12925	15.8665	15.8665	3.68402	9.26513	10.1329	1958.55
TCGA-A7-A3IZ-01	1	0.263806	1.11502	0.764589	0.435371	0.156635	0.971005	8.11028	8.11028	1.33689	22.6246	10.6983	185.766
TCGA-AO-A0JG-01	1	0.263817	8.56386	15.5183	9.35098	0.576955	7.19531	11.18	11.18	7.05112	26.0689	20.3147	770.104
TCGA-C8-A8HP-01	1	0.263869	8.49918	7.48551	5.75742	0.402318	15.0564	20.8255	20.8255	3.84232	4.46083	5.85763	432.678
TCGA-A8-A09A-01	1	0.263893	3.5063	6.34149	2.95061	0.222017	1.03887	13.5004	13.5004	4.6406	8.5181	10.4315	883.83
TCGA-E9-A22A-01	1	0.263904	5.85991	7.97365	6.09648	0.231024	1.81426	23.6687	23.6687	2.97576	9.26384	10.8226	1847.84
TCGA-B6-A0RH-01	1	0.26392	1.63067	1.48774	2.42809	0.090206	1.11447	9.73924	9.73924	0.753951	4.28604	5.3975	695.225
TCGA-D8-A1JB-01	1	0.263926	12.5082	31.5478	11.1299	0.683346	17.7022	18.0387	18.0387	9.08747	11.6604	12.2174	447.754
TCGA-AN-A0FS-01	1	0.263957	1.16704	1.31651	1.15552	0.123271	0.9324	7.24538	7.24538	4.48236	13.6313	16.162	1242.8
TCGA-UU-A93S-01	1	0.264024	1.24547	0.519651	3.05065	0.151267	0.461555	18.3196	18.3196	0.380347	4.34337	4.6029	82.8417
TCGA-A8-A09T-01	1	0.264054	1.51516	0.83302	1.56925	0.0124626	0.223883	11.9528	11.9528	0.727605	7.74529	5.0498	667.985
TCGA-E9-A1NF-01	1	0.264103	1.90457	1.50214	2.02517	0.180776	0.516082	17.0156	17.0156	1.72228	5.87795	13.7383	2576.48
TCGA-AR-A2LM-01	1	0.264192	3.92533	5.40908	3.21532	0.239858	1.05118	12.1252	12.1252	5.15897	17.5071	10.7034	1752.57
TCGA-AO-A12A-01	1	0.264227	4.21204	5.86815	3.88026	0.336082	4.07716	10.1536	10.1536	4.39432	11.1116	13.0024	651.098
TCGA-C8-A275-01	1	0.264243	7.02771	5.8698	8.72155	0.637686	10.7085	47.0703	47.0703	5.37206	9.39698	7.25504	336.019
TCGA-A2-A3XU-01	1	0.264297	0.426354	0.346233	0.291698	0.0325464	0.296401	11.4256	11.4256	0.188966	2.20849	2.01661	80.3707
TCGA-E9-A227-01	1	0.264303	5.04124	8.21301	6.03618	0.258719	2.99946	41.5956	41.5956	9.74236	14.0195	12.7676	594.612
TCGA-A2-A25E-01	1	0.264313	2.2166	1.93305	1.5342	0.151008	2.97787	11.1054	11.1054	2.93175	6.82217	7.70958	338.368
TCGA-AN-A0AS-01	1	0.264386	1.18639	1.37175	0.968976	0.160129	0.268529	15.9885	15.9885	0.66859	6.31322	6.34919	1686.65
TCGA-A2-A0D1-01	1	0.264595	0.88528	1.27069	0.963479	0.0672227	0.362275	3.82611	3.82611	0.446628	6.13632	8.00972	380.645
TCGA-AO-A12B-01	1	0.264676	0.80376	0.731273	0.533116	0.0636962	2.15486	4.48896	4.48896	0.626418	8.66685	5.62814	85.6777
TCGA-A2-A0YI-01	1	0.264747	7.01157	11.8701	6.30228	0.331938	6.6668	27.2748	27.2748	7.53709	30.2566	10.8944	605.007
TCGA-A1-A0SG-01	1	0.264759	2.34265	2.96344	1.36992	0.132591	14.4036	8.97445	8.97445	3.35164	5.79224	8.30272	813.687
TCGA-A8-A09X-01	1	0.264781	6.5272	10.1826	5.88712	0.563299	3.8496	37.908	37.908	2.62263	5.29382	8.98191	499.851
TCGA-AO-A12G-01	1	0.264879	1.63226	1.59742	1.36969	0.061304	0.805042	5.05581	5.05581	2.18494	8.02409	11.3119	490.803
TCGA-BH-A0BR-01	1	0.2649	3.06855	2.24653	2.67018	0.111205	0.501159	24.5392	24.5392	3.38006	9.32058	12.3689	1415.17
TCGA-BH-A0EB-01	1	0.264943	3.55872	4.49953	2.73374	0.886086	2.88381	19.2906	19.2906	6.36654	8.05325	11.0398	744.214
TCGA-AR-A1AI-01	1	0.264948	9.15293	9.45867	8.71502	0.533012	9.86438	34.2865	34.2865	4.75255	9.12987	4.84588	169.63
TCGA-BH-A0BA-01	1	0.264973	4.12645	5.44445	2.48865	0.237972	4.6901	21.5054	21.5054	4.90833	12.0387	19.4648	470.921
TCGA-E2-A1IO-01	1	0.264992	7.49889	9.80161	4.90322	0.451017	5.3556	13.6222	13.6222	6.91766	12.3428	12.8969	2722.17
TCGA-C8-A1HG-01	1	0.265022	6.15325	12.5225	9.00982	0.419174	7.02597	17.9328	17.9328	3.58012	3.98986	4.05829	375.881
TCGA-A1-A0SP-01	1	0.265035	2.97293	1.17277	4.86433	0.0952142	3.124	41.5024	41.5024	7.13445	4.33179	5.85106	302.815
TCGA-BH-A0E0-01	1	0.265086	2.35971	0.468801	0.58982	0.0312349	0.617155	9.29415	9.29415	6.32879	6.53415	6.28505	113.708
TCGA-A8-A08L-01	1	0.265169	6.23068	6.28352	6.96155	0.482532	1.9188	19.1069	19.1069	5.35221	11.3357	10.2824	496.918
TCGA-A8-A07J-01	1	0.265183	2.76524	2.93914	2.20728	0.173906	1.41191	38.5977	38.5977	6.70624	13.3756	16.5986	1509.53
TCGA-AN-A0AK-01	1	0.265191	1.62372	1.27181	1.25891	0.119709	1.00587	10.4271	10.4271	0.972438	5.0529	2.96541	206.884
TCGA-A8-A093-01	1	0.265252	1.06441	0.669323	0.463828	0.113932	0.663467	5.63883	5.63883	1.28901	11.5663	6.88722	1611.18
TCGA-S3-AA14-01	1	0.265366	2.24153	1.79455	0.820737	0.198905	2.43326	7.86998	7.86998	1.69976	10.3718	9.60715	1833.91
TCGA-B6-A409-01	1	0.265403	2.84075	1.52093	0.95031	0.0957628	0.833273	13.1917	13.1917	1.25132	3.19951	6.17075	378.951
TCGA-E2-A1IU-01	1	0.265405	1.84487	3.7183	1.54466	0.142235	7.32817	7.09104	7.09104	2.14243	14.1995	8.88724	206.797
TCGA-AO-A12D-01	1	0.265414	6.01096	4.10805	4.45472	0.387943	4.32184	22.862	22.862	3.06974	9.51628	6.23473	644.856
TCGA-AQ-A04J-01	1	0.265462	9.34763	10.309	4.19374	0.294519	28.2436	15.758	15.758	6.68992	9.03805	16.4656	435.993
TCGA-D8-A27W-01	1	0.265483	2.84534	3.54134	4.144	0.0805206	5.52301	13.7597	13.7597	1.69841	10.8083	7.05427	352.565
TCGA-E2-A10B-01	1	0.265498	3.35133	3.98783	2.64598	0.138568	1.83667	12.2568	12.2568	2.87031	15.062	8.09382	859.174
TCGA-BH-A0BV-01	1	0.265524	3.94525	8.40709	3.11841	0.236211	2.75406	15.8162	15.8162	2.39139	18.9213	8.87963	994.033
TCGA-A2-A0D2-01	1	0.265568	4.29614	6.78633	4.26113	0.276601	4.10853	17.351	17.351	4.27324	5.80507	8.58597	650.214
TCGA-D8-A1XD-01	1	0.265678	1.49075	0.396357	0.496162	0.210612	0.449032	5.54513	5.54513	0.934845	12.2402	7.0269	1266.43
TCGA-D8-A27H-01	1	0.265722	2.35884	1.5284	8.71649	0.119293	0.791969	11.7622	11.7622	2.34015	10.8769	10.9718	1205.78
TCGA-C8-A26V-01	1	0.265771	1.65456	2.01839	2.82665	0.302499	0.735754	97.1821	97.1821	1.98691	10.0906	5.89111	481.653
TCGA-A8-A07F-01	1	0.265805	3.36859	3.64269	3.61829	0.312946	2.96367	21.9406	21.9406	3.0548	16.7539	8.86084	728.17
TCGA-BH-A18N-01	1	0.265885	0.631723	0.202704	3.81415	2.04091	0.336078	9.09862	9.09862	1.03283	11.597	13.1133	327.28
TCGA-D8-A1JU-01	1	0.265974	3.87357	6.31828	4.8713	0.179538	1.21744	20.4764	20.4764	10.5077	10.9366	19.6048	2337.02
TCGA-EW-A2FW-01	1	0.266011	1.66646	1.92533	0.910007	0.070511	1.55052	5.2234	5.2234	1.12324	10.0771	9.66064	380.519
TCGA-D8-A1JS-01	1	0.26606	0.370968	0.20649	0.347157	0.0589244	0.36673	2.90873	2.90873	0.400496	6.22389	3.78427	42.3593
TCGA-AR-A0TS-01	1	0.266091	19.1859	16.5453	7.29078	0.707763	52.8779	25.1349	25.1349	11.3855	6.28281	12.6612	607.148
TCGA-A7-A0CD-01	1	0.26611	1.04187	0.800849	1.11045	0.138883	0.597931	5.39979	5.39979	0.956378	13.2383	10.3147	377.108
TCGA-BH-A0AV-01	1	0.266144	1.82768	0.469395	46.7611	0.238295	1.35557	17.152	17.152	2.09287	8.53719	12.2082	1687.17
TCGA-AC-A3W7-01	1	0.266156	4.04301	3.6474	2.20781	0.16889	1.10058	7.66551	7.66551	2.79623	11.4624	12.5343	1571.41
TCGA-AN-A0XP-01	1	0.266177	1.33122	0.367428	0.850848	0.204985	1.50388	6.25504	6.25504	0.630557	10.9196	8.18948	643.165
TCGA-A8-A08T-01	1	0.266189	2.12777	1.53602	1.57007	0.161617	1.99361	10.9886	10.9886	1.71482	9.85873	6.80983	400.943
TCGA-A2-A3XS-01	1	0.266221	5.1119	13.1721	4.3177	0.177059	5.08396	8.94839	8.94839	3.72524	4.8455	9.23634	449.236
TCGA-BH-A18M-01	1	0.266237	2.59285	2.83952	2.28712	0.175509	1.13494	11.3574	11.3574	3.1267	9.90625	14.3146	1360.86
TCGA-AR-A5QN-01	1	0.266243	2.84117	3.22537	2.2514	0.193095	2.5814	9.82848	9.82848	2.61351	13.0453	13.8752	784.636
TCGA-E2-A14P-01	1	0.266267	3.25734	3.45136	2.61059	0.213599	5.45858	28.6703	28.6703	2.72747	6.43863	5.47764	188.78
TCGA-BH-A0BC-01	1	0.266385	4.43067	4.93533	2.84491	0.137249	3.4143	18.5112	18.5112	3.04242	9.50666	18.6378	739.79
TCGA-AQ-A04H-01	1	0.266494	1.47408	1.32474	1.18924	0.144998	0.823364	9.58723	9.58723	1.74525	11.0595	14.478	391.937
TCGA-A1-A0SD-01	1	0.266547	2.58231	1.21066	1.30427	0.178842	1.27231	12.3035	12.3035	3.62465	40.0189	15.6532	716.837
TCGA-E2-A1LB-01	1	0.266559	1.17287	0.391908	0.405251	0.0828069	0.822759	78.2354	78.2354	0.748189	10.5297	7.02369	655.23
TCGA-A1-A0SJ-01	1	0.266572	2.19552	2.24178	2.18362	0.113031	2.14076	6.00097	6.00097	3.02899	9.4108	13.5838	550.294
TCGA-A2-A0EN-01	1	0.266597	9.85536	12.3166	7.56731	0.313012	5.78987	21.9036	21.9036	9.12053	7.43297	16.5925	1054.84
TCGA-BH-A202-01	1	0.266627	3.5545	4.90044	4.09053	0.279053	0.565821	19.1931	19.1931	2.08536	7.45536	7.94168	349.173
TCGA-A8-A086-01	1	0.266628	1.16105	0.520873	0.753842	0.0690622	0.495533	10.5529	10.5529	0.932858	6.84941	7.12481	1281.33
TCGA-A8-A097-01	1	0.266874	2.34517	4.94362	1.83106	0.149343	1.66541	15.1957	15.1957	1.89795	5.35841	9.16446	1164.93
TCGA-C8-A26W-01	1	0.266913	6.39302	11.0255	6.39699	0.295036	5.75172	13.0358	13.0358	3.1926	12.3118	8.26434	727.324
TCGA-E2-A15T-01	1	0.266921	1.00036	0.847927	0.707588	0.108787	2.31143	5.16839	5.16839	1.34143	14.7823	8.82255	148.582
TCGA-A2-A0YE-01	1	0.266949	1.38421	0.771032	1.45066	0.105272	1.22222	9.71511	9.71511	0.655063	10.3584	6.20156	431.458
TCGA-E2-A10E-01	1	0.266955	2.22953	3.24993	1.60334	0.434518	0.951285	9.27179	9.27179	3.52878	10.1871	7.2371	558.673
TCGA-D8-A1XB-01	1	0.267048	1.76591	1.12554	0.999514	0.125468	0.926338	8.90239	8.90239	1.77884	10.7051	7.91289	2238.55
TCGA-A2-A0SX-01	1	0.267074	11.9348	10.8026	6.75444	0.407922	15.9373	34.8711	34.8711	7.13225	6.8681	7.88989	857.85
TCGA-BH-A0DT-01	1	0.267144	4.32138	2.97965	3.78154	0.287568	2.24359	10.3496	10.3496	8.44459	10.4562	12.5228	808.141
TCGA-BH-A0BP-01	1	0.267157	1.4946	1.33455	1.56052	0.129836	0.950093	12.7548	12.7548	2.53053	7.45121	16.8	972.652
TCGA-EW-A1P8-01	1	0.267267	3.19563	2.16422	1.13838	0.0702153	1.15607	42.4742	42.4742	6.26627	5.70292	5.67802	320.815
TCGA-EW-A1IX-01	1	0.267337	3.00954	2.11919	1.01963	0.0865127	2.0384	14.1346	14.1346	3.70536	16.5942	10.7291	2387.4
TCGA-AO-A125-01	1	0.267349	0.993978	0	0.949335	0.194119	0.522895	2.44806	2.44806	0.291499	9.26111	6.95281	38.8311
TCGA-A2-A0T2-01	1	0.267492	1.81119	5.2845	1.70148	0.11492	0.140217	7.84067	7.84067	1.03929	7.63993	8.17267	391.083
TCGA-E2-A108-01	1	0.267519	16.49	42.2763	18.7969	0.962386	8.17426	45.2734	45.2734	9.91915	8.08134	24.8807	942.895
TCGA-D8-A27N-01	1	0.26752	2.5718	3.38562	2.00534	0.16968	1.55303	29.3912	29.3912	1.53523	6.06689	8.69209	1173.66
TCGA-BH-A0DS-01	1	0.267591	2.64156	3.87534	2.80631	0.174475	2.75228	13.7992	13.7992	2.71572	7.30274	9.64886	662.912
TCGA-B6-A0RI-01	1	0.26762	1.47221	1.15006	0.835978	0.154273	0.526636	11.8219	11.8219	1.35331	11.6052	4.97791	1293.75
TCGA-A2-A04N-01	1	0.267769	1.81765	1.394	0.797917	0.101608	4.37145	8.13177	8.13177	1.69139	7.88375	8.63196	1354.67
TCGA-A7-A26J-01	1	0.267833	2.01111	0.646193	0.695212	0.214204	0.907957	15.7114	15.7114	1.78411	7.81061	7.49054	878.956
TCGA-A2-A0SU-01	1	0.268017	3.58626	4.13382	1.8629	0.186928	2.35713	6.85414	6.85414	7.18272	9.67289	13.0822	624.622
TCGA-E9-A1R4-01	1	0.268045	8.03527	6.49875	5.14982	0.354644	2.17626	38.5515	38.5515	6.2715	8.14323	6.98349	454.411
TCGA-A8-A08R-01	1	0.268236	6.04451	4.48793	6.99232	0.548582	8.44029	32.2589	32.2589	3.12035	4.89154	11.7058	436.962
TCGA-D8-A1XZ-01	1	0.268242	2.88808	2.83832	3.88383	0.175725	4.19071	14.9758	14.9758	1.58332	5.52183	5.13682	565.832
TCGA-BH-A18Q-01	1	0.268367	3.7366	37.2417	8.89081	0.514973	0.977728	14.2894	14.2894	3.7655	7.02272	8.98194	368.178
TCGA-A2-A0YL-01	1	0.268377	4.29953	7.71613	3.72758	0.232357	1.88573	11.3845	11.3845	5.12273	12.0997	15.5086	997.471
TCGA-AR-A1AP-01	1	0.268381	3.32473	2.2818	1.63153	0.179525	0.74207	17.6204	17.6204	3.08395	8.07062	6.44182	609.555
TCGA-EW-A1IW-01	1	0.268412	3.77994	3.12921	2.20978	0.162207	3.11202	11.2849	11.2849	5.14638	9.62339	10.9817	634.872
TCGA-BH-A0HI-01	1	0.268584	1.31289	1.16349	0.527703	0.373978	0.698747	7.36367	7.36367	1.44706	18.8038	13.6138	627.855
TCGA-B6-A0IH-01	1	0.268612	5.65533	10.8359	6.83076	0.332675	4.59391	10.2298	10.2298	8.98853	12.689	26.9604	1403.23
TCGA-B6-A0IE-01	1	0.268652	1.42829	1.7502	0.83475	0.119917	8.94889	2.71745	2.71745	1.20132	5.5173	5.67355	288.765
TCGA-D8-A145-01	1	0.268748	3.92518	3.44648	2.2755	0.291018	11.9846	13.6093	13.6093	5.98665	26.2081	16.3167	1009.13
TCGA-D8-A1JC-01	1	0.268824	4.63619	5.02429	4.30825	0.237053	1.09402	18.5703	18.5703	1.61945	8.1547	7.61331	804.68
TCGA-A2-A0ES-01	1	0.26885	3.02249	4.94002	2.81148	0.219525	0.960396	13.3679	13.3679	6.53232	11.9035	16.7927	689.089
TCGA-A8-A06Y-01	1	0.26907	0.317102	0.214955	0.231111	0.0889486	0.425342	3.38992	3.38992	0.594933	10.9343	7.40573	149.311
TCGA-A2-A4RX-01	1	0.269073	6.76559	4.47274	7.69361	0.340832	15.0366	10.9582	10.9582	5.14987	13.1961	13.1419	1824.3
TCGA-B6-A402-01	1	0.269084	2.09341	1.917	3.40654	0.139573	0.174944	6.28825	6.28825	0.264448	3.97827	8.18792	349.24
TCGA-BH-A201-01	1	0.269143	1.17703	1.34401	1.10162	0.196685	1.1144	9.46608	9.46608	2.31128	12.0873	10.9095	1316.99
TCGA-AR-A24V-01	1	0.269155	2.11396	1.31243	1.95866	0.148602	0.583457	27.618	27.618	1.37268	6.78271	9.60196	2198.71
TCGA-BH-A0EA-01	1	0.269229	2.44996	4.31405	2.28221	0.142743	2.15013	13.1118	13.1118	11.5056	14.1393	22.51	1021.2
TCGA-A7-A6VX-01	1	0.26929	2.25151	1.8199	0.848982	0.128228	0.312913	10.2466	10.2466	2.26307	8.95049	6.80484	1490.34
TCGA-BH-A18P-01	1	0.269349	2.41591	2.86653	2.57657	0.199836	0.709647	8.71671	8.71671	2.86571	10.4095	8.90478	704.522
TCGA-AR-A255-01	1	0.269469	4.71124	5.41273	3.57449	0.343906	2.09888	23.4083	23.4083	4.06583	8.13251	12.4055	1193.73
TCGA-AC-A2FF-01	1	0.269473	7.30755	10.3579	4.81435	0.398559	10.2119	17.6278	17.6278	10.3291	8.68033	26.5026	1411.05
TCGA-BH-A1FN-01	1	0.269665	1.12375	2.43779	0.967787	0.22976	0.370169	15.2707	15.2707	1.07746	8.80856	7.6824	724.695
TCGA-B6-A0IP-01	1	0.269683	2.75416	3.5127	2.02788	0.126343	15.511	5.14802	5.14802	2.22972	16.4414	6.36152	431.067
TCGA-D8-A73W-01	1	0.269685	2.71903	1.04763	1.74792	0.226755	0.791231	19.7885	19.7885	1.26057	9.77728	14.2405	641.148
TCGA-A2-A25A-01	1	0.269714	5.45038	7.90198	4.31526	0.311691	2.56448	15.2779	15.2779	10.4329	12.82	34.992	1012.75
TCGA-BH-A0BG-01	1	0.269763	7.14261	9.84402	6.83581	0.309005	6.76532	23.9766	23.9766	3.00573	4.10417	6.23372	245.285
TCGA-A2-A0EO-01	1	0.269771	2.88818	4.29217	2.31056	0.12654	2.52495	10.1836	10.1836	4.51051	7.54451	10.4688	1145.39
TCGA-AR-A0U0-01	1	0.26981	7.80688	10.4252	18.9272	0.860793	5.59274	29.3419	29.3419	3.85554	4.89093	8.24599	202.884
TCGA-BH-A0B5-01	1	0.269897	4.80597	3.21826	2.47182	0.232359	1.7085	16.8904	16.8904	3.19222	14.0739	9.62567	1099.97
TCGA-B6-A0RP-01	1	0.269952	3.31561	6.32275	5.79256	0.186783	1.82109	12.5868	12.5868	2.2831	13.6167	8.26512	1204.57
TCGA-AO-A0J4-01	1	0.269973	8.7143	5.70035	8.0086	0.373346	16.3339	14.1919	14.1919	4.19255	6.33432	9.12631	581.827
TCGA-D8-A1X9-01	1	0.270006	3.34107	2.99529	2.99089	0.199572	1.08362	26.9115	26.9115	2.10382	11.4087	8.30681	755.925
TCGA-BH-A0H9-01	1	0.270017	1.6467	2.42406	0.792126	0.0580056	1.01208	5.69759	5.69759	2.48	9.14919	6.72103	452.963
TCGA-EW-A1P6-01	1	0.270149	1.19191	1.24692	1.27852	0.04692	3.37104	7.40331	7.40331	1.46344	4.82732	5.00487	511.957
TCGA-AC-A8OR-01	1	0.270166	1.5178	0.564237	1.3356	0.0506934	0.370132	12.4772	12.4772	0.595814	8.462	4.76753	70.3441
TCGA-AC-A2B8-01	1	0.270193	4.27199	7.42053	3.7217	0.211248	1.1822	20.7179	20.7179	4.14606	16.5333	18.0783	1025.05
TCGA-B6-A0X7-01	1	0.270333	1.57354	1.94462	1.65882	0.168603	0.960611	5.05015	5.05015	3.12892	12.1342	13.9499	1604.77
TCGA-BH-A1FR-01	1	0.270351	2.70952	3.49357	1.90928	0.141127	3.06959	13.9728	13.9728	1.53229	16.5665	11.0641	241.111
TCGA-EW-A1PD-01	1	0.270365	1.45225	1.40496	1.29838	0.233776	0.557876	10.8304	10.8304	3.30852	30.6102	22.6905	1267.38
TCGA-B6-A0IN-01	1	0.270382	3.92208	1.66295	2.04116	0.137072	10.1056	8.93942	8.93942	4.50732	5.22933	13.2407	305.421
TCGA-E2-A1LL-01	1	0.270471	1.03596	0.138835	1.77088	0.0634959	0.373092	12.128	12.128	1.47485	6.65205	10.2119	157.736
TCGA-E2-A1IL-01	1	0.270532	1.42199	0.82273	1.30698	0.340015	1.47218	7.69175	7.69175	2.02832	35.3722	12.5485	1065.56
TCGA-AR-A24Z-01	1	0.270593	1.27483	0.978168	1.564	0.204102	0.925424	16.4606	16.4606	0.764868	12.2522	6.5372	237.201
TCGA-BH-A0EE-01	1	0.270624	2.30426	1.30464	8.76534	0.335826	2.55874	10.3102	10.3102	1.13625	9.24321	4.24301	43.1409
TCGA-A2-A0CV-01	1	0.27071	3.4337	6.50655	3.63241	0.170187	2.66585	11.8167	11.8167	4.13693	7.87351	11.6674	800.669
TCGA-E9-A5UO-01	1	0.27073	0.77077	0.0288721	0.439459	0.0727626	0.554197	2.74422	2.74422	0.360345	50.3125	8.89129	138.793
TCGA-BH-A1FU-01	1	0.270744	5.04561	3.04492	2.92181	0.307591	7.75683	12.8145	12.8145	6.23162	9.36508	18.376	1053.69
TCGA-AR-A0U2-01	1	0.270766	4.67693	9.99739	6.61473	0.538128	0.933806	15.1759	15.1759	2.90325	9.87256	8.34973	313.713
TCGA-AN-A0FF-01	1	0.270854	3.29019	2.46029	2.49132	0.285984	5.6721	21.3954	21.3954	3.3172	31.668	9.98689	611.515
TCGA-EW-A1PC-01	1	0.271025	1.48284	12.3433	0.235895	0.0411311	0.82684	19.7889	19.7889	1.18482	6.56918	3.67046	586.412
TCGA-E9-A1NG-01	1	0.271032	2.78888	0.788492	1.18647	0.127994	0.693231	31.3488	31.3488	5.47053	9.40813	17.8188	1791.68
TCGA-A8-A0AD-01	1	0.271039	1.14878	0.488566	0.587472	0.0549596	1.07639	18.7841	18.7841	0.618246	10.2782	6.77353	1373.43
TCGA-BH-A18U-01	1	0.271039	1.82525	0.80975	1.51643	0.107011	1.63518	16.0804	16.0804	1.34718	8.23877	6.38807	494.529
TCGA-E2-A15A-01	1	0.271078	3.8249	7.6612	5.27163	0.308711	2.50713	18.2257	18.2257	2.62395	6.88835	6.96002	556.461
TCGA-EW-A1PG-01	1	0.271103	1.26174	1.34863	1.11311	0.0877491	1.06335	10.196	10.196	2.68224	12.5387	10.6098	963.929
TCGA-A7-A6VV-01	1	0.271187	3.17266	2.37535	2.17041	0.264205	2.3625	21.3672	21.3672	1.96118	13.6223	10.0069	1647.9
TCGA-E2-A10F-01	1	0.271193	4.69375	6.2667	4.29427	0.189793	1.36724	23.6307	23.6307	2.95553	12.2992	8.46459	1392.95
TCGA-BH-A0DD-01	1	0.2713	2.96206	2.27295	2.24914	0.170016	1.57018	12.6453	12.6453	1.16648	12.0085	4.17543	385.671
TCGA-E2-A1LK-01	1	0.271377	1.08282	1.02498	4.98284	0.0519362	0.085507	11.9923	11.9923	1.36184	4.61705	3.77725	239.838
TCGA-E2-A15D-01	1	0.271531	2.70271	4.17164	2.59479	0.207108	1.73111	9.08278	9.08278	2.73284	11.4803	13.5716	621.667
TCGA-D8-A1XY-01	1	0.271549	1.59837	1.18889	0.659434	0.120708	0.292812	17.0556	17.0556	1.56773	7.36094	9.63848	1666.89
TCGA-AC-A3OD-01	1	0.271619	9.28	10.9452	9.13788	0.473592	3.1341	28.2936	28.2936	8.83142	9.05682	10.7114	327.202
TCGA-AC-A2FG-01	1	0.271699	2.24059	3.117	1.4131	0.226075	1.45573	8.69787	8.69787	4.10688	29.3934	13.0482	490.38
TCGA-E2-A1IE-01	1	0.271711	0.75517	0.898728	0.593773	0.0701561	0.444138	3.84225	3.84225	1.09948	29.2304	10.4646	308.577
TCGA-C8-A12L-01	1	0.271733	2.09587	1.15661	1.72526	0.221901	1.08487	46.4642	46.4642	1.42794	10.325	6.4616	446.895
TCGA-D8-A1Y0-01	1	0.271735	6.56713	8.7332	5.25603	0.320955	3.85604	20.2622	20.2622	9.82579	9.84335	14.5959	555.604
TCGA-E2-A15E-01	1	0.271766	1.37233	4.44363	1.0064	0.106996	1.24834	12.2545	12.2545	2.03804	8.38939	8.27949	644.882
TCGA-BH-A0DQ-01	1	0.271781	2.34066	2.2794	2.43049	0.135692	1.68356	10.6875	10.6875	4.08425	10.0607	18.8111	1523.21
TCGA-AO-A0J8-01	1	0.271828	3.44853	2.75368	1.75603	0.120622	1.06732	12.1489	12.1489	5.27737	14.8933	5.79839	747.708
TCGA-E9-A1RH-01	1	0.271848	0.681718	0.501955	0.283672	0.0301853	0.569504	31.674	31.674	1.34461	28.0653	4.54344	642.632
TCGA-A8-A08A-01	1	0.271855	2.55722	0.931724	0.414333	0.117247	1.06372	13.7275	13.7275	1.75751	17.1582	5.81408	1031.54
TCGA-A2-A0T7-01	1	0.271914	3.03947	6.4476	2.49324	0.178837	0.798188	16.4298	16.4298	2.05754	8.23102	9.83268	1366.53
TCGA-E9-A1RI-01	1	0.271916	2.5855	2.18893	1.59973	0.249286	2.71766	13.4369	13.4369	2.09774	8.50627	7.98177	1618.99
TCGA-BH-A0AZ-01	1	0.272015	2.59373	3.85463	1.76145	0.126843	1.46361	8.91276	8.91276	2.85244	7.2769	15.4146	2746.01
TCGA-E2-A156-01	1	0.272033	0.789862	0.331098	0.207682	0.344923	0.229293	9.19791	9.19791	1.19695	14.9816	7.69349	104.496
TCGA-A7-A3RF-01	1	0.272062	0.637733	0.423585	0.578513	0.052021	1.27586	4.65221	4.65221	0.579715	16.4147	8.97644	297.171
TCGA-AN-A0XN-01	1	0.272147	2.33393	1.35294	1.69857	0.158413	0.508666	53.0499	53.0499	2.11344	5.79748	12.8315	1823.85
TCGA-A1-A0SE-01	1	0.272175	2.20396	5.14108	1.67062	0.117036	1.20805	5.05368	5.05368	2.84073	10.586	9.65859	1140.05
TCGA-A8-A08B-01	1	0.272232	2.04628	3.51689	5.00607	0.119293	1.51607	7.77332	7.77332	0.975497	4.76806	3.42647	167.451
TCGA-BH-A18K-01	1	0.27226	1.28327	1.2398	1.18142	0.111596	1.28944	10.8113	10.8113	3.60421	8.46758	10.7559	1102.67
TCGA-AR-A24S-01	1	0.272304	4.39976	1.54864	1.7964	0.169168	2.543	54.269	54.269	10.8067	7.66453	10.7323	782.17
TCGA-E9-A22E-01	1	0.272411	3.99581	8.01984	4.12959	0.124974	0.973038	10.9868	10.9868	2.4469	4.89623	11.4664	2743.02
TCGA-C8-A130-01	1	0.272424	2.60349	3.76946	3.94469	0.119636	1.04666	11.3121	11.3121	1.53679	5.33129	13.3887	513.677
TCGA-AQ-A1H3-01	1	0.272529	4.67415	6.4576	3.02223	0.182608	3.26423	11.6385	11.6385	7.99804	18.0797	15.1682	765.066
TCGA-AN-A0FL-01	1	0.272548	0.678452	0.686132	0.451634	0.045989	0.225185	2.80587	2.80587	0.254715	3.07206	9.93624	107.719
TCGA-D8-A1X8-01	1	0.272589	2.95728	2.59155	2.13255	5.10049	1.13633	16.8056	16.8056	5.41987	11.2238	14.7187	462.69
TCGA-E9-A244-01	1	0.272626	1.50054	6.62586	1.36434	0.222654	1.53137	6.35843	6.35843	0.908467	3.64634	5.06178	967.706
TCGA-A2-A04T-01	1	0.272631	5.45957	32.6071	4.27024	0.976451	2.45656	13.7993	13.7993	4.95106	4.36875	4.78664	218.656
TCGA-B6-A0X0-01	1	0.272649	1.50006	1.95612	0.727117	0.103271	0.328554	2.2983	2.2983	1.40326	7.45578	3.94061	194.78
TCGA-E9-A1NA-01	1	0.272655	2.05437	0.922026	1.1845	0.0619486	1.02459	25.6592	25.6592	1.29812	8.20298	4.6262	1379.27
TCGA-BH-A1FD-01	1	0.272703	1.0935	0.60912	0.665989	0.095602	0.262457	14.5751	14.5751	1.45162	5.2605	5.21833	514.318
TCGA-E9-A228-01	1	0.272749	1.14275	0.413064	0.692102	0.100892	0.432918	14.4886	14.4886	1.97369	14.6495	8.08463	281.797
TCGA-A8-A06P-01	1	0.272819	1.87739	1.39973	1.13431	0.0905397	2.24914	15.4053	15.4053	2.37057	5.86391	10.5421	1376.81
TCGA-AN-A041-01	1	0.272928	1.04159	0.154082	0.771763	0.130845	2.17081	12.3711	12.3711	2.22736	11.4801	13.0404	1344.55
TCGA-AO-A0J2-01	1	0.273027	3.09247	4.37177	11.8386	0.779526	0.707761	18.0407	18.0407	1.19216	7.538	5.28005	260.985
TCGA-E2-A14W-01	1	0.273075	0.548339	2.37358	0.200533	0.0959993	0.336293	4.13564	4.13564	0.434749	5.32851	1.87826	273.547
TCGA-AO-A12F-01	1	0.273085	0.886774	0.512855	0.342513	0.0985937	0.519987	7.50399	7.50399	1.59623	5.16104	15.1004	426.639
TCGA-3C-AAAU-01	1	0.273145	1.13235	0.523819	1.09565	0.200713	2.46796	5.39383	5.39383	1.05397	10.0476	7.15779	304.837
TCGA-D8-A1JH-01	1	0.273155	4.12901	3.38354	2.92809	0.268603	2.45596	21.6152	21.6152	8.04952	20.1639	15.5071	1328.12
TCGA-E9-A3Q9-01	1	0.273249	1.04974	2.07285	2.37572	0.0814064	1.64687	9.43134	9.43134	1.30551	6.23426	7.41903	68.3727
TCGA-B6-A0WT-01	1	0.273281	2.0378	1.24659	0.818498	0.229119	3.0802	9.87065	9.87065	1.71735	21.1348	7.54761	1567.54
TCGA-OL-A5D8-01	1	0.273376	3.88402	1.59368	3.10074	0.217909	1.34138	9.02657	9.02657	2.98222	17.2312	7.13506	407.505
TCGA-BH-A0B0-01	1	0.273416	6.12628	8.31349	3.68969	0.163221	2.60458	11.2928	11.2928	7.99998	11.6471	15.7248	2008.79
TCGA-A2-A3KD-01	1	0.273422	1.9517	2.48126	0.789557	0.168012	1.15903	12.3108	12.3108	2.60663	10.1909	10.1546	331.334
TCGA-BH-A1F0-01	1	0.273459	9.15252	17.6886	7.83399	0.567448	22.0304	58.7857	58.7857	8.53784	7.28037	21.5418	463.637
TCGA-A8-A07G-01	1	0.273509	2.26143	5.54548	1.6976	0.190905	3.53478	10.5066	10.5066	2.23311	8.26176	7.93169	1769.11
TCGA-E2-A1IH-01	1	0.273736	9.12916	10.2794	7.21834	0.299256	13.7652	20.6302	20.6302	8.29	5.6901	13.7982	1100.68
TCGA-AR-A1AN-01	1	0.273865	1.72256	1.31054	0.856097	0.190443	1.43395	15.3867	15.3867	7.17395	6.60168	10.348	1173.16
TCGA-BH-A1FL-01	1	0.27387	2.39079	1.78437	1.15666	0.1555	4.62858	6.77804	6.77804	2.02945	13.2109	9.7199	489.256
TCGA-E2-A15I-01	1	0.273906	6.00616	10.093	4.41771	0.235859	6.64365	11.4625	11.4625	5.77877	26.3236	9.71708	531.488
TCGA-D8-A1X6-01	1	0.274072	2.02611	0.796591	1.03004	0.0703608	0.601584	32.0846	32.0846	0.987637	9.25318	3.72283	152.106
TCGA-BH-A0H6-01	1	0.274082	1.54907	0.668319	0.93914	0.103474	0.329901	5.8515	5.8515	1.59599	7.53124	8.42246	1379.36
TCGA-E2-A15R-01	1	0.274344	0.45123	0.269958	1.01078	0.0597441	0.460408	4.73999	4.73999	0.667634	7.86013	6.1019	420.776
TCGA-D8-A1JD-01	1	0.274359	3.12201	1.58431	1.39631	0.151569	0.832982	24.0588	24.0588	2.81026	8.47873	5.73754	1258.59
TCGA-BH-A0E2-01	1	0.274383	2.59759	4.53464	2.78621	0.15851	0.788767	5.80996	5.80996	1.59993	12.1321	5.50105	732.004
TCGA-BH-A0DP-01	1	0.274384	3.85361	7.95734	3.15413	0.173995	3.15109	15.7173	15.7173	2.73319	9.26934	10.7515	1200.87
TCGA-A2-A0T6-01	1	0.274391	6.22211	7.32972	3.16658	0.202289	7.38376	20.6986	20.6986	6.97475	13.0708	12.382	1759.16
TCGA-BH-A18T-01	1	0.274403	3.18798	2.8513	1.63972	0.0954331	0.470068	21.2365	21.2365	1.24468	5.22256	5.04482	244.013
TCGA-BH-A1F6-01	1	0.274445	3.57268	124.116	6.80161	0.269615	3.7592	24.1499	24.1499	2.39217	6.65319	7.12875	406.277
TCGA-BH-A0DO-01	1	0.274455	1.85527	1.60652	1.17037	0.184826	5.35079	5.8548	5.8548	2.35784	10.7239	11.01	415.783
TCGA-BH-A0BM-01	1	0.274462	1.60005	1.50429	1.19965	0.103985	2.06383	3.57006	3.57006	2.18407	17.2999	8.82389	530.224
TCGA-D8-A1XR-01	1	0.274464	1.09091	0.513332	0.604637	0.14511	1.05083	8.36655	8.36655	1.92843	44.8384	7.22643	411.523
TCGA-E2-A9RU-01	1	0.274478	1.07982	0.259848	0.803428	0.105043	0.186664	6.13324	6.13324	0.46227	2.40797	2.97148	496.96
TCGA-C8-A3M7-01	1	0.274495	3.70926	2.84765	2.27005	0.334202	3.32782	6.89706	6.89706	7.77816	12.8663	32.2093	457.525
TCGA-GM-A2DL-01	1	0.274574	2.33708	0.477479	0.852943	0.107337	0.622174	13.7506	13.7506	4.11896	7.75488	9.09849	986.816
TCGA-C8-A137-01	1	0.274636	0.869219	0.687106	0.575275	0.188632	0.530802	6.61003	6.61003	0.880928	7.71168	5.7882	770.252
TCGA-BH-A0DX-01	1	0.274873	2.76959	2.79752	1.3421	0.156931	1.12815	26.0496	26.0496	3.84201	10.4919	14.602	1840.22
TCGA-BH-A0H0-01	1	0.274972	1.57726	1.03001	0.631389	0.168592	0.730644	6.56936	6.56936	1.62717	10.1577	7.58823	85.6242
TCGA-AO-A0JA-01	1	0.275001	3.23595	1.83959	1.65281	0.159898	1.29363	17.2793	17.2793	2.74099	12.582	10.0629	1465.69
TCGA-BH-A0DZ-01	1	0.275007	2.17733	2.89898	1.53467	0.0700158	0.665724	17.6898	17.6898	2.08915	6.21	6.2353	1281.26
TCGA-A2-A0CS-01	1	0.275043	1.64545	1.16485	0.30867	0.0653119	0.393528	20.1324	20.1324	17.8658	9.811	5.14539	1916.63
TCGA-AR-A0TY-01	1	0.275156	1.02085	0.716331	1.29592	0.0596364	3.23606	6.13206	6.13206	1.17424	11.9549	7.89151	255.494
TCGA-AR-A0TR-01	1	0.275169	2.59378	2.66483	1.09709	0.329893	4.69192	5.03012	5.03012	1.66426	37.7407	3.59174	54.4744
TCGA-BH-A1FE-01	1	0.275211	10.1341	13.9124	9.59642	0.712991	7.72144	17.1279	17.1279	12.3921	8.42722	13.2812	1105.83
TCGA-BH-A0HY-01	1	0.27525	0.855438	0.520501	0.918393	0.0870946	0.267697	4.0482	4.0482	0.767859	9.19051	8.97104	804.419
TCGA-AR-A1AL-01	1	0.275316	3.73586	4.21352	1.95557	0.31078	2.31706	13.2128	13.2128	15.3892	15.5981	24.3942	1051.83
TCGA-A2-A25B-01	1	0.275322	2.4683	3.07515	1.95733	0.17433	1.00333	18.4659	18.4659	1.58469	9.78209	5.66439	562.699
TCGA-C8-A132-01	1	0.27534	7.69946	12.9667	7.30212	0.341665	7.8447	19.0791	19.0791	9.53426	7.61239	10.8754	1204.67
TCGA-A2-A0CU-01	1	0.275362	1.43866	1.09783	0.799802	0.210704	1.7326	6.20407	6.20407	2.71517	18.1242	11.5732	416.778
TCGA-E9-A22B-01	1	0.275477	1.29943	1.22756	1.36027	0.114317	0.450368	9.07049	9.07049	1.75851	6.19876	11.4463	529.247
TCGA-B6-A0WX-01	1	0.27549	6.59508	5.50447	1.86387	0.155218	8.08997	10.6328	10.6328	3.29823	4.11858	7.07841	1669.38
TCGA-A2-A1G6-01	1	0.275546	3.63484	6.01626	4.17194	0.180565	1.76734	13.0279	13.0279	7.66115	9.65557	13.5039	539.187
TCGA-B6-A0WW-01	1	0.275591	1.25571	1.50816	0.794283	0.118932	0.278535	7.84186	7.84186	1.05808	9.11481	7.61004	737.467
TCGA-E9-A1NH-01	1	0.275708	2.11532	2.57333	1.63225	0.119226	1.50713	23.6615	23.6615	6.09025	10.5042	15.0079	1261.79
TCGA-BH-A0W3-01	1	0.275753	1.14318	0.156138	0.637907	1.01117	0.494203	10.6015	10.6015	0.927578	21.1003	4.69387	220.198
TCGA-BH-A1FG-01	1	0.275793	1.12177	0.902417	0.897451	0.0805339	0.691079	5.70492	5.70492	1.00784	4.91968	4.11299	177.933
TCGA-BH-A0BD-01	1	0.275931	4.26106	5.13505	4.22822	0.313369	3.37616	27.668	27.668	2.61329	9.89186	9.94878	666.747
TCGA-A2-A1FZ-01	1	0.275937	2.63275	3.11359	2.27659	0.164067	0.862243	21.4896	21.4896	5.4546	26.9322	15.4626	1005.97
TCGA-BH-A203-01	1	0.275967	3.67984	4.09191	2.42728	0.226515	2.82183	57.9635	57.9635	3.49193	8.47006	6.34101	377.567
TCGA-D8-A142-01	1	0.27601	2.96941	3.50253	2.01427	0.135998	6.54678	21.9647	21.9647	2.36767	4.39604	11.1471	1535.79
TCGA-B6-A0IG-01	1	0.276117	1.60932	1.38616	1.38982	0.0878613	3.01764	3.08036	3.08036	0.915826	6.9777	5.39106	531.513
TCGA-E2-A153-01	1	0.276193	1.52239	0.241046	0.87944	0.134145	0.899272	15.2837	15.2837	1.52587	7.85587	14.8005	1797.09
TCGA-A1-A0SN-01	1	0.276287	6.67854	8.05896	5.02769	0.160884	0.528191	14.4523	14.4523	3.22154	8.54051	8.40584	1262.01
TCGA-AN-A03X-01	1	0.276299	0.687903	2.02765	0.922997	0.141024	0.498367	8.70203	8.70203	1.10479	7.27808	6.66362	2783.2
TCGA-A7-A3J0-01	1	0.276414	3.38191	4.5107	2.44814	0.196461	1.70856	12.7016	12.7016	1.52984	15.3439	6.79702	103.004
TCGA-AN-A0FV-01	1	0.276445	0.430254	0	0.124973	0.0659384	0.270989	19.6844	19.6844	0.441048	9.0475	8.71001	990.821
TCGA-A8-A091-01	1	0.276554	2.81781	2.81571	1.50392	0.143792	2.14129	10.1104	10.1104	2.75795	23.325	12.6879	354.665
TCGA-BH-A1FH-01	1	0.276669	2.5494	4.37971	2.49851	0.162466	2.18298	15.6892	15.6892	7.95896	16.4426	20.8746	3060.99
TCGA-A8-A095-01	1	0.276669	2.61211	2.61951	2.11251	0.287327	1.32613	10.9529	10.9529	3.93538	18.4191	10.6442	683.842
TCGA-AN-A0XV-01	1	0.276692	3.73169	2.62186	2.86485	0.212722	3.66506	7.99467	7.99467	6.24819	14.5902	17.3255	645.591
TCGA-BH-A0E9-01	1	0.276909	3.72417	8.05462	3.1518	0.191474	3.39192	9.96217	9.96217	7.13963	23.62	18.8509	498.857
TCGA-D8-A1XF-01	1	0.276938	0.668913	0.300163	2.05344	0.134291	2.5179	7.47039	7.47039	0.844035	9.13646	4.71161	140.551
TCGA-E2-A15C-01	1	0.276944	3.26778	4.06629	2.296	0.147725	8.37886	6.88027	6.88027	1.91555	9.63124	8.83201	791.447
TCGA-BH-A0DV-01	1	0.277114	2.15852	2.1662	2.53199	0.36564	2.42639	11.7612	11.7612	7.15916	9.83088	37.9891	2390.72
TCGA-D8-A1XS-01	1	0.277143	2.20428	2.01734	2.75698	0.208063	0.909307	14.0828	14.0828	1.95811	7.67808	8.28601	811.334
TCGA-BH-A0BJ-01	1	0.277169	3.0975	5.97521	2.63156	0.144641	3.09981	14.5671	14.5671	3.8539	32.147	13.6881	984.465
TCGA-D8-A27F-01	1	0.277192	1.12273	0.511592	5.16639	0.212618	0.711197	19.3528	19.3528	2.45999	13.0774	8.37995	857.975
TCGA-C8-A135-01	1	0.277369	2.93151	6.62562	2.99426	0.0865338	1.51895	18.7286	18.7286	2.14937	5.55021	10.8822	547.881
TCGA-C8-A27A-01	1	0.277415	1.73745	0.860344	1.70801	0.134004	2.37657	9.46656	9.46656	0.852485	9.32391	6.82273	216.151
TCGA-BH-A1EU-01	1	0.277549	9.71136	8.92695	5.77612	0.611511	17.7818	37.0519	37.0519	14.1989	17.5993	20.7217	1049.47
TCGA-AO-A0JI-01	1	0.277557	1.50002	1.15646	1.3185	0.0691318	4.63171	3.91426	3.91426	1.70144	22.2723	6.19569	135.56
TCGA-AR-A24U-01	1	0.277599	8.4687	4.86801	5.31772	0.324995	13.7236	38.2899	38.2899	5.12979	25.0425	10.22	506.48
TCGA-E2-A15F-01	1	0.277621	2.20256	2.14755	1.05757	0.120939	6.71001	10.0695	10.0695	2.645	10.9087	6.89017	336.622
TCGA-A8-A08C-01	1	0.277644	1.10159	1.27588	1.23913	0.164212	0.350039	6.04534	6.04534	1.3315	17.2178	6.20665	414.374
TCGA-E9-A1RA-01	1	0.277681	2.78456	2.25436	3.15403	0.153363	4.25656	11.7061	11.7061	2.73109	8.154	7.51015	785.5
TCGA-A7-A13G-01	1	0.277703	0.601273	0.41597	0.197172	0.205508	0.460403	5.7853	5.7853	5.86501	11.6499	6.03747	527.622
TCGA-E2-A15P-01	1	0.277921	1.84022	2.09757	0.951857	0.128035	2.61634	6.47596	6.47596	2.74884	26.1177	12.3002	593.357
TCGA-BH-A0HK-01	1	0.278018	1.287	0.71623	1.38866	0.147064	2.16978	4.99427	4.99427	1.99568	8.39269	14.6255	364.112
TCGA-E9-A22H-01	1	0.278131	2.59523	4.71511	4.16098	1.19701	1.52221	11.489	11.489	2.30754	11.5119	8.61194	179.641
TCGA-D8-A27P-01	1	0.278135	1.28285	1.41369	1.06948	0.144705	0.893167	7.21022	7.21022	1.4174	28.2036	7.03481	724.436
TCGA-AR-A254-01	1	0.278141	4.53231	4.49619	4.05046	0.2391	1.57129	35.3897	35.3897	2.72095	8.3224	7.00021	880.674
TCGA-C8-A278-01	1	0.278212	4.80373	4.63645	3.80894	0.148348	13.0855	47.1665	47.1665	4.03457	4.56421	7.84491	641.603
TCGA-AR-A2LQ-01	1	0.278234	1.98211	1.6621	2.10661	0.206596	2.65491	17.7289	17.7289	5.85726	11.186	23.8715	4079.93
TCGA-B6-A0IM-01	1	0.27827	1.02195	1.00348	2.28283	0.103685	1.0783	14.682	14.682	1.46089	47.8913	9.01387	865.368
TCGA-B6-A0I1-01	1	0.278378	1.58096	6.77029	0.425797	0.142466	0.59174	3.81603	3.81603	0.345647	4.23651	4.17551	168.582
TCGA-B6-A0IB-01	1	0.278404	0.86957	0.795041	0.522426	0.0535491	0.592567	4.86814	4.86814	0.63742	9.43747	4.99962	283.699
TCGA-E9-A229-01	1	0.278419	3.87016	3.44431	1.70161	0.259611	2.84181	23.2875	23.2875	2.46026	8.20021	6.80729	2227.28
TCGA-A2-A0CQ-01	1	0.278427	1.63251	1.6648	0.465582	0.104197	0.85958	8.71775	8.71775	0.692727	10.9617	4.6717	200.179
TCGA-A7-A0DB-01	1	0.278603	1.04241	0.474429	1.6364	0.127897	0.462924	15.9555	15.9555	3.13913	8.5794	7.49764	674.152
TCGA-C8-A134-01	1	0.278657	5.1028	17.7251	4.44544	0.299982	2.69286	27.1312	27.1312	6.70363	5.61947	7.91072	739.765
TCGA-E2-A15H-01	1	0.278719	1.08674	1.27872	3.93062	0.0893902	2.508	10.6775	10.6775	1.00939	10.904	5.48504	775.825
TCGA-D8-A1JP-01	1	0.278752	3.41971	9.5301	2.19991	0.150145	0.917054	15.2227	15.2227	2.48883	8.77556	9.36654	1056.16
TCGA-A7-A26H-01	1	0.278776	2.99493	4.14132	2.29478	0.167673	2.4021	47.1977	47.1977	3.00738	11.3944	6.51069	1083.9
TCGA-AR-A0TX-01	1	0.278878	8.81747	9.51424	9.88773	0.716357	7.12785	24.8558	24.8558	10.1094	8.02731	11.0456	736.198
TCGA-A2-A04W-01	1	0.27897	1.01817	0.960929	0.624923	0.0655624	0.69467	4.8901	4.8901	0.75023	7.57331	5.74225	1147.07
TCGA-E2-A1B0-01	1	0.279017	2.86424	8.83753	6.67532	0.396817	2.27818	17.4954	17.4954	2.33143	9.7374	12.2632	644.223
TCGA-A1-A0SQ-01	1	0.279143	1.46622	1.15579	1.78278	4.41359	1.51741	9.3182	9.3182	1.67436	26.3355	9.46913	143.644
TCGA-A7-A13F-01	1	0.279166	0.648005	0.50438	0.365887	0.0507532	1.09325	10.4827	10.4827	1.41768	13.6943	9.89393	283.832
TCGA-BH-A0E1-01	1	0.27918	0.609383	0.262751	0.76391	0.105024	0.991653	7.93374	7.93374	1.69645	23.1707	9.91112	529.874
TCGA-E9-A1R5-01	1	0.279268	0.770397	0.527773	0.447526	0.105161	1.11902	28.6164	28.6164	1.15627	7.57285	6.66594	1269.65
TCGA-E2-A10A-01	1	0.279556	1.51468	0.393905	1.02721	0.185027	0.644786	13.3676	13.3676	1.09276	15.5643	6.58015	609.78
TCGA-AR-A1AU-01	1	0.279564	1.75733	2.58024	1.37939	0.176519	1.85064	11.3247	11.3247	2.68603	15.2501	12.1173	728.339
TCGA-BH-A0WA-01	1	0.279639	3.05804	3.7072	4.28358	0.118944	0.629526	17.024	17.024	3.48573	5.95858	9.98407	673.16
TCGA-B6-A1KI-01	1	0.279662	0.723486	0.640535	0.528836	0.364601	1.61804	2.87731	2.87731	1.5359	6.612	20.6057	478.071
TCGA-EW-A2FR-01	1	0.279697	3.18986	3.72837	1.71659	0.191595	1.29863	15.6851	15.6851	1.92764	4.86946	12.3726	2872.04
TCGA-EW-A1P0-01	1	0.279719	2.85517	2.40409	1.5138	0.0988734	1.0763	25.1724	25.1724	1.86335	6.6696	4.75308	353.993
TCGA-A2-A0D3-01	1	0.279811	3.04441	4.3019	2.35931	0.194447	3.12703	7.92836	7.92836	2.08466	9.02111	5.13897	233.384
TCGA-A8-A08Z-01	1	0.279811	3.21908	1.90915	1.78405	0.248573	0.751941	34.4481	34.4481	2.52656	9.24975	10.3046	1344.94
TCGA-E2-A1IN-01	1	0.279857	1.10327	0.739365	0.205887	0.0884776	0.501197	7.32993	7.32993	1.0482	6.59871	7.64696	1677.84
TCGA-AC-A62Y-01	1	0.279909	2.01861	2.73928	4.32031	0.174683	0.501273	16.6897	16.6897	1.93753	19.0787	9.15764	364.653
TCGA-AC-A2FK-01	1	0.279958	4.18622	7.92015	3.05777	0.413895	2.41909	22.1816	22.1816	6.12927	16.7846	16.2321	412.613
TCGA-D8-A27M-01	1	0.279979	9.27196	9.53382	8.71552	0.451901	33.6586	32.0198	32.0198	12.0333	8.18922	8.52501	822.807
TCGA-AR-A24P-01	1	0.279986	2.47472	1.23045	1.66718	0.162314	1.18874	14.9366	14.9366	2.31401	11.6307	9.36368	1274.59
TCGA-A8-A08X-01	1	0.280315	3.573	2.70372	2.49381	0.127875	25.0454	20.0041	20.0041	1.83616	4.77152	7.16974	997.805
TCGA-A7-A13D-01	1	0.280414	1.7823	0.18397	0.434306	0.0586896	1.08272	13.1305	13.1305	0.702202	4.22976	11.3004	512.758
TCGA-C8-A1HN-01	1	0.280517	1.44879	1.20926	1.11126	0.0737744	0.533904	11.6641	11.6641	0.99341	7.72605	6.27442	345.011
TCGA-E2-A1L6-01	1	0.28056	1.73135	1.71562	1.16109	0.233521	2.80169	11.7759	11.7759	3.05853	9.63253	10.1408	570.666
TCGA-A2-A4S0-01	1	0.280666	1.12013	0.240045	0.849031	0.0975838	0.793361	8.15367	8.15367	1.01399	14.407	9.96503	125.913
TCGA-B6-A1KC-01	1	0.280735	0.540041	2.50761	0.588283	0.0872475	0.53935	8.02103	8.02103	1.92632	11.6112	7.84365	111.021
TCGA-B6-A0RE-01	1	0.280779	1.6172	0.542415	1.23147	0.0879027	1.73547	54.3356	54.3356	1.19957	5.09283	4.20226	505.305
TCGA-B6-A0RQ-01	1	0.281078	1.76705	1.41957	1.07985	0.0671891	1.71952	7.20981	7.20981	1.73331	10.0347	9.15534	408.68
TCGA-B6-A0RL-01	1	0.281114	1.50118	0.0751588	0.744352	0.101661	1.28912	3.43967	3.43967	0.50382	11.0506	1.4589	20.7666
TCGA-AO-A0JF-01	1	0.281131	4.05543	6.17435	3.64345	0.379673	0.911748	19.2346	19.2346	12.5318	10.9899	27.2902	1777.46
TCGA-A8-A08O-01	1	0.28116	1.76798	1.33068	1.26785	0.203007	1.77607	6.93147	6.93147	2.21795	10.2119	7.73824	1120.46
TCGA-E9-A1N6-01	1	0.281167	1.25505	0.792208	1.38709	0.164674	0.426534	19.5388	19.5388	1.31467	6.68257	8.04135	1769.29
TCGA-BH-A18J-01	1	0.281244	1.01802	0.452138	0.266563	0.100364	0.44331	11.1145	11.1145	0.823305	7.17252	10.2222	876.072
TCGA-AO-A03V-01	1	0.281268	2.62946	4.85073	1.74778	0.104734	2.16319	7.77657	7.77657	2.13135	9.11597	11.1178	557.084
TCGA-A8-A084-01	1	0.281356	0.920133	0.341953	0.913448	0.302971	0.387323	34.2268	34.2268	1.08273	16.0241	3.87881	922.255
TCGA-A8-A07I-01	1	0.281359	3.06397	1.78992	2.81668	0.203032	3.60783	26.3377	26.3377	1.86188	10.2532	7.15303	1138.85
TCGA-C8-A26Z-01	1	0.281492	1.09482	1.02013	0.467746	0.0952068	2.92601	4.93987	4.93987	1.12984	15.6016	5.10753	702.144
TCGA-A2-A0T5-01	1	0.281513	1.00392	0.747657	0.599383	0.0633348	1.06357	8.38796	8.38796	1.55259	7.45411	7.18847	585.312
TCGA-D8-A27E-01	1	0.28156	1.2929	1.60367	1.24945	0.0809685	0.446939	11.0137	11.0137	1.88202	15.9506	6.89523	116.544
TCGA-C8-A1HI-01	1	0.281617	1.09776	1.03181	1.3447	0.0778379	1.96571	7.03947	7.03947	1.9072	11.1306	5.71251	422.153
TCGA-A2-A0EY-01	1	0.281652	3.9649	3.27372	2.34001	0.144827	3.44598	30.9946	30.9946	3.10111	19.3125	7.20737	384.04
TCGA-B6-A0WZ-01	1	0.281678	1.66707	0.912003	1.06027	0.0530417	0.363343	11.0074	11.0074	0.543648	19.4823	6.54183	460.154
TCGA-AN-A0FK-01	1	0.281933	0.709545	0.599554	0.682548	0.0848407	1.723	5.07134	5.07134	0.914837	12.1458	9.32514	462.579
TCGA-AO-A0JD-01	1	0.282049	2.45825	2.28614	1.84122	0.15672	0.850312	10.3471	10.3471	3.27136	7.09561	3.89851	120.362
TCGA-E2-A158-01	1	0.282083	1.42842	0.587857	13.1291	0.159389	0.307583	3.38496	3.38496	1.7424	6.0748	4.6078	102.359
TCGA-C8-A12O-01	1	0.282173	2.42555	3.39423	3.16849	0.159963	1.69903	22.4897	22.4897	1.67897	7.85646	7.48145	1256.64
TCGA-E2-A1BC-01	1	0.282174	1.18395	0.609567	3.62382	0.0930019	1.96394	7.42655	7.42655	4.15376	13.4535	16.5282	1386.99
TCGA-A2-A0EM-01	1	0.282378	0.779627	1.68892	0.513422	0.122542	1.07047	9.68005	9.68005	2.43218	19.6172	7.93516	997.816
TCGA-E9-A1N9-01	1	0.282379	3.50087	4.43293	2.26372	0.263566	1.53273	7.01596	7.01596	4.50507	6.16231	11.9235	475.152
TCGA-BH-A0HO-01	1	0.282587	1.19908	1.22227	0.884176	0.0907306	1.2783	15.6147	15.6147	1.18536	8.43258	7.46963	277.307
TCGA-B6-A0I9-01	1	0.282757	1.79434	2.99314	1.21763	0.288838	2.91673	8.85745	8.85745	1.56616	10.3935	4.9997	246.905
TCGA-BH-A1ES-01	1	0.282831	0.64018	0.262617	0.385973	0.158964	0.641847	7.72121	7.72121	0.875535	11.4722	4.6766	709.665
TCGA-AN-A04A-01	1	0.282934	1.12496	2.13477	0.80558	0.0751551	0.652227	7.75083	7.75083	1.22086	5.65972	7.7719	1349.39
TCGA-GM-A2DM-01	1	0.282949	1.31111	0.778266	3.34007	0.0860531	0.869462	15.8113	15.8113	1.73267	30.0465	5.86594	192.161
TCGA-E2-A14T-01	1	0.28295	1.18001	1.50241	0.764047	0.113602	2.07593	13.7675	13.7675	1.21479	53.8618	5.11804	369.737
TCGA-A8-A06Z-01	1	0.283299	0.354102	0.223511	0.39998	0.0726127	0.326542	6.89666	6.89666	0.801517	9.20108	6.80626	118.148
TCGA-BH-A0B1-01	1	0.283437	1.43478	3.84614	1.07358	0.160475	0.974866	5.16556	5.16556	3.11156	9.89416	13.1183	744.94
TCGA-A8-A09N-01	1	0.283594	2.40899	2.6824	3.38885	0.142784	1.32699	7.21605	7.21605	1.59897	10.1905	6.35147	747.197
TCGA-A8-A09W-01	1	0.28365	1.63773	2.0761	1.62921	0.079636	0.626628	11.8966	11.8966	1.79733	7.74616	9.39999	357.537
TCGA-A2-A0YG-01	1	0.284039	1.55992	0.510074	0.838417	0.0883865	0.719635	14.1355	14.1355	1.62515	10.6216	7.5119	313.03
TCGA-AO-A0J5-01	1	0.284159	1.45896	2.28315	1.18046	0.153384	0.582506	10.4333	10.4333	2.52823	11.2518	13.0735	2645.98
TCGA-A7-A0CH-01	1	0.284176	0.983344	0.608033	0.681532	0.181884	0.284274	6.93876	6.93876	1.35531	20.3528	5.84158	861.377
TCGA-A1-A0SK-01	1	0.284269	2.00803	6.66434	0.329224	0.0957082	1.84018	29.2411	29.2411	0.54285	5.07821	4.67246	140.275
TCGA-E2-A15G-01	1	0.284448	1.31268	1.31158	1.04938	2.59179	0.980395	7.80827	7.80827	1.82424	15.7291	9.14004	302.948
TCGA-BH-A1ET-01	1	0.284765	1.99017	3.00371	1.92407	0.126746	1.86086	9.10296	9.10296	3.10386	9.07382	13.2501	606.621
TCGA-E2-A574-01	1	0.284798	7.45047	13.0817	1.25106	0.0508264	1.45151	9.80138	9.80138	0.239915	1.40844	1.99115	110.048
TCGA-E9-A1RD-01	1	0.284799	1.27305	0.785465	0.991641	4.12194	1.29394	9.64602	9.64602	2.27162	10.0994	10.8604	613.246
TCGA-C8-A1HJ-01	1	0.284823	1.66403	5.86701	2.25828	0.202224	1.50592	4.93579	4.93579	1.79521	5.1367	7.6489	126.368
TCGA-E2-A14V-01	1	0.284854	1.63833	0.926014	1.03624	0.110826	0.566996	6.7873	6.7873	1.2502	9.33502	4.89328	626.99
TCGA-BH-A28Q-01	1	0.284876	2.81739	2.21187	1.12221	0.204871	1.29199	8.62456	8.62456	2.54446	11.9865	9.06507	796.584
TCGA-D8-A1Y1-01	1	0.28489	2.13408	0.758934	1.34467	0.0720288	0.71076	21.5429	21.5429	1.39731	8.22788	6.30422	1617.15
TCGA-D8-A1XJ-01	1	0.284923	0.628894	0.306306	0.338767	0.062884	0.330057	7.91883	7.91883	0.675711	7.47607	6.04746	544.1
TCGA-A2-A1G4-01	1	0.284998	1.42208	1.88316	1.01237	0.0977909	5.21515	9.46609	9.46609	1.32088	11.9438	6.36067	108.92
TCGA-A8-A09E-01	1	0.285086	0.935533	0.318406	0.526624	0.0753468	0.941368	6.55699	6.55699	0.719393	8.14737	4.69323	302.574
TCGA-A2-A0YF-01	1	0.285098	1.42522	0.623291	0.789911	0.169153	0.769372	20.0749	20.0749	2.26764	11.6876	11.1782	141.08
TCGA-A7-A26G-01	1	0.285162	6.80464	4.1271	3.96646	0.184109	7.709	28.5458	28.5458	6.81022	8.51099	10.9884	1319.09
TCGA-AR-A1AS-01	1	0.285295	0.557926	0.0596594	0.158456	0.0453512	0.263795	25.0242	25.0242	0.312289	10.4075	3.56883	562.287
TCGA-AN-A0FJ-01	1	0.285319	2.88622	1.75041	4.40152	0.167253	0.188741	10.2896	10.2896	7.3651	7.39105	10.0428	335.579
TCGA-BH-A0AU-01	1	0.285424	3.87601	4.82225	3.1022	0.300223	3.55463	12.0485	12.0485	4.45512	9.20217	6.78745	1279.76
TCGA-D8-A1JJ-01	1	0.285481	1.68949	1.34272	1.14949	0.145821	0.468873	21.1074	21.1074	2.55987	7.31802	6.53394	1030.68
TCGA-AR-A1AH-01	1	0.285498	0.655274	0.383691	0.276086	0.106922	0.346918	7.04673	7.04673	1.4072	6.89524	5.92672	236.202
TCGA-BH-A18F-01	1	0.285645	5.13446	7.80027	3.25732	0.170297	4.33022	10.7814	10.7814	5.956	10.3735	17.8439	1003.96
TCGA-EW-A1OX-01	1	0.285662	0.36282	0.133113	0.496318	0.0683939	0.0470723	2.17846	2.17846	0.420217	33.0078	7.8044	63.7926
TCGA-AR-A24O-01	1	0.2857	4.69378	6.60729	3.97213	0.217389	3.21803	16.9075	16.9075	5.69285	12.9443	23.6308	1433.82
TCGA-E9-A249-01	1	0.285876	1.66505	1.60233	2.21896	0.184172	1.26506	14.0075	14.0075	0.816811	7.47022	3.91038	245.939
TCGA-AQ-A04L-01	1	0.285913	0.952757	0.329233	0.277662	0.0476102	0.218225	5.93331	5.93331	0.486877	6.03969	5.74589	533.52
TCGA-C8-A1HE-01	1	0.285933	1.19286	1.58405	0.642373	2.12682	1.131	8.30019	8.30019	1.78738	9.60507	6.82945	277.441
TCGA-E2-A154-01	1	0.285949	0.597	4.06578	0.385425	0.0903049	0.998069	7.83879	7.83879	0.57298	10.6763	5.14038	765.525
TCGA-A7-A0D9-01	1	0.286014	1.08772	0.524441	0.527508	0.159032	0.650513	4.97903	4.97903	1.37875	11.7169	7.80683	570.754
TCGA-BH-A0B8-01	1	0.286065	0.961898	1.86702	0.964028	0.0893988	0.711939	6.60344	6.60344	0.961659	8.61946	7.49955	366.402
TCGA-AN-A0XO-01	1	0.286311	0.757694	0.295766	0.518965	0.0664162	0.157019	4.56101	4.56101	1.53854	13.2578	7.19242	864.662
TCGA-E2-A14X-01	1	0.286524	9.56964	9.18428	4.24073	0.275418	19.7046	9.34504	9.34504	4.07872	5.62244	10.6151	305.822
TCGA-C8-A12M-01	1	0.286524	2.7956	2.02306	2.74424	0.354767	2.0242	6.16571	6.16571	1.43077	16.3998	15.7138	162.251
TCGA-E2-A1B1-01	1	0.28654	8.84704	5.05776	3.67107	0.304635	2.73797	28.1793	28.1793	9.79332	10.2848	17.2532	1249.1
TCGA-E2-A15M-01	1	0.28662	12.6804	11.0302	6.81112	0.467781	7.30663	36.4272	36.4272	12.7849	9.87981	23.1397	680.999
TCGA-E9-A24A-01	1	0.286823	1.99091	1.18026	1.50974	0.18238	1.05645	24.3187	24.3187	1.36647	10.9576	10.5575	774.449
TCGA-A7-A0CG-01	1	0.287013	7.95197	9.17803	3.97346	0.206496	6.34802	22.4307	22.4307	5.92641	8.00516	12.9356	999.383
TCGA-AR-A24Q-01	1	0.287068	4.7044	10.028	8.69146	0.188359	5.12522	14.3139	14.3139	4.9723	5.90183	8.35632	953.938
TCGA-AO-A03N-01	1	0.287414	0.786776	1.23973	0.35544	0.0748628	0.257696	5.58678	5.58678	0.40195	8.38374	8.32593	750.541
TCGA-D8-A1X7-01	1	0.287415	0.896281	0.379665	0.752752	0.205813	2.05001	10.3687	10.3687	1.56369	16.4154	10.2245	426.474
TCGA-E2-A1L8-01	1	0.287515	2.34347	2.46658	1.67835	0.182549	2.82259	12.4566	12.4566	12.617	10.7441	9.72238	642.897
TCGA-AO-A12H-01	1	0.287558	0.841086	0.61799	0.511854	0.0558409	0.492894	9.55162	9.55162	1.04333	36.6233	8.20221	127.714
TCGA-A8-A07S-01	1	0.287867	0.696744	0.401313	0.381343	0.110632	4.91628	9.42433	9.42433	0.737173	13.2904	6.93051	508.161
TCGA-E2-A15L-01	1	0.287934	0.677966	0.0674155	0.154138	0.0832934	0.675185	7.79744	7.79744	1.00406	8.24872	7.73405	1289.52
TCGA-BH-A18S-01	1	0.287967	0.722607	1.23931	0.455799	0.0530353	0.381614	7.39318	7.39318	1.11879	15.6389	4.74311	102.454
TCGA-BH-A0HP-01	1	0.288169	2.55477	2.47813	2.138	0.154015	0.810371	8.79891	8.79891	3.05449	8.08203	13.693	633.455
TCGA-E2-A1L9-01	1	0.288355	2.09154	1.88037	1.31401	0.193702	0.763785	20.1816	20.1816	1.97821	8.3069	10.3675	1365.95
TCGA-AR-A24N-01	1	0.288403	1.88819	1.81332	2.41096	0.150937	2.05067	12.8722	12.8722	1.31291	10.1179	6.79623	796.898
TCGA-A8-A07C-01	1	0.28848	4.3157	4.64298	6.2284	0.572646	4.24731	20.8048	20.8048	2.73915	6.02477	6.82522	189.936
TCGA-D8-A27V-01	1	0.288547	3.36505	3.08995	2.67312	0.267254	0.460152	7.15515	7.15515	4.56911	9.48936	11.9742	791.537
TCGA-A7-A26F-01	1	0.288625	3.87743	2.29805	2.88743	0.340426	2.62698	71.5456	71.5456	2.34192	31.6132	11.3503	1293.85
TCGA-B6-A0WV-01	1	0.288759	0.627558	0.894779	0.677142	0.0913302	0.368646	3.3067	3.3067	0.64018	8.1325	3.91723	397.91
TCGA-A8-A06U-01	1	0.288893	2.68828	5.51894	3.64795	0.183696	2.36798	11.8838	11.8838	1.65305	6.35703	4.36882	239.42
TCGA-A8-A0AB-01	1	0.288941	0.642891	0.408024	0.198074	0.176227	0.348926	4.68711	4.68711	0.856224	14.6088	5.49988	466.528
TCGA-AC-A23C-01	1	0.288954	3.79261	6.68798	4.13735	0.232379	3.85729	17.2908	17.2908	2.99321	12.7328	8.38202	738.568
TCGA-E2-A106-01	1	0.288962	0.61968	0.332639	0.381097	0.0616458	1.24069	2.55306	2.55306	0.827828	37.932	7.75017	257.744
TCGA-A8-A099-01	1	0.289023	1.78541	0.809795	0.67466	0.0648526	0.302159	8.60516	8.60516	2.29808	12.1206	7.32749	474.781
TCGA-EW-A1J3-01	1	0.289164	1.59857	1.37759	0.688911	0.140625	0.461341	8.31742	8.31742	1.74619	13.1205	6.33116	394.444
TCGA-A2-A25C-01	1	0.289321	3.1081	2.67911	1.8771	0.195468	5.14924	12.4135	12.4135	4.03152	15.323	10.6388	825.064
TCGA-BH-A0H3-01	1	0.289627	3.19628	7.38492	2.55431	0.271919	1.24012	11.8026	11.8026	6.63946	11.5687	20.0198	1454.48
TCGA-B6-A0RN-01	1	0.289849	1.34812	0.776696	0.577422	0.0934453	2.55942	3.00458	3.00458	1.32916	13.1406	4.96611	1725.75
TCGA-E9-A1R3-01	1	0.289875	2.14654	2.36064	0.489828	0.127714	2.29975	25.5758	25.5758	7.50528	23.6524	7.7439	1517.48
TCGA-AO-A12C-01	1	0.289913	1.10982	0.582922	1.53314	0.0807782	3.27544	6.65535	6.65535	1.75109	10.4051	11.5688	1736.91
TCGA-A1-A0SH-01	1	0.289917	1.70194	1.09522	0.591215	0.0840996	1.08025	11.4437	11.4437	1.07226	10.9962	6.64004	4674.99
TCGA-D8-A1XW-01	1	0.290117	11.6385	3.02078	1.79039	0.240806	0.747762	40.3435	40.3435	2.2069	5.95136	17.0141	589.19
TCGA-AO-A124-01	1	0.290219	1.71143	36.8702	1.44309	0.07949	0.339467	10.6031	10.6031	0.189248	6.65546	4.41556	196.202
TCGA-E2-A15J-01	1	0.290299	0.500101	0.308135	1.45056	0.0759835	0.570236	14.57	14.57	0.431724	8.38429	5.58306	333.934
TCGA-A7-A0DA-01	1	0.290429	1.4767	1.87501	0.971242	0.170151	0.224404	9.72532	9.72532	0.50403	6.29374	6.54165	1177.7
TCGA-A7-A5ZV-01	1	0.290693	1.01805	10.4328	39.1012	0.0400268	0.0976315	23.1852	23.1852	2.65837	5.10226	4.91939	207.509
TCGA-AR-A1AR-01	1	0.29102	6.9035	6.2283	6.43387	0.326281	2.14982	93.1883	93.1883	8.68548	7.5234	11.8779	566.187
TCGA-AR-A251-01	1	0.291217	3.5244	32.54	2.59045	0.195364	1.62989	21.2636	21.2636	3.8071	5.42826	12.8308	524.852
TCGA-E9-A1N3-01	1	0.291516	0.553294	0.742582	1.60301	0.0607182	1.3371	4.8865	4.8865	1.15645	35.831	6.14584	118.768
TCGA-AR-A1AY-01	1	0.291633	0.960768	1.0282	1.27174	0.29318	0.170207	15.7302	15.7302	1.73488	13.4834	6.79511	602.275
TCGA-D8-A1J9-01	1	0.291738	1.49459	0.688904	1.1193	0.157078	0.367269	22.7728	22.7728	1.31791	11.8044	8.60199	757.13
TCGA-E9-A1RB-01	1	0.291798	1.10712	0.497099	1.39349	0.0809877	0.732094	17.024	17.024	1.79508	8.81683	4.54804	438.622
TCGA-D8-A27K-01	1	0.291826	4.76929	3.86078	3.2331	0.250655	5.19834	19.6103	19.6103	4.68388	12.7618	8.73976	741.003
TCGA-GI-A2C8-01	1	0.291854	1.85995	4.09665	2.05809	0.166577	0.516842	27.2278	27.2278	2.29819	5.91543	14.733	1524.58
TCGA-AC-A23H-01	1	0.291971	0.782869	0.703635	0.858149	0.0736097	0.511318	30.3867	30.3867	1.17067	14.0092	6.74632	801.201
TCGA-AR-A2LE-01	1	0.292246	1.44817	1.27473	1.20796	0.15473	1.03028	4.50374	4.50374	2.66514	9.81188	11.4074	223.061
TCGA-B6-A1KN-01	1	0.292254	2.11394	3.06583	3.01778	0.158957	1.06701	8.14803	8.14803	2.17958	13.9495	9.58685	464.456
TCGA-A8-A09V-01	1	0.292311	1.40974	0.40955	0.379726	0.395089	1.78627	6.17792	6.17792	1.28401	27.1185	8.17759	1101.89
TCGA-B6-A0IK-01	1	0.292316	2.58131	1.74193	1.89883	0.0771408	1.95092	7.61331	7.61331	3.09091	7.28183	8.239	323.853
TCGA-BH-A1EX-01	1	0.292327	3.15511	1.91912	2.01902	0.180859	2.02933	30.9016	30.9016	2.91632	34.9236	7.08561	880.083
TCGA-AC-A23E-01	1	0.292379	1.23962	0.291224	0.601553	0.0724288	0.97246	19.1005	19.1005	1.1315	8.05969	8.7996	1635.34
TCGA-A1-A0SB-01	1	0.29246	0.847418	3.81085	0.349162	0.388828	0.124824	6.7179	6.7179	0.364528	6.46134	7.16608	426.015
TCGA-AR-A24T-01	1	0.292623	2.30118	5.03783	2.51248	0.142467	1.57933	17.0757	17.0757	3.60701	14.4248	17.6037	1752.67
TCGA-C8-A12Q-01	1	0.292652	2.54666	2.01446	1.89912	0.0973198	2.63519	46.9228	46.9228	2.77374	10.6815	10.994	780.36
TCGA-B6-A0X5-01	1	0.292963	1.15303	0.24176	0.326177	0.0760367	0.366125	15.1059	15.1059	0.535838	9.58281	4.04337	249.207
TCGA-B6-A0I6-01	1	0.293023	1.90168	9.6806	0.824813	0.103469	0.685129	10.1584	10.1584	2.26891	8.40609	7.66413	780.384
TCGA-A2-A0ER-01	1	0.293157	1.24488	0.878417	1.29055	0.0525699	0.831282	8.09334	8.09334	2.03303	12.6395	5.78713	187.006
TCGA-AR-A24W-01	1	0.293256	1.64734	4.21225	1.47918	0.117739	1.88136	5.88472	5.88472	4.35937	11.4414	14.7191	852.143
TCGA-D8-A13Y-01	1	0.293301	1.03248	51.7789	0.204991	0.0454056	1.09171	6.54277	6.54277	0.678399	6.97206	5.78085	360.304
TCGA-A2-A0EX-01	1	0.293315	2.27421	2.15624	1.09842	0.077491	4.86948	5.43313	5.43313	2.79417	5.40429	8.53744	1057.12
TCGA-B6-A0RU-01	1	0.293535	1.86937	3.05078	1.09071	0.114423	0.511643	7.68535	7.68535	7.20042	5.33852	13.26	573.386
TCGA-E9-A1RC-01	1	0.293657	0.472894	0.132812	0.286544	0.058014	1.8906	11.3533	11.3533	0.453842	15.499	4.35091	909.062
TCGA-C8-A274-01	1	0.293933	1.41202	1.14298	0.527308	0.109808	1.32346	10.2812	10.2812	1.08097	10.9223	5.36791	230.55
TCGA-BH-A0C1-01	1	0.293939	5.37342	7.64214	6.50866	0.226658	1.16898	10.511	10.511	4.06627	10.1389	13.9671	1149.78
TCGA-D8-A1JT-01	1	0.294165	0.6636	0.103468	0.918791	0.14277	0.336729	13.8213	13.8213	0.925441	4.8658	4.6026	79.283
TCGA-C8-A1HK-01	1	0.294241	2.22057	2.36109	2.02343	0.0977536	1.77124	11.9791	11.9791	1.75309	7.62246	6.97431	231.132
TCGA-BH-A0EI-01	1	0.294243	1.59432	0.178241	0.990435	0.0849831	1.07951	27.1582	27.1582	1.21191	23.8619	9.25519	1866.03
TCGA-C8-A12P-01	1	0.294367	2.14329	1.6751	1.80508	0.101199	1.91282	26.3142	26.3142	1.37652	4.3969	7.74041	1026.13
TCGA-AR-A0U3-01	1	0.295067	2.08502	1.20578	0.916377	0.1176	0.683974	10.0934	10.0934	3.69758	12.5231	6.32372	217.497
TCGA-AR-A1AV-01	1	0.295076	0.757835	0.532143	0.653302	0.270517	0.747004	10.8549	10.8549	1.31893	52.1769	9.22585	736.347
TCGA-B6-A0I8-01	1	0.295278	0.793183	2.57677	0.489254	0.0920498	1.27415	5.69864	5.69864	0.974512	7.98146	8.98953	679.924
TCGA-A8-A085-01	1	0.295444	0.496567	0.0168873	0.0440588	0.149447	0.211268	3.80904	3.80904	0.428717	15.2299	12.2613	868.584
TCGA-BH-A1FJ-01	1	0.295672	0.839071	0.322688	0.422983	0.0868161	1.97101	6.40021	6.40021	0.833677	16.0688	8.21584	262.795
TCGA-A7-A0DC-01	1	0.295683	0.8807	0.35093	0.275891	0.0710409	1.17978	4.14275	4.14275	1.13031	3.71063	6.9035	36.927
TCGA-E9-A54X-01	1	0.295848	0.659783	0	0.364194	0.0395726	0.0736916	1.79479	1.79479	0.373194	27.0481	1.77204	27.0315
TCGA-D8-A13Z-01	1	0.296453	4.04108	3.62114	3.37826	0.218113	3.04589	24.6374	24.6374	3.35581	5.58115	10.0791	732.655
TCGA-A2-A1G1-01	1	0.296706	4.89214	4.07403	4.58831	0.261525	4.15674	25.1192	25.1192	2.90102	5.06473	7.77397	580.832
TCGA-D8-A1XC-01	1	0.296738	0.56464	0.130779	0.42421	0.102868	0.302713	6.78246	6.78246	0.351885	10.6426	5.15664	52.8967
TCGA-BH-A0HL-01	1	0.297303	2.08174	0.0247958	0.741725	0.100618	2.54156	4.58082	4.58082	0.970668	19.2923	6.33573	214.168
TCGA-C8-A1HL-01	1	0.297703	0.964111	1.07583	0.565277	0.134969	0.865799	10.0079	10.0079	2.70467	5.59735	15.8254	445.901
TCGA-AN-A0FW-01	1	0.297745	4.38542	2.8776	2.09511	0.294024	1.67205	5.74048	5.74048	3.29784	10.8345	9.38371	483.355
TCGA-D8-A1JM-01	1	0.297879	2.87026	9.43555	2.94307	0.0818483	0.755774	6.31372	6.31372	0.507159	7.15341	4.68185	31.4528
TCGA-EW-A1IY-01	1	0.298109	9.18076	8.48195	11.1876	0.859646	4.02311	64.3358	64.3358	14.0647	8.81253	9.38053	713.198
TCGA-B6-A0X4-01	1	0.298581	0.495866	0.0370586	2.36478	0.123464	0.554533	2.57329	2.57329	0.860237	27.2384	3.91136	82.9547
TCGA-E2-A1LG-01	1	0.299235	28.1648	12.5072	42.6731	0.0685408	2.22231	16.21	16.21	1.5482	6.31347	6.52663	36.8704
TCGA-AR-A0TP-01	1	0.299286	0.72339	12.9912	0.166867	0.211462	0.0894272	5.70129	5.70129	0.514769	7.39792	5.74566	260.678
TCGA-C8-A12Z-01	1	0.299374	0.503995	0.337239	0.510044	0.0631657	0.40682	4.29866	4.29866	0.483992	6.0436	5.24182	666.436
TCGA-E2-A155-01	1	0.299519	1.06199	0.783943	0.672914	0.14393	2.53518	3.46525	3.46525	1.01456	11.7164	4.66885	130.351
TCGA-BH-A0E7-01	1	0.299572	0.603105	0.0966596	0.403122	0.132474	1.04312	6.90979	6.90979	0.960049	10.5396	9.71413	468.921
TCGA-E2-A14Y-01	1	0.299605	0.741014	0.612866	28.1486	0.149415	0.481785	8.55095	8.55095	0.611692	8.99985	5.2752	183.652
TCGA-B6-A0RO-01	1	0.299644	0.698401	14.7752	0.474172	0.044966	0.932432	4.27112	4.27112	1.07436	6.48458	4.88187	213.784
TCGA-AR-A24M-01	1	0.299702	1.00109	0.655596	0.509974	0.107359	0.711509	10.7586	10.7586	1.2664	15.0122	10.5683	932.811
TCGA-D8-A1JE-01	1	0.300072	2.06286	2.11477	2.52933	0.0992694	0.796767	19.6623	19.6623	0.922571	14.4946	7.4771	2104.66
TCGA-E2-A150-01	1	0.300156	3.5077	3.01706	1.71541	0.1438	1.09185	36.0765	36.0765	3.32558	6.2709	9.15867	507.066
TCGA-B6-A0IA-01	1	0.300234	0.226429	0.127591	0.252386	0.0238048	0.648893	8.95082	8.95082	0.406206	4.52889	1.15429	134.065
TCGA-E2-A152-01	1	0.300406	1.8533	0.938456	0.939832	0.11002	0.420997	15.0347	15.0347	0.980732	8.87196	8.75489	1337.78
TCGA-E9-A1R7-01	1	0.30078	0.727395	0.773029	0.754599	0.114527	0.417269	2.70972	2.70972	1.79677	87.1772	6.32404	250.286
TCGA-BH-A1EV-01	1	0.30096	0.691978	0.636502	0.370907	0.0685133	0.494394	7.44378	7.44378	0.877311	8.17077	6.65076	699.137
TCGA-A7-A26E-01	1	0.301411	1.40431	1.50035	0.868079	0.33522	0.288192	10.6623	10.6623	1.97412	11.657	10.4127	948.401
TCGA-BH-A208-01	1	0.30181	2.56027	2.51534	1.62417	0.0894468	1.41469	10.7265	10.7265	2.92693	5.94612	18.5308	3578.36
TCGA-AR-A24X-01	1	0.301915	2.71012	3.12523	1.58655	0.143674	3.77646	5.68263	5.68263	2.07713	9.02135	7.50997	817.291
TCGA-BH-A1EY-01	1	0.303025	7.13295	3.68896	3.82577	0.203495	1.79411	29.2578	29.2578	11.3271	9.67425	6.4338	1597
TCGA-AO-A1KP-01	1	0.303399	0.769446	0.274415	0.412326	0.182932	0.618409	7.21866	7.21866	0.993724	6.7346	3.14259	389.046
TCGA-D8-A1XG-01	1	0.304243	0.491794	0.125569	0.259766	0.161953	0.592536	10.7557	10.7557	2.89226	11.6337	5.19324	501.576
TCGA-D8-A1JN-01	1	0.305157	2.0103	2.66731	1.61292	0.183882	0.229762	4.96872	4.96872	1.12532	7.8459	6.50944	46.6831
TCGA-BH-A18V-01	1	0.305463	7.67848	24.6969	3.4199	0.319728	1.18422	33.2029	33.2029	3.13333	10.4155	8.97583	536.742
TCGA-AO-A1KO-01	1	0.305932	1.66035	3.31983	2.35564	0.177253	0.867394	6.05966	6.05966	2.2024	10.208	11.4405	295.238
TCGA-C8-A131-01	1	0.306004	2.00625	1.50383	2.98927	0.140978	0.536092	15.3497	15.3497	1.33745	9.15807	7.00552	962.594
TCGA-D8-A1XO-01	1	0.306287	2.58747	2.72534	2.02512	0.0936799	1.66637	13.1448	13.1448	4.84232	11.5831	7.30166	1319.04
TCGA-D8-A1JF-01	1	0.308651	2.15578	2.35458	1.59524	0.0692131	3.14967	45.8395	45.8395	2.3603	18.6217	4.80849	615.773
TCGA-A8-A06Q-01	1	0.310026	0.407864	0.599359	0.407144	0.15191	0.709783	4.93904	4.93904	0.710808	6.53392	1.82414	44.2453
TCGA-BH-A1EO-01	1	0.310352	2.86308	2.38673	1.85606	0.0921675	1.09705	28.8802	28.8802	5.8545	9.00865	14.3264	1897.76
TCGA-AQ-A0Y5-01	1	0.310701	0.612503	0.430893	0.376937	0.0679314	0.162652	17.6779	17.6779	1.40737	12.8713	14.0651	1295.39
TCGA-D8-A1J8-01	1	0.310895	7.7988	8.75405	10.0436	0.456637	1.23943	34.4587	34.4587	4.03318	7.12448	6.80146	446.699
TCGA-AR-A24K-01	1	0.313018	0.866046	0.426548	0.589205	0.113864	1.55722	3.71764	3.71764	0.823667	10.7256	3.74456	430.179
TCGA-D8-A1XV-01	1	0.314387	0.22676	0.0224435	0.158081	0.0656849	0.220063	3.8038	3.8038	0.687674	6.82345	3.13444	43.8462
TCGA-AR-A256-01	1	0.314444	2.153	12.3889	4.49829	0.138335	0.541655	30.3011	30.3011	5.68542	8.73115	6.58353	276.203
TCGA-D8-A1XU-01	1	0.314697	1.2976	2.06651	0.833682	0.0750695	1.40054	11.2127	11.2127	3.41275	7.52558	6.13813	1150.79
TCGA-E9-A226-01	1	0.316132	1.44485	0.450712	0.352744	0.18832	0.427477	11.8247	11.8247	0.708285	11.971	6.72765	1519.4
TCGA-B6-A1KF-01	1	0.31615	0.195126	0.0587321	0.162562	0.058985	0.116986	13.0804	13.0804	0.464091	3.36198	9.06447	256.029
TCGA-A2-A0YJ-01	1	0.317294	0.799288	7.91996	0.487742	0.0794749	0.197619	8.05263	8.05263	1.43374	4.39519	4.69233	235.553
TCGA-BH-A1F2-01	1	0.318775	0.659936	0.721036	1.17538	0.120401	0.329072	21.2142	21.2142	3.47702	8.68884	11.475	991.233
TCGA-AO-A1KS-01	1	0.319512	2.69778	1.38132	1.39739	0.256203	1.55708	15.5291	15.5291	3.29262	8.52977	7.99605	251.402
TCGA-A2-A1FV-01	1	0.320214	0.708244	0.249709	0.576332	0.225089	0.386505	3.59191	3.59191	2.25009	11.1419	16.044	265.636
TCGA-AC-A3QQ-01	1	0.321027	3.96991	4.33461	1.26597	0.119122	3.98853	5.76207	5.76207	1.11931	5.55648	4.5178	514.492
TCGA-C8-A26Y-01	1	0.323583	2.3135	3.06875	1.45304	0.130677	4.42076	21.5774	21.5774	3.12658	15.1023	6.603	202.817
TCGA-BH-A1FM-01	1	0.324531	0.559822	0.282094	2.04356	0.169106	0.12068	9.9936	9.9936	1.15333	6.18972	6.35119	717.97
TCGA-D8-A1JA-01	1	0.326658	1.39213	0.360358	0.640318	0.138155	0.214124	22.4783	22.4783	0.730044	31.4999	6.78681	769.176
TCGA-BH-A1F5-01	1	0.327445	0.800751	0.509846	0.568855	0.105642	1.08749	9.06749	9.06749	2.90898	7.80585	4.25771	325.13
TCGA-BH-A1F8-01	1	0.332174	1.16185	2.06037	1.97592	0.123752	0.68101	9.48481	9.48481	1.988	6.03126	4.69779	448.227
TCGA-BH-A1EN-01	1	0.337872	0.554392	0.673759	0.429242	0.0476003	0.127906	8.74482	8.74482	1.07439	7.7045	8.0217	331.74
TCGA-AC-A2QH-01	1	0.34086	1.36325	0.442118	0.401187	0.102519	0.112711	13.773	13.773	1.37684	4.7868	10.031	1721.81
TCGA-E2-A1LS-01	1	0.342861	0.368993	0.827875	0.509406	0.117487	0.332402	2.96693	2.96693	0.880837	5.77484	4.57016	68.2505
TCGA-BH-A204-01	1	0.343909	0.503696	0.130036	0.964575	0.0565249	0.238181	6.06773	6.06773	1.40315	6.0825	8.35618	242.14
TCGA-C8-A27B-01	1	0.347203	5.06882	41.8376	7.09556	0.35639	2.55523	54.9515	54.9515	7.3907	10.8317	5.06322	111.429
TCGA-A7-A13E-01	1	0.35665	1.37181	16.4783	1.97248	0.0689255	0.210534	14.797	14.797	0.492948	3.57914	5.76318	348.416

## Sheet: ssGSEA-infor
Type	status	RS	Activated CD8 T cell	Central memory CD8 T cell	Effector memeory CD8 T cell	Activated CD4 T cell	Central memory CD4 T cell	Effector memeory CD4 T cell	T follicular helper cell	Gamma delta T cell	Type 1 T helper cell	Type 17 T helper cell	Type 2 T helper cell	Regulatory T cell	Activated B cell	Immature B cell	Memory B cell	Natural killer cell	CD56bright natural killer cell	CD56dim natural killer cell	Myeloid derived suppressor cell	Natural killer T cell	Activated dendritic cell	Plasmacytoid dendritic cell	Immature dendritic cell	Macrophage	Eosinophil	Mast cell	Monocyte	Neutrophil
		pvalue	4.68e-48	4.49e-14	3.79e-12	2.42e-05	0.417674	5.55e-15	0.00520168	0.00226907	0.00197632	7.71e-07	1.35e-16	0.00490307	6.04e-21	0.00111603	1.76e-11	0.00220031	1.07e-06	0.18306	2.09e-36	0.0168108	0.0203702	6.44e-06	6.57e-09	1.31e-07	0.155062	0.136236	5.21e-05	2.6e-15
TCGA-LL-A7SZ-01	0	0.170884	0.91125	0.722913	0.666581	0.580587	1	0.490862	0.538084	0.758672	0.562214	0.264574	0.407981	0.643545	0.49272	0.491279	0.534784	0.680733	0.630935	0.800858	0.966943	0.552039	0.697251	0.886119	0.710939	0.495166	0.16733	0.494463	0.82475	0
TCGA-A2-A0CR-01	0	0.170974	1	0.734226	0.750561	0.522579	0.988852	0.472174	0.598776	0.69458	0.601406	0.414039	0.412521	0.589288	0.607164	0.558372	0.449786	0.765863	0.694144	0.816686	0.985107	0.56638	0.721923	0.921964	0.712687	0.441205	0.313619	0.507962	0.825513	0
TCGA-AC-A2QJ-01	0	0.181971	0.689421	0.848569	0.670888	0.425027	0.984709	0.532001	0.620915	0.82051	0.479185	0.382957	0.317094	0.735278	0	0.258363	0.497002	0.71435	0.72024	0.851734	1	0.601132	0.731967	0.924132	0.732546	0.679452	0.212991	0.494121	0.856977	0.115688
TCGA-OL-A66P-01	0	0.190237	1	0.679911	0.681265	0.426054	0.968791	0.379513	0.515297	0.663218	0.507413	0.317113	0.199139	0.574734	0.365838	0.360455	0.411719	0.648786	0.599857	0.701436	0.998426	0.469806	0.662426	0.837677	0.715908	0.403478	0.134353	0.382567	0.772903	0
TCGA-EW-A3U0-01	0	0.190835	0.931026	0.787214	0.773012	0.757486	1	0.55956	0.659694	0.752655	0.661553	0.398259	0.523793	0.725916	0.539859	0.557784	0.668323	0.788327	0.635162	0.755231	0.986973	0.61314	0.70665	0.944768	0.734219	0.549209	0.415655	0.524829	0.796921	0
TCGA-E9-A54Y-01	0	0.193452	0.611887	0.834123	0.380181	0.47848	1	0.501773	0.438981	0.660737	0.422624	0.408596	0.503366	0.214601	0.0332014	0.19987	0.59913	0.710732	0.778837	0.934953	0.764158	0.508503	0.647339	0.87237	0.78025	0.292041	0.148967	0.436508	0.866779	0
TCGA-OL-A5D7-01	0	0.194036	0.988396	0.764233	0.743512	0.817127	1	0.591224	0.513791	0.756775	0.609003	0.279115	0.527611	0.563362	0.372597	0.5018	0.58148	0.695108	0.672783	0.827931	0.984452	0.653283	0.829437	0.983675	0.78986	0.523238	0.232828	0.298404	0.864294	0
TCGA-WT-AB41-01	0	0.197192	0.989883	0.789948	0.6991	0.449911	0.999242	0.40549	0.490221	0.64429	0.479242	0.294005	0.274392	0.46568	0.355407	0.505987	0.480823	0.722813	0.652058	0.796303	1	0.468461	0.717387	0.890499	0.825264	0.426739	0.260807	0.402454	0.805888	0
TCGA-GM-A2DO-01	0	0.197702	0.993973	0.659019	0.755652	0.791384	1	0.554455	0.602573	0.658597	0.589699	0.392164	0.54847	0.499474	0.830619	0.881377	0.602542	0.708493	0.671542	0.724083	0.863753	0.551324	0.726734	0.856601	0.689697	0.411114	0.324036	0.39252	0.79357	0
TCGA-EW-A423-01	0	0.198102	0.667766	0.769792	0.523351	0.366059	1	0.531177	0.512916	0.659695	0.461528	0.351187	0.371697	0.434665	0	0.300593	0.381985	0.734498	0.724312	0.797664	0.793239	0.49515	0.707062	0.889184	0.762014	0.382586	0.316599	0.418327	0.817345	0.151105
TCGA-AO-A0JC-01	0	0.200387	0.948822	0.682818	0.761852	0.770821	1	0.575831	0.642153	0.724097	0.611479	0.269732	0.416611	0.659661	0.941182	0.981914	0.578227	0.715322	0.621867	0.693997	0.925314	0.615914	0.720182	0.848193	0.68317	0.405009	0.421575	0.484142	0.813028	0
TCGA-S3-AA10-01	0	0.20264	0.864619	0.706362	0.716817	0.845072	1	0.550479	0.577561	0.685614	0.589233	0.268911	0.542403	0.675344	0.401025	0.550882	0.593869	0.731761	0.623598	0.755571	0.901703	0.622471	0.766205	0.888184	0.756328	0.429383	0.302447	0.438009	0.745874	0
TCGA-E2-A1B6-01	0	0.205633	0.977309	0.671422	0.671011	0.804951	1	0.595589	0.579074	0.680868	0.567475	0.385639	0.470319	0.516261	0.721533	0.777739	0.484101	0.654684	0.651046	0.695734	0.847602	0.59563	0.715856	0.863552	0.679001	0.39075	0.316134	0.354623	0.778811	0
TCGA-GM-A3XL-01	0	0.207154	0.935987	0.787117	0.742378	0.837563	1	0.660864	0.603627	0.870154	0.62786	0.449624	0.561148	0.67489	0.285773	0.427055	0.69081	0.74827	0.783693	0.927731	0.980714	0.636458	0.880204	0.942564	0.860451	0.520662	0.285023	0.42744	0.875673	0
TCGA-E9-A5FK-01	0	0.208845	0.971347	0.794124	0.706293	0.491889	1	0.48594	0.583186	0.658772	0.575225	0.368046	0.346141	0.507258	0.443683	0.492061	0.522591	0.739602	0.682688	0.800911	0.856346	0.533312	0.669373	0.910714	0.692482	0.395606	0.244247	0.462783	0.812173	0
TCGA-AR-A0TU-01	0	0.208941	0.896286	0.842087	0.717444	0.912391	1	0.701244	0.624226	0.94746	0.668154	0.486037	0.722729	0.709866	0.14335	0.480249	0.717138	0.817827	0.785956	0.822594	0.944694	0.692073	0.863044	0.964274	0.868498	0.513024	0.274596	0.444914	0.888626	0
TCGA-LD-A66U-01	0	0.209265	0.863368	0.800219	0.64335	0.439704	1	0.546292	0.525376	0.683791	0.559537	0.405769	0.406342	0.490822	0.217187	0.304791	0.549486	0.779448	0.731765	0.75412	0.801123	0.547549	0.689743	0.925787	0.806129	0.430058	0.361215	0.530582	0.82924	0
TCGA-AC-A6IW-01	0	0.209422	0.901147	0.749668	0.764306	0.735826	1	0.615422	0.671327	0.813984	0.602794	0.331622	0.5654	0.870104	0.265314	0.525133	0.584372	0.821643	0.733671	0.844	0.927729	0.579321	0.840978	0.985925	0.862734	0.546112	0.330905	0.499761	0.880314	0
TCGA-OL-A66L-01	0	0.20951	0.823619	0.829533	0.651331	0.35826	1	0.484377	0.509286	0.741202	0.537157	0.368858	0.34293	0.52227	0.074011	0.231081	0.487291	0.787716	0.728313	0.848066	0.862048	0.572833	0.705477	0.989497	0.861929	0.444869	0.341174	0.651076	0.83465	0
TCGA-A8-A09K-01	0	0.210887	0.86878	0.83001	0.580322	0.526034	1	0.58903	0.477959	0.65133	0.514431	0.382032	0.464106	0.431475	0.136255	0.44759	0.65628	0.777256	0.692268	0.825055	0.681027	0.468791	0.704081	0.934979	0.747698	0.366898	0.335245	0.553323	0.823804	0
TCGA-S3-AA15-01	0	0.211675	0.845019	0.782156	0.699203	0.720662	1	0.558603	0.586591	0.782022	0.594449	0.275459	0.484852	0.642631	0.711838	0.694337	0.552776	0.714171	0.640173	0.720308	0.983202	0.629746	0.742693	0.957599	0.75069	0.480959	0.317259	0.580328	0.804989	0
TCGA-AN-A0AR-01	0	0.212357	0.58129	0.760636	0.431018	0.518527	1	0.574022	0.484824	0.727346	0.508162	0.413267	0.548843	0.418274	0.0227426	0.197318	0.631439	0.657434	0.693158	0.755882	0.633815	0.576152	0.623586	0.899961	0.833131	0.446832	0.160361	0.273772	0.819432	0
TCGA-E2-A1LA-01	0	0.212452	0.8381	0.763501	0.568884	0.577669	1	0.491281	0.517232	0.693141	0.508959	0.299321	0.446418	0.517853	0.145886	0.371429	0.616879	0.724951	0.660361	0.708316	0.85696	0.543961	0.740526	0.846009	0.738136	0.464653	0.245213	0.359148	0.754729	0
TCGA-E9-A3X8-01	0	0.212569	0.94222	0.781384	0.665806	0.332651	1	0.496654	0.501465	0.689982	0.555676	0.282508	0.318858	0.468627	0.198156	0.217625	0.58156	0.768691	0.720355	0.783363	0.869623	0.53881	0.639648	0.969183	0.740445	0.418903	0.0812125	0.440814	0.811357	0
TCGA-LL-A5YN-01	0	0.213291	0.959485	0.729725	0.683357	0.56263	1	0.527047	0.598141	0.61224	0.561206	0.326653	0.299971	0.533365	0.575341	0.588717	0.611256	0.723708	0.676116	0.854569	0.928827	0.539885	0.748032	0.879834	0.737568	0.445177	0.225579	0.395911	0.839276	0
TCGA-AO-A1KR-01	0	0.214018	0.88284	0.806314	0.544744	0.753344	1	0.558956	0.494117	0.814703	0.579456	0.458021	0.696854	0.297255	0.11008	0.314673	0.682093	0.67787	0.823828	0.826646	0.766737	0.51683	0.728362	0.95687	0.793753	0.320958	0.249442	0.500663	0.845937	0
TCGA-EW-A1IZ-01	0	0.214064	1	0.668534	0.670311	0.631079	0.983214	0.456073	0.50824	0.592928	0.529313	0.387348	0.32479	0.446376	0.469986	0.568227	0.411204	0.728455	0.658557	0.733643	0.859739	0.438214	0.687781	0.834423	0.680836	0.32482	0.258413	0.241567	0.734538	0
TCGA-C8-A12V-01	0	0.21432	0.975364	0.744632	0.797627	0.742148	1	0.576848	0.638417	0.747163	0.634581	0.345427	0.559122	0.755255	0.540562	0.581604	0.614775	0.774643	0.71182	0.743629	0.969972	0.635272	0.806415	0.907338	0.76555	0.471526	0.258606	0.371031	0.776407	0
TCGA-E9-A3QA-01	0	0.214377	0.826775	0.695334	0.728098	0.734027	1	0.486636	0.588581	0.759151	0.581277	0.321407	0.512322	0.731833	0.416443	0.513794	0.515741	0.779715	0.640065	0.725838	0.961604	0.613886	0.742805	0.949194	0.711168	0.39667	0.138828	0.357471	0.767705	0
TCGA-LL-A7T0-01	0	0.214947	0.748332	0.823591	0.568062	0.517486	1	0.557851	0.490271	0.782142	0.494439	0.398275	0.47098	0.45002	0.0298313	0.320305	0.62981	0.745808	0.755368	0.790254	0.746249	0.534029	0.738757	0.900211	0.788135	0.41426	0.152696	0.342195	0.79636	0
TCGA-AC-A3TM-01	0	0.215052	0.857871	0.881919	0.611681	0.500208	1	0.541919	0.513565	0.75963	0.528601	0.429644	0.4829	0.486133	0.0778646	0.260562	0.707582	0.798832	0.77763	0.956312	0.850747	0.597092	0.777397	0.977987	0.865679	0.501106	0.301539	0.503456	0.894333	0
TCGA-S3-AA17-01	0	0.215109	0.842642	0.766716	0.697285	0.665311	1	0.528951	0.537585	0.546578	0.526854	0.23904	0.429936	0.593343	0.37776	0.561815	0.582485	0.736657	0.585583	0.733452	0.890869	0.454079	0.720636	0.897549	0.696685	0.368911	0.263472	0.319757	0.731116	0
TCGA-BH-A6R8-01	0	0.215364	0.693139	0.842834	0.558819	0.406726	1	0.510702	0.562836	0.677895	0.510653	0.379788	0.43435	0.524863	0	0.416685	0.410535	0.778909	0.740572	0.776458	0.800927	0.56523	0.755394	0.892565	0.875679	0.419107	0.170306	0.517168	0.819245	0.157193
TCGA-E9-A6HE-01	0	0.215537	0.686074	0.87132	0.617983	0.496501	1	0.60224	0.563559	0.793684	0.530437	0.492853	0.508907	0.580965	0	0.33579	0.702321	0.809811	0.737298	0.842519	0.824316	0.619011	0.703891	0.921286	0.814441	0.491962	0.337887	0.504336	0.834406	0.0258012
TCGA-EW-A1P4-01	0	0.21591	0.723316	0.698778	0.582912	0.688586	1	0.506825	0.376173	0.699978	0.481201	0.21954	0.534772	0.623171	0.00116186	0.266771	0.470226	0.727518	0.556443	0.65744	0.774024	0.544516	0.765401	0.773443	0.724415	0.308994	0	0.325325	0.733279	0.0237239
TCGA-OL-A66N-01	0	0.215967	0.739491	0.686647	0.535896	0.25481	1	0.505746	0.481067	0.627658	0.429293	0.249483	0.360296	0.375268	0.115664	0.152597	0.600859	0.704155	0.726207	0.785355	0.704319	0.477496	0.596711	0.961032	0.646994	0.32927	0.0797945	0.42271	0.83967	0
TCGA-E9-A22D-01	0	0.216306	1	0.75354	0.680293	0.690615	0.974165	0.464676	0.552694	0.617904	0.533168	0.317809	0.425789	0.541837	0.137988	0.461615	0.511533	0.750212	0.644339	0.742061	0.90749	0.518485	0.697756	0.818228	0.701757	0.362442	0.11123	0.405502	0.711731	0
TCGA-OL-A66O-01	0	0.216374	0.634352	0.843783	0.447478	0.491834	1	0.58402	0.486322	0.794711	0.505182	0.396136	0.5006	0.381751	0	0.258475	0.608097	0.814706	0.789805	0.980034	0.605037	0.557295	0.695706	0.986366	0.852052	0.384988	0.325192	0.462995	0.938866	0.243563
TCGA-A2-A3Y0-01	0	0.217169	0.86016	0.763496	0.616695	0.735947	1	0.580754	0.592529	0.770418	0.546489	0.355888	0.481423	0.52072	0.0806134	0.25853	0.441546	0.687948	0.741152	0.791379	0.902668	0.532869	0.772036	0.88469	0.876242	0.33108	0	0.284674	0.788847	0.187567
TCGA-AR-A5QQ-01	0	0.217409	0.798153	0.746321	0.589524	0.662228	1	0.412487	0.575166	0.709894	0.506809	0.214202	0.390907	0.776457	0.162305	0.307147	0.505307	0.642675	0.653797	0.71545	0.92384	0.512649	0.663474	0.851591	0.706309	0.370371	0	0.272554	0.71222	0.113662
TCGA-A7-A56D-01	0	0.217857	0.655002	0.849611	0.650125	0.29763	1	0.516154	0.530163	0.713731	0.485394	0.282593	0.321253	0.538466	0.0431339	0.217084	0.477465	0.771957	0.781353	0.866287	0.933258	0.58144	0.750166	0.903852	0.730574	0.556556	0	0.323644	0.825388	0.12742
TCGA-LL-A5YL-01	0	0.218211	0.793216	0.800287	0.586529	0.473944	1	0.537638	0.510138	0.699482	0.501715	0.346965	0.48323	0.424606	0.145415	0.248803	0.654791	0.721004	0.773532	0.844144	0.881569	0.538604	0.733414	0.937665	0.775177	0.414388	0.131482	0.396835	0.793355	0
TCGA-AR-A0TQ-01	0	0.218732	0.793778	0.840814	0.599636	0.746655	1	0.537245	0.523241	0.768117	0.513866	0.256494	0.467028	0.477903	0.13204	0.410771	0.642207	0.738177	0.654362	0.792512	0.765832	0.540716	0.688226	0.888293	0.734658	0.406292	0.328194	0.363704	0.806128	0
TCGA-A2-A4S3-01	0	0.21885	0.774085	0.809464	0.559552	0.657183	1	0.556084	0.521124	0.685243	0.533434	0.379574	0.442307	0.462771	0	0.347351	0.731041	0.732721	0.772298	0.831283	0.792453	0.551061	0.727627	0.890028	0.827827	0.404963	0.158692	0.322591	0.835808	0.0198666
TCGA-A2-A0EP-01	0	0.219121	0.82117	0.773343	0.709472	0.540423	1	0.485327	0.637422	0.737215	0.604965	0.302376	0.368889	0.816475	0.356641	0.524703	0.55943	0.736803	0.580415	0.675751	0.996596	0.576718	0.631805	0.858958	0.685172	0.478601	0.324411	0.654384	0.734806	0
TCGA-AC-A7VC-01	0	0.21964	0.533003	0.832162	0.513715	0.544262	1	0.606724	0.589005	0.774331	0.501039	0.404087	0.562644	0.626635	0	0.239044	0.709826	0.678679	0.690552	0.892003	0.682298	0.640897	0.644533	0.897083	0.745895	0.52973	0.27237	0.370789	0.819836	0.140622
TCGA-LL-A5YM-01	0	0.219785	0.724539	0.78148	0.563655	0.388096	1	0.508619	0.528559	0.771179	0.503139	0.363919	0.427134	0.494691	0	0.239497	0.659706	0.737836	0.716526	0.914835	0.716743	0.615679	0.685806	0.880805	0.689467	0.513993	0.351536	0.557486	0.832483	0.0869613
TCGA-BH-A2L8-01	0	0.219905	0.949764	0.860971	0.722878	0.63445	1	0.59998	0.623343	0.739355	0.617683	0.456717	0.506135	0.654422	0.324301	0.500179	0.681381	0.838171	0.6992	0.823711	0.900542	0.598763	0.815618	0.92447	0.823678	0.483566	0.268722	0.579841	0.813635	0
TCGA-OL-A66I-01	0	0.220067	0.985741	0.691256	0.750524	0.794176	1	0.575582	0.581554	0.671832	0.62015	0.317757	0.477161	0.740153	0.296691	0.419097	0.607047	0.793565	0.726386	0.735021	0.892904	0.610982	0.801921	0.926127	0.72881	0.47855	0.198478	0.465666	0.742023	0
TCGA-AR-A2LJ-01	0	0.221054	0.787897	0.888134	0.682713	0.453388	1	0.553701	0.651954	0.827119	0.584717	0.328045	0.479298	0.731011	0.203032	0.359061	0.602706	0.780801	0.728333	0.816593	0.946066	0.652867	0.760137	0.942995	0.849875	0.621301	0.350261	0.621089	0.855811	0
TCGA-E2-A572-01	0	0.221081	0.664147	0.813841	0.570799	0.273565	1	0.547099	0.485361	0.725946	0.469174	0.444975	0.435098	0.427626	0	0.250823	0.50456	0.74502	0.827008	0.950103	0.648976	0.536788	0.687208	0.970302	0.778829	0.462556	0.311283	0.299619	0.989562	0.280222
TCGA-EW-A3E8-01	0	0.221532	0.800477	0.787203	0.645663	0.50269	1	0.508324	0.526948	0.673417	0.55707	0.297468	0.44256	0.516469	0.28587	0.415272	0.529262	0.757593	0.720745	0.829244	0.782029	0.554069	0.663851	0.886274	0.753477	0.373727	0.277791	0.4022	0.765011	0
TCGA-E2-A576-01	0	0.221801	0.691801	0.803798	0.483415	0.316753	1	0.535231	0.43691	0.675269	0.44811	0.344494	0.354808	0.270058	0.0206465	0.144867	0.680321	0.733673	0.763076	0.800079	0.60915	0.481401	0.663805	0.92635	0.681684	0.351156	0.12157	0.60732	0.820562	0
TCGA-LL-A441-01	0	0.222684	0.894648	0.739734	0.727975	0.681249	1	0.595742	0.616109	0.708627	0.646598	0.428624	0.495938	0.608987	0.829158	0.820472	0.677065	0.747485	0.696488	0.779924	0.827975	0.619357	0.749364	0.957572	0.764013	0.431031	0.405964	0.478654	0.80406	0
TCGA-AN-A0AM-01	0	0.222986	0.754525	0.88042	0.662879	0.585065	1	0.614619	0.615086	0.740361	0.606992	0.423027	0.575969	0.611457	0	0.340388	0.634232	0.804636	0.790527	0.994983	0.91343	0.596908	0.828926	0.99653	0.866328	0.423156	0.176661	0.519279	0.869146	0.0482361
TCGA-Z7-A8R5-01	0	0.223073	0.792814	0.71729	0.574197	0.270091	1	0.4391	0.477111	0.644277	0.472074	0.28403	0.327722	0.445206	0.159457	0.207766	0.538641	0.693764	0.707397	0.773602	0.868464	0.461486	0.600088	0.949059	0.77631	0.410213	0.158358	0.359725	0.771392	0
TCGA-BH-A0C0-01	0	0.223265	0.912477	0.81682	0.643254	0.679677	1	0.505277	0.586493	0.717671	0.537679	0.315003	0.415589	0.665119	0.224087	0.471431	0.682851	0.748355	0.625833	0.796659	0.993159	0.534822	0.692245	0.885696	0.783539	0.42798	0.184755	0.398589	0.780091	0
TCGA-V7-A7HQ-01	0	0.223302	0.683203	0.872743	0.493448	0.244142	1	0.500295	0.494316	0.718295	0.456286	0.343789	0.396261	0.471551	0	0.189185	0.5084	0.761273	0.774569	0.87671	0.797872	0.559955	0.729772	0.956592	0.859851	0.435398	0.152395	0.459513	0.889631	0.17549
TCGA-EW-A1OZ-01	0	0.223388	0.627449	0.908338	0.54495	0.61022	1	0.569272	0.544692	0.751749	0.508868	0.424039	0.548109	0.564579	0.0439478	0.344486	0.684605	0.741451	0.715331	0.883991	0.779614	0.560128	0.69966	0.857758	0.766132	0.455249	0.308623	0.44	0.800427	0
TCGA-E9-A1ND-01	0	0.223436	0.810711	0.805243	0.658688	0.601976	0.976554	0.483269	0.552158	0.775334	0.547941	0.337816	0.457384	0.691671	0	0.353922	0.480848	0.77798	0.642932	0.727912	1	0.496423	0.74923	0.873557	0.754401	0.420456	0.0353927	0.242698	0.731139	0.170935
TCGA-A7-A13H-01	0	0.22363	0.652837	0.859796	0.615271	0.320995	1	0.449038	0.53417	0.597509	0.483748	0.306715	0.34567	0.680546	0.0014901	0.365904	0.488902	0.740861	0.65521	0.770297	0.882258	0.509568	0.698552	0.958652	0.775476	0.463732	0.192269	0.479142	0.784764	0
TCGA-A7-A425-01	0	0.223731	0.540478	0.817562	0.519206	0.392419	1	0.522627	0.525662	0.672413	0.503301	0.337044	0.411281	0.546468	0	0.258339	0.59398	0.731246	0.714421	0.762784	0.883547	0.557231	0.661671	0.909436	0.799725	0.429344	0.276878	0.514398	0.804277	0.0561316
TCGA-BH-A42U-01	0	0.223807	0.783791	0.757284	0.651188	0.430975	1	0.51468	0.5875	0.682654	0.58289	0.384649	0.43068	0.463485	0.33735	0.348546	0.556093	0.739651	0.711495	0.768686	0.813942	0.586431	0.709853	0.953804	0.770846	0.410824	0.427314	0.508372	0.801293	0
TCGA-AO-A129-01	0	0.223827	0.853902	0.757663	0.644409	0.738606	1	0.604755	0.580799	0.748643	0.608788	0.436248	0.542759	0.565413	0.396367	0.479104	0.601596	0.779982	0.702917	0.750464	0.887673	0.615446	0.772036	0.928209	0.806645	0.503118	0.243058	0.4034	0.81591	0
TCGA-AQ-A54O-01	0	0.223894	0.722921	0.777172	0.447758	0.411326	1	0.513458	0.49978	0.671078	0.480112	0.483911	0.352572	0.371373	0	0.273142	0.459283	0.710804	0.726296	0.775115	0.641127	0.508736	0.778128	0.937552	0.812898	0.375116	0.296163	0.286479	0.861684	0.153753
TCGA-BH-A0H5-01	0	0.224078	0.975865	0.734945	0.73597	0.664136	1	0.522087	0.579046	0.640935	0.60239	0.350635	0.456358	0.626471	0.636151	0.68691	0.613741	0.739084	0.606256	0.735664	0.909611	0.528293	0.723272	0.878266	0.691088	0.395779	0.327837	0.522023	0.772796	0
TCGA-A7-A6VW-01	0	0.22408	0.66471	0.881154	0.548109	0.739186	1	0.703791	0.578939	0.836323	0.605933	0.348443	0.598857	0.598272	0	0.260869	0.587754	0.812127	0.820469	0.856174	0.870061	0.622763	0.846827	0.964651	0.894474	0.516147	0.14426	0.41485	0.894499	0.106463
TCGA-B6-A0RT-01	0	0.22408	1	0.688459	0.743671	0.812517	0.993543	0.563712	0.650443	0.669304	0.629267	0.330571	0.454954	0.661806	0.615818	0.673924	0.598598	0.768028	0.597984	0.661173	0.950655	0.565033	0.769041	0.906049	0.697239	0.410783	0.23874	0.409952	0.78483	0
TCGA-D8-A147-01	0	0.22437	0.711789	0.829703	0.68449	0.796099	1	0.725605	0.568913	0.776014	0.581253	0.451788	0.696398	0.650691	0.125338	0.548237	0.721672	0.845191	0.742422	0.786482	0.810121	0.663311	0.79124	0.968983	0.919181	0.459533	0.259254	0.370705	0.834257	0
TCGA-AO-A03T-01	0	0.224791	0.737817	0.757724	0.502645	0.498582	1	0.506717	0.464791	0.728615	0.490805	0.323109	0.519835	0.330358	0	0.228241	0.558004	0.702607	0.719475	0.828978	0.644161	0.52729	0.719883	0.929015	0.752767	0.264652	0.259061	0.315429	0.770643	0.135224
TCGA-BH-A5J0-01	0	0.225081	0.780155	0.80267	0.6139	0.432009	1	0.473785	0.562424	0.710852	0.555148	0.433013	0.356739	0.645133	0.122056	0.352679	0.53389	0.756624	0.691342	0.814762	0.924709	0.570407	0.667245	0.850611	0.738627	0.489356	0.1389	0.438561	0.784845	0
TCGA-BH-A18R-01	0	0.225631	0.671009	0.831205	0.555035	0.684829	1	0.543657	0.480774	0.720177	0.489437	0.337893	0.533611	0.416295	0	0.375687	0.658391	0.770347	0.736377	0.767033	0.774228	0.420672	0.671201	0.931596	0.823538	0.260757	0.392528	0.402982	0.830982	0.0279696
TCGA-A2-A3XW-01	0	0.225913	0.644003	0.808977	0.569961	0.357049	1	0.5003	0.553394	0.719828	0.455486	0.412077	0.381013	0.461723	0.00907025	0.281316	0.45901	0.683266	0.731913	0.801048	0.7896	0.495735	0.632667	0.890953	0.723814	0.442548	0.202621	0.492931	0.77898	0
TCGA-AC-A62X-01	0	0.226055	0.620812	0.764346	0.630141	0.619109	0.998286	0.670882	0.588927	0.772902	0.536006	0.44638	0.753546	0.384119	0.102861	0.293653	0.723852	0.704274	0.857861	0.851891	0.7095	0.55096	0.76591	1	0.934139	0.354498	0.231179	0.43536	0.906844	0
TCGA-A8-A079-01	0	0.226224	0.626024	0.872337	0.569363	0.536878	1	0.587717	0.524723	0.788702	0.501824	0.321758	0.536167	0.531735	0	0.294366	0.697767	0.769381	0.733263	0.855874	0.712612	0.586491	0.745663	0.94381	0.882557	0.346872	0.160626	0.327132	0.850218	0.00980274
TCGA-EW-A1OV-01	0	0.226547	0.949907	0.746389	0.692479	0.691791	1	0.564241	0.605027	0.697478	0.584873	0.275477	0.387189	0.629298	0.548322	0.647659	0.493637	0.776079	0.733982	0.711749	0.976782	0.575349	0.691382	0.881092	0.672495	0.437814	0.251034	0.418666	0.776842	0
TCGA-EW-A1J6-01	0	0.226553	0.798737	0.830586	0.537795	0.615536	1	0.587909	0.550318	0.719421	0.525267	0.377435	0.42959	0.505379	0.0222825	0.394819	0.548161	0.709434	0.747422	0.768396	0.7313	0.582731	0.804815	0.954381	0.840102	0.384994	0.281994	0.243459	0.828405	0
TCGA-AC-A5XS-01	0	0.226737	0.718495	0.761765	0.55317	0.479756	1	0.427453	0.473765	0.639861	0.450433	0.272153	0.304546	0.500249	0.0863119	0.275551	0.47452	0.680494	0.620808	0.659006	0.819152	0.483258	0.660055	0.854014	0.702559	0.316237	0.30383	0.445212	0.741532	0
TCGA-AR-A0TT-01	0	0.226806	0.825379	0.768543	0.705822	0.609019	0.958697	0.541089	0.581597	0.647561	0.590075	0.303619	0.387089	0.641538	0.364884	0.544039	0.54979	0.734181	0.596375	0.731089	1	0.584849	0.714435	0.861486	0.682903	0.482034	0.26634	0.322901	0.745279	0
TCGA-LL-A50Y-01	0	0.226813	0.64692	0.783518	0.484841	0.290307	1	0.436322	0.423638	0.590598	0.412089	0.282699	0.346043	0.466213	0.0665318	0.259735	0.557046	0.722068	0.654884	0.795112	0.784226	0.479763	0.725925	0.966845	0.804115	0.412941	0.217268	0.386397	0.808398	0
TCGA-A7-A6VY-01	0	0.227082	0.701463	0.761894	0.696008	0.690948	1	0.562703	0.58031	0.820146	0.539319	0.467464	0.502798	0.724736	0.170335	0.397527	0.516683	0.745832	0.708523	0.793418	0.93527	0.602621	0.735879	0.896426	0.738164	0.449539	0.0714035	0.39644	0.805847	0
TCGA-BH-A0C7-01	0	0.227099	0.633587	0.865352	0.592583	0.68631	1	0.671999	0.498997	0.696312	0.617867	0.381122	0.582892	0.434661	0	0.366223	0.813443	0.835989	0.756547	0.815157	0.728483	0.51923	0.751397	0.902573	0.805057	0.369515	0.438574	0.455245	0.857276	0.257039
TCGA-BH-A6R9-01	0	0.227141	0.660716	0.796466	0.683619	0.438313	1	0.584224	0.638986	0.749073	0.600377	0.329315	0.42414	0.831423	0	0.341529	0.635176	0.810355	0.699997	0.765321	0.877471	0.647199	0.743607	0.887574	0.738645	0.542937	0.170329	0.435076	0.772206	0.0718076
TCGA-A2-A0CO-01	0	0.227265	0.772989	0.78685	0.614749	0.441195	1	0.446003	0.534605	0.591651	0.546322	0.362525	0.361627	0.467158	0.203903	0.361366	0.425666	0.698463	0.603522	0.754875	0.780751	0.559763	0.660182	0.942396	0.66675	0.280904	0.398803	0.478637	0.742911	0
TCGA-PE-A5DE-01	0	0.227649	0.924346	0.634074	0.609201	0.577089	1	0.366589	0.482586	0.543906	0.479454	0.284178	0.28575	0.456762	0.240186	0.356588	0.402956	0.700839	0.572278	0.68492	0.835825	0.465659	0.681743	0.822924	0.720694	0.250183	0.191248	0.230307	0.703695	0
TCGA-A2-A0CL-01	0	0.227859	0.898486	0.803563	0.713262	0.696165	1	0.511126	0.572654	0.652019	0.561616	0.22326	0.38414	0.59081	0.456532	0.620737	0.561756	0.714002	0.58689	0.594312	0.893508	0.521635	0.672267	0.873827	0.71976	0.328611	0.39029	0.372417	0.726325	0
TCGA-A2-A0YH-01	0	0.227917	0.653222	0.940124	0.585462	0.556588	1	0.616866	0.514176	0.641878	0.471503	0.273343	0.401656	0.658238	0	0.407461	0.662391	0.721819	0.687257	0.729224	0.950686	0.499068	0.693553	0.900733	0.853316	0.424407	0.118902	0.549298	0.786702	0.0447562
TCGA-AO-A128-01	0	0.227972	0.939733	0.692956	0.73406	0.72878	1	0.504728	0.625234	0.652157	0.553285	0.271444	0.347072	0.792645	0.22931	0.497364	0.389055	0.721873	0.624017	0.597938	0.9902	0.543903	0.765617	0.880251	0.6931	0.424844	0.162094	0.304413	0.741506	0
TCGA-B6-A401-01	0	0.228007	0.689668	0.819795	0.552979	0.441183	1	0.508474	0.546749	0.692868	0.559488	0.395562	0.375768	0.43315	0.10293	0.309513	0.618556	0.726751	0.698792	0.768985	0.801442	0.562646	0.697095	0.937619	0.814577	0.402863	0.272238	0.42858	0.808017	0
TCGA-AC-A62V-01	0	0.228027	0.688252	0.841174	0.583453	0.546932	1	0.609432	0.56564	0.781792	0.564242	0.440412	0.494767	0.55916	0	0.351292	0.691838	0.779301	0.799676	0.899948	0.765506	0.592951	0.752771	0.940835	0.811434	0.563312	0.330204	0.537394	0.901693	0.221573
TCGA-3C-AALK-01	0	0.228138	0.620966	0.86209	0.510069	0.455485	1	0.522233	0.55005	0.632463	0.524474	0.318223	0.479292	0.462515	0.0472906	0.254504	0.597505	0.825879	0.712765	0.845283	0.683346	0.533714	0.662818	0.927521	0.727914	0.340828	0.150048	0.455738	0.784257	0
TCGA-E9-A2JT-01	0	0.228383	0.95504	0.665945	0.774303	0.694812	1	0.572319	0.630887	0.657339	0.642299	0.322643	0.394272	0.640767	0.957643	0.988538	0.574693	0.746467	0.621812	0.717858	0.874645	0.608394	0.720859	0.888436	0.660733	0.377355	0.327684	0.340989	0.819789	0
TCGA-A2-A25F-01	0	0.228389	0.89593	0.752526	0.742621	0.774223	0.938703	0.60047	0.672804	0.787186	0.629007	0.275772	0.45706	0.835178	0.493222	0.617037	0.620847	0.760957	0.585944	0.671498	1	0.658663	0.693519	0.874362	0.684759	0.493746	0.369823	0.577132	0.752105	0
TCGA-BH-A0B9-01	0	0.228555	0.920721	0.759334	0.750344	0.803643	1	0.698411	0.580071	0.771599	0.612656	0.5599	0.611209	0.603598	0.384665	0.485371	0.702328	0.758998	0.798805	0.785431	0.905241	0.659436	0.883087	0.882424	0.82401	0.502468	0.262934	0.45886	0.815202	0
TCGA-C8-A1HM-01	0	0.228562	0.99573	0.800796	0.716309	0.840228	1	0.660233	0.606711	0.752459	0.574251	0.400954	0.576811	0.594895	0.227515	0.509984	0.747029	0.768372	0.739634	0.779414	0.962751	0.608565	0.767755	0.863107	0.832223	0.493301	0.225188	0.401135	0.78021	0
TCGA-D8-A1XL-01	0	0.228608	0.930703	0.868519	0.699488	0.644734	1	0.580963	0.551339	0.773927	0.5433	0.344701	0.434718	0.6015	0.183775	0.453452	0.706665	0.7924	0.697684	0.810233	0.920503	0.541758	0.753499	0.919878	0.810855	0.468197	0.233466	0.36105	0.784417	0
TCGA-C8-A138-01	0	0.228613	0.798557	0.673782	0.571439	0.456477	1	0.467004	0.534833	0.60192	0.482116	0.34379	0.407537	0.405583	0.0797219	0.255766	0.368573	0.68261	0.711383	0.732601	0.795385	0.491254	0.670608	0.79723	0.658864	0.361543	0.0749505	0.347357	0.732365	0
TCGA-OL-A66J-01	0	0.228626	0.589465	0.832187	0.573462	0.265163	1	0.498877	0.514063	0.743293	0.545596	0.27149	0.489773	0.512389	0	0.215436	0.579116	0.770404	0.686676	0.779594	0.645584	0.564053	0.630491	0.94088	0.795597	0.399275	0.351141	0.382395	0.7961	0.0715694
TCGA-AO-A1KQ-01	0	0.228824	0.902674	0.84769	0.527343	0.634065	1	0.580754	0.515927	0.744317	0.491027	0.230629	0.484189	0.435823	0.0658397	0.332157	0.657156	0.753638	0.707756	0.814441	0.83092	0.55966	0.713938	0.885644	0.805704	0.367001	0.192424	0.423638	0.793347	0
TCGA-EW-A6SB-01	0	0.229204	0.921352	0.664906	0.730954	0.739704	1	0.583501	0.533543	0.754707	0.620405	0.354828	0.55998	0.598698	0.554382	0.569193	0.562097	0.72697	0.760685	0.709342	0.968433	0.55877	0.809636	0.923432	0.797603	0.498525	0.218698	0.33713	0.786758	0
TCGA-HN-A2NL-01	0	0.229319	0.836844	0.801568	0.65111	0.809849	1	0.675164	0.593211	0.840514	0.603884	0.389969	0.712308	0.48211	0.269202	0.414404	0.743734	0.827259	0.795334	0.892776	0.765075	0.599082	0.737581	0.946357	0.864563	0.529118	0.347982	0.445109	0.8788	0
TCGA-LL-A6FQ-01	0	0.229422	0.609417	0.842519	0.525896	0.345287	1	0.535023	0.543245	0.751166	0.474458	0.352817	0.346989	0.477703	0	0.34401	0.524899	0.723124	0.723655	0.867793	0.711009	0.531963	0.719214	0.908533	0.81069	0.399039	0.42012	0.444187	0.842916	0.135696
TCGA-PL-A8LZ-01	0	0.229657	0.842938	0.769619	0.713657	0.70976	1	0.577508	0.563648	0.732917	0.567541	0.2876	0.590837	0.606532	0.169386	0.416411	0.575666	0.756931	0.653338	0.718306	0.868326	0.632465	0.737285	0.974388	0.80355	0.431705	0.102546	0.265793	0.77988	0
TCGA-A7-A4SE-01	0	0.230085	0.489692	0.775043	0.564899	0.580798	1	0.541126	0.521957	0.754923	0.513037	0.352832	0.508958	0.564363	0	0.251388	0.579954	0.800432	0.71155	0.836261	0.714279	0.580851	0.683691	0.926526	0.769538	0.419997	0.143303	0.402717	0.748992	0.0697977
TCGA-BH-A0RX-01	0	0.230139	0.926066	0.724964	0.679458	0.681329	1	0.594978	0.600695	0.834565	0.60815	0.329718	0.57737	0.683038	0.385812	0.441239	0.586458	0.745233	0.737135	0.70491	0.947409	0.616244	0.71163	0.909635	0.780316	0.439254	0.213105	0.516614	0.794268	0
TCGA-AC-A8OP-01	0	0.230257	0.609564	0.799353	0.535289	0.445821	1	0.500214	0.47989	0.634265	0.536145	0.379524	0.346614	0.3857	0.00258257	0.252102	0.701853	0.753921	0.663117	0.823705	0.646925	0.481216	0.712344	0.955886	0.784858	0.257165	0.385527	0.556513	0.804421	0
TCGA-EW-A1OY-01	0	0.230266	0.607863	0.842666	0.484278	0.537256	1	0.559845	0.470993	0.664599	0.474951	0.386808	0.445632	0.429849	0	0.265672	0.706466	0.744097	0.707866	0.868656	0.681884	0.544703	0.728319	0.962141	0.860439	0.327024	0.19684	0.301985	0.846234	0.0241301
TCGA-AQ-A54N-01	0	0.230695	0.667317	0.717144	0.52618	0.570814	1	0.619152	0.443466	0.732644	0.500772	0.492744	0.576853	0.336811	0	0.244776	0.723517	0.686318	0.814877	0.927023	0.686262	0.506078	0.789362	0.990693	0.923896	0.409091	0.346078	0.347353	0.887158	0.0432646
TCGA-A2-A4S2-01	0	0.230701	0.725076	0.888445	0.6099	0.447314	1	0.473289	0.516303	0.646364	0.510723	0.278532	0.379267	0.499032	0.0816693	0.393404	0.566118	0.736073	0.638531	0.75246	0.786946	0.522982	0.659161	0.909735	0.668805	0.375019	0.264622	0.311447	0.759673	0
TCGA-BH-A0B6-01	0	0.230792	0.902951	0.742794	0.686588	0.468848	1	0.491951	0.564699	0.625004	0.563084	0.386218	0.342624	0.584126	0.460387	0.546347	0.481573	0.734321	0.643038	0.707161	0.878454	0.505833	0.691156	0.837085	0.640432	0.382492	0.221707	0.378282	0.792429	0
TCGA-E2-A1L7-01	0	0.230822	0.860486	0.822338	0.696138	0.753171	1	0.621686	0.597804	0.773122	0.570833	0.415162	0.633077	0.608857	0.216669	0.476202	0.703504	0.82801	0.678376	0.806295	0.865656	0.588535	0.783579	0.89899	0.845873	0.477811	0.272436	0.468078	0.806148	0
TCGA-A7-A4SA-01	0	0.2315	0.802388	0.821033	0.662243	0.607551	1	0.521229	0.545652	0.652059	0.575955	0.326078	0.489244	0.554654	0.165386	0.38567	0.640707	0.734666	0.723174	0.7761	0.789194	0.510037	0.710739	0.906144	0.728264	0.404533	0.305514	0.459834	0.818496	0
TCGA-LL-A8F5-01	0	0.231511	0.743036	0.744395	0.626651	0.611726	1	0.57426	0.614121	0.759741	0.575666	0.399361	0.591694	0.614125	0.390083	0.407147	0.630795	0.676757	0.646278	0.830664	0.85435	0.659988	0.759664	0.947278	0.771866	0.422324	0.212862	0.467945	0.779443	0
TCGA-BH-A0DK-01	0	0.231675	0.84047	0.802629	0.596471	0.649337	1	0.498215	0.527552	0.687292	0.544047	0.237867	0.444095	0.561708	0.167384	0.409593	0.533247	0.764873	0.698008	0.629925	0.890858	0.550382	0.674216	0.853712	0.708005	0.336329	0.244553	0.540754	0.748887	0
TCGA-AO-A0JB-01	0	0.231684	0.682701	0.73708	0.486292	0.387736	1	0.501861	0.472012	0.649561	0.429304	0.279145	0.395438	0.285255	0	0.178574	0.457184	0.701843	0.694851	0.869661	0.809345	0.535175	0.632631	0.921248	0.718704	0.343415	0.0393739	0.321587	0.777411	0.108795
TCGA-BH-A0BT-01	0	0.231712	0.700141	0.960023	0.518185	0.425035	1	0.524116	0.515575	0.673843	0.508311	0.36749	0.397748	0.433014	0	0.326563	0.578362	0.758268	0.778453	0.815982	0.704952	0.592403	0.758529	0.944871	0.886152	0.42837	0.147347	0.339789	0.834387	0.030451
TCGA-A2-A0CW-01	0	0.232176	0.680747	0.869001	0.595367	0.577424	1	0.576503	0.554739	0.747726	0.522288	0.41633	0.514078	0.441554	0	0.347583	0.572756	0.769778	0.773378	0.811589	0.833724	0.470084	0.746909	0.91054	0.76575	0.416795	0.236438	0.417279	0.84685	0.230785
TCGA-E2-A2P5-01	0	0.23234	0.662369	0.796699	0.538531	0.549306	1	0.559009	0.489926	0.663064	0.49664	0.362148	0.465278	0.420785	0	0.252531	0.637823	0.749529	0.746283	0.803478	0.631695	0.515915	0.692874	0.857183	0.737311	0.406124	0.166843	0.382229	0.822768	0.078058
TCGA-AR-A0U4-01	0	0.232427	0.63612	0.819697	0.690505	0.745632	1	0.636342	0.627896	0.73306	0.623136	0.385969	0.616832	0.797764	0.0513401	0.400783	0.522071	0.785492	0.693357	0.70161	0.98289	0.635058	0.831761	0.954233	0.799827	0.597006	0.172371	0.465276	0.823516	0
TCGA-C8-A12W-01	0	0.23247	0.596589	0.869581	0.593723	0.525447	1	0.551461	0.591466	0.712458	0.490955	0.371702	0.452803	0.535109	0.142871	0.379825	0.653654	0.754203	0.681917	0.792067	0.798193	0.59176	0.6831	0.904088	0.786156	0.435146	0.179241	0.416928	0.824954	0
TCGA-OL-A97C-01	0	0.232536	0.707978	0.917679	0.614174	0.441986	1	0.59214	0.45183	0.704394	0.518323	0.300619	0.554719	0.590168	0	0.226862	0.655639	0.771535	0.744987	0.874654	0.685242	0.519867	0.666862	0.932292	0.731382	0.388889	0.125391	0.3322	0.825559	0.0767976
TCGA-E2-A14O-01	0	0.232562	0.659144	0.889898	0.426663	0.521719	1	0.57318	0.560787	0.769178	0.537759	0.490549	0.52831	0.444166	0	0.270201	0.626628	0.729861	0.826589	0.858808	0.637137	0.60464	0.716518	0.896987	0.852424	0.401362	0.24878	0.40175	0.839635	0.300789
TCGA-AC-A8OQ-01	0	0.232568	0.689329	0.753575	0.632379	0.580331	1	0.467904	0.562126	0.72206	0.512124	0.243697	0.382132	0.577713	0.359407	0.41721	0.520656	0.702322	0.61173	0.787793	0.816875	0.594871	0.747223	0.895517	0.720531	0.385532	0.244469	0.276738	0.733934	0
TCGA-AR-A1AW-01	0	0.232631	0.968825	0.798463	0.775977	0.81102	1	0.622291	0.660355	0.741526	0.593902	0.324208	0.493718	0.737587	0.770338	0.848074	0.668692	0.796612	0.630406	0.729485	0.983691	0.595992	0.75528	0.896993	0.728072	0.509056	0.349117	0.397013	0.804624	0
TCGA-E9-A5UP-01	0	0.232741	0.595599	0.857848	0.520308	0.332285	1	0.582144	0.492985	0.680606	0.530939	0.451986	0.42859	0.398433	0	0.382876	0.686525	0.751566	0.756925	0.880147	0.773797	0.551672	0.754589	0.932965	0.773123	0.394796	0.208846	0.454937	0.834366	0.183966
TCGA-C8-A12Y-01	0	0.232812	0.584915	0.876251	0.496609	0.409251	1	0.533978	0.47908	0.740813	0.476551	0.378473	0.414863	0.429649	0.0156729	0.253876	0.550074	0.782518	0.760365	0.801329	0.725755	0.597427	0.710812	0.919869	0.825568	0.379813	0.169757	0.402236	0.783232	0
TCGA-A2-A3XT-01	0	0.232892	0.714364	0.832225	0.653348	0.731489	0.973243	0.598496	0.582527	0.814434	0.611017	0.282539	0.578128	0.713653	0.178793	0.391537	0.668842	0.743663	0.682117	0.845446	0.913267	0.622344	0.769702	1	0.82852	0.650675	0.268901	0.501458	0.850776	0
TCGA-A2-A3XV-01	0	0.233186	0.77749	0.831492	0.603294	0.518514	1	0.608777	0.619747	0.753784	0.526652	0.563146	0.415676	0.521683	0	0.298015	0.574605	0.747389	0.80111	0.882559	0.825569	0.534499	0.772366	0.948426	0.827957	0.47633	0.263659	0.404979	0.930709	0.14478
TCGA-3C-AALJ-01	0	0.233215	0.805112	0.818436	0.574059	0.606891	1	0.468812	0.463333	0.74344	0.508169	0.16344	0.451701	0.438688	0	0.201022	0.460053	0.747962	0.602342	0.93199	0.719774	0.498722	0.646944	0.947038	0.699445	0.337345	0.218176	0.236506	0.895938	0.0124338
TCGA-GM-A2DD-01	0	0.233793	0.903403	0.726017	0.639669	0.625333	1	0.512937	0.595658	0.694007	0.540306	0.273387	0.331364	0.566825	0.144283	0.367926	0.507097	0.706172	0.696904	0.757462	0.934074	0.544384	0.685689	0.869682	0.753112	0.375692	0.178506	0.329384	0.8071	0
TCGA-BH-A0W7-01	0	0.234309	0.809723	0.882408	0.600245	0.555397	1	0.49485	0.532557	0.634169	0.523849	0.314321	0.415911	0.542955	0.143818	0.357125	0.573051	0.733976	0.697393	0.774757	0.866923	0.579786	0.70922	0.88974	0.758678	0.343977	0.0901588	0.384092	0.775198	0
TCGA-E2-A10C-01	0	0.23455	0.79956	0.787852	0.543095	0.587945	1	0.50915	0.475297	0.671444	0.492685	0.34446	0.379275	0.383733	0	0.297649	0.471218	0.663416	0.729044	0.851768	0.821318	0.5356	0.711368	0.823572	0.693782	0.364002	0.125124	0.412117	0.812692	0.0138818
TCGA-A7-A4SB-01	0	0.234572	0.533339	0.856623	0.576465	0.431419	0.988393	0.557524	0.529098	0.728632	0.50297	0.399269	0.558955	0.444046	0	0.208692	0.527442	0.776172	0.732211	0.888845	0.576134	0.57132	0.741158	1	0.811706	0.282355	0.335229	0.386477	0.823037	0.29664
TCGA-E2-A1LH-01	0	0.234594	0.896022	0.711419	0.705372	0.63838	1	0.524217	0.568257	0.74998	0.585324	0.389943	0.476319	0.643101	0.43172	0.511637	0.523755	0.734704	0.656874	0.685914	0.903408	0.645409	0.68182	0.893995	0.71506	0.458916	0.294367	0.373944	0.781282	0
TCGA-EW-A1P3-01	0	0.234648	0.598803	0.871095	0.514588	0.575147	1	0.580437	0.535141	0.712881	0.554501	0.396594	0.559969	0.425049	0	0.254213	0.68598	0.807867	0.749454	0.918213	0.751075	0.630542	0.723287	0.983633	0.851278	0.323562	0.362205	0.483857	0.8164	0.161666
TCGA-AO-A03R-01	0	0.234736	0.879481	0.85886	0.587316	0.720559	1	0.576562	0.511525	0.719877	0.551962	0.413074	0.638645	0.499369	0.171988	0.380791	0.678507	0.726287	0.734581	0.789251	0.800988	0.617771	0.719847	0.925365	0.767995	0.456754	0.302681	0.386154	0.807708	0
TCGA-A2-A0EQ-01	0	0.234865	0.933172	0.709309	0.64353	0.756459	1	0.519261	0.519461	0.679233	0.525978	0.292072	0.495474	0.51523	0.422763	0.538848	0.549561	0.730242	0.650716	0.712412	0.873931	0.499789	0.663309	0.854077	0.657039	0.37135	0.208259	0.288125	0.775871	0
TCGA-OL-A5RU-01	0	0.234994	0.794586	0.714024	0.547305	0.443166	1	0.43058	0.499565	0.542888	0.514137	0.260576	0.294472	0.411842	0.340492	0.386291	0.46513	0.697541	0.61798	0.769174	0.694112	0.454271	0.675108	0.891431	0.748115	0.301099	0.418173	0.350176	0.772651	0
TCGA-AR-A0TW-01	0	0.235334	0.837469	0.871711	0.683644	0.606538	1	0.559711	0.559324	0.735599	0.570741	0.340671	0.393072	0.543448	0.149681	0.494247	0.567202	0.799513	0.698592	0.736132	0.835785	0.560674	0.785543	0.937727	0.801494	0.434376	0.462191	0.459683	0.848959	0
TCGA-A2-A0CK-01	0	0.235402	0.709238	0.795389	0.595003	0.445262	1	0.549616	0.540165	0.700807	0.534344	0.328558	0.48437	0.465468	0.107464	0.306306	0.615608	0.796715	0.703099	0.811992	0.687924	0.561979	0.670718	0.922735	0.794954	0.42178	0.346631	0.547752	0.80808	0
TCGA-E2-A56Z-01	0	0.235485	0.649476	0.768224	0.490995	0.451202	1	0.588333	0.471853	0.735673	0.532531	0.424177	0.560726	0.429527	0	0.304346	0.600448	0.746783	0.752943	0.823309	0.606192	0.544158	0.699586	0.921466	0.775442	0.417861	0.311192	0.367767	0.843158	0.304536
TCGA-E2-A105-01	0	0.235518	0.622372	0.868085	0.433683	0.456579	1	0.614008	0.520359	0.748338	0.502328	0.343483	0.519007	0.48529	0	0.248276	0.621994	0.785964	0.758061	0.807893	0.577028	0.556143	0.720155	0.941061	0.757698	0.350511	0.236151	0.405378	0.888294	0.12405
TCGA-E9-A1RG-01	0	0.235559	0.665808	0.824281	0.534816	0.438858	1	0.498056	0.5324	0.706985	0.489184	0.405207	0.360691	0.471552	0.00386744	0.252335	0.581218	0.690093	0.712837	0.801057	0.772499	0.527325	0.673601	0.852005	0.767118	0.396333	0.11554	0.44818	0.830219	0
TCGA-AQ-A7U7-01	0	0.235768	0.910066	0.822802	0.770131	0.63409	1	0.580342	0.63377	0.598945	0.614938	0.315399	0.445266	0.631327	0.481578	0.606477	0.593905	0.80514	0.658428	0.753268	0.904801	0.606453	0.760281	0.929746	0.732603	0.411976	0.289175	0.497441	0.764304	0
TCGA-EW-A1PE-01	0	0.236188	0.619799	0.83541	0.611347	0.465143	1	0.464945	0.530609	0.560408	0.497265	0.298871	0.432521	0.532951	0	0.400029	0.454045	0.746936	0.627432	0.672087	0.76543	0.518354	0.665606	0.896189	0.744202	0.393069	0.278615	0.400819	0.775742	0.0714222
TCGA-E2-A1II-01	0	0.236242	1	0.748549	0.715711	0.87696	0.988647	0.593578	0.592603	0.742956	0.611161	0.335692	0.519936	0.619263	0.406808	0.55004	0.687481	0.776269	0.737827	0.782053	0.948559	0.615712	0.794774	0.858008	0.859019	0.544539	0.281783	0.3925	0.809421	0
TCGA-A2-A0T1-01	0	0.236372	0.855218	0.740032	0.691924	0.520405	1	0.47828	0.567907	0.794145	0.570592	0.340184	0.450983	0.655838	0.190037	0.371112	0.510651	0.744582	0.618784	0.727015	0.93696	0.571718	0.68854	0.880285	0.674993	0.403329	0.069587	0.307075	0.778551	0
TCGA-AO-A0J6-01	0	0.236424	0.882623	0.806258	0.726346	0.752655	1	0.61875	0.481243	0.754605	0.59563	0.397809	0.688075	0.618149	0.146669	0.419671	0.663754	0.814344	0.747493	0.793758	0.930091	0.638117	0.792175	0.969413	0.869509	0.375165	0.150612	0.415419	0.797574	0
TCGA-GM-A2DK-01	0	0.236521	0.671651	0.876734	0.54113	0.444434	1	0.537357	0.567841	0.792392	0.546985	0.320797	0.418984	0.528873	0	0.221555	0.531014	0.750591	0.738513	0.862139	0.759633	0.628591	0.686686	0.950012	0.756155	0.45041	0.312674	0.462219	0.822254	0.138397
TCGA-BH-A0AW-01	0	0.236569	0.885975	0.698309	0.63699	0.589876	1	0.478296	0.577399	0.674261	0.555094	0.287529	0.46895	0.599136	0.173531	0.364682	0.491575	0.720001	0.684392	0.772227	0.912247	0.544106	0.675958	0.840503	0.694954	0.363015	0.0725666	0.413313	0.797524	0
TCGA-BH-A0HB-01	0	0.236698	0.809862	0.822886	0.511201	0.565705	1	0.541425	0.507957	0.756043	0.506744	0.3201	0.462465	0.584089	0	0.358275	0.533414	0.704117	0.726618	0.748827	0.873879	0.544154	0.685046	0.84992	0.744922	0.392122	0.219417	0.411792	0.801208	0.147141
TCGA-E2-A573-01	0	0.236723	0.85621	0.715823	0.683529	0.755654	1	0.574482	0.570055	0.755707	0.586064	0.371767	0.550389	0.553373	0.323683	0.482637	0.529196	0.732496	0.717932	0.729107	0.895064	0.55383	0.781673	0.888066	0.804772	0.451952	0.30248	0.466204	0.792188	0
TCGA-BH-A0H7-01	0	0.237047	0.640375	0.877561	0.521632	0.468903	1	0.587268	0.560121	0.752056	0.570168	0.351963	0.507101	0.475077	0	0.298215	0.667556	0.759511	0.784887	0.917261	0.609004	0.612357	0.692933	0.916927	0.827404	0.388544	0.126919	0.359232	0.85913	0.122829
TCGA-AO-A03M-01	0	0.237185	0.82728	0.83904	0.618188	0.610493	1	0.570152	0.592953	0.724604	0.518316	0.261786	0.505323	0.565667	0.205938	0.447526	0.584706	0.794173	0.677363	0.690743	0.878272	0.51877	0.742949	0.900476	0.748054	0.366369	0.227602	0.485959	0.805482	0
TCGA-B6-A0IQ-01	0	0.237214	0.774124	0.762009	0.609714	0.801126	1	0.606852	0.545101	0.79003	0.526176	0.368858	0.71452	0.43044	0.139387	0.346904	0.696047	0.757501	0.836327	0.872095	0.79126	0.544371	0.775798	0.911349	0.780802	0.455972	0.180181	0.445519	0.854962	0
TCGA-A8-A08I-01	0	0.237518	0.842415	0.798422	0.708512	0.584649	0.978597	0.515051	0.632321	0.686381	0.493942	0.292929	0.464043	0.796267	0.126903	0.537893	0.638324	0.800892	0.62974	0.72547	1	0.582308	0.748391	0.922839	0.792213	0.514836	0	0.484023	0.815004	0.0471935
TCGA-A7-A426-01	0	0.237637	0.627476	0.81736	0.530002	0.348859	1	0.497041	0.47535	0.628949	0.455815	0.284856	0.429765	0.403231	0.0641451	0.192535	0.541449	0.744406	0.726002	0.830428	0.644356	0.522044	0.636056	0.968429	0.810163	0.348455	0.115183	0.415615	0.775938	0
TCGA-5L-AAT1-01	0	0.237692	0.826194	0.728084	0.666173	0.343219	1	0.450098	0.543161	0.557792	0.491128	0.398104	0.298822	0.506672	0.0802146	0.310699	0.440761	0.750363	0.633563	0.799769	0.855561	0.491153	0.666545	0.936782	0.723422	0.405548	0.0403908	0.351262	0.73115	0
TCGA-LD-A9QF-01	0	0.237695	0.867176	0.758513	0.665666	0.570521	1	0.466278	0.626344	0.683808	0.58986	0.335538	0.454796	0.68936	0.234668	0.386627	0.445697	0.748643	0.61471	0.702807	0.990815	0.595499	0.729838	0.901393	0.688162	0.464986	0.239779	0.444706	0.762686	0
TCGA-GM-A2DI-01	0	0.237736	0.900738	0.80486	0.702407	0.677501	1	0.533771	0.588863	0.654206	0.598147	0.325197	0.453108	0.658241	0.386754	0.520616	0.638644	0.809305	0.655495	0.720287	0.882898	0.568427	0.726869	0.893315	0.694103	0.395286	0.416593	0.477094	0.816728	0
TCGA-AN-A0AJ-01	0	0.23783	0.854475	0.839452	0.651636	0.683333	1	0.568617	0.593144	0.864734	0.571303	0.37304	0.51458	0.702453	0.0718615	0.429582	0.707134	0.802407	0.709013	0.862191	0.88008	0.59444	0.726275	0.900339	0.743965	0.466119	0.157578	0.46556	0.791804	0
TCGA-EW-A1PA-01	0	0.237876	0.6028	0.848196	0.462214	0.398737	1	0.48351	0.452737	0.594757	0.456317	0.253861	0.449487	0.421602	0	0.241914	0.550551	0.760342	0.730657	0.918064	0.598789	0.488916	0.690257	0.981747	0.775092	0.274993	0.0968891	0.420013	0.848752	0.11344
TCGA-GM-A2DB-01	0	0.23791	0.773911	0.705677	0.48456	0.600604	1	0.464006	0.397988	0.777636	0.481399	0.358396	0.265326	0.375385	0.209045	0.344028	0.516273	0.622151	0.709807	0.815665	0.725915	0.47049	0.740749	0.92595	0.783761	0.314204	0	0.170365	0.858362	0.0490427
TCGA-AR-A1AT-01	0	0.237924	0.885079	0.892796	0.749291	0.726367	1	0.629185	0.616166	0.727085	0.588436	0.468982	0.60891	0.660361	0.299394	0.510008	0.697834	0.813323	0.719164	0.814402	0.946223	0.610324	0.787395	0.948143	0.870334	0.503697	0.354362	0.507064	0.830768	0
TCGA-AR-A1AK-01	0	0.238074	0.778403	0.855678	0.668051	0.563162	1	0.524133	0.595631	0.658184	0.559522	0.278035	0.50227	0.616161	0.0378662	0.415413	0.61007	0.804788	0.695075	0.823698	0.8786	0.584846	0.723687	0.972399	0.829106	0.391474	0.287342	0.534037	0.780544	0
TCGA-E9-A1NC-01	0	0.238133	0.793862	0.723486	0.666221	0.57375	1	0.594628	0.600777	0.706745	0.592765	0.337246	0.467327	0.628363	0.309998	0.419074	0.535074	0.70198	0.697946	0.721425	0.832716	0.594285	0.721199	0.890113	0.763333	0.499324	0.255084	0.38582	0.774188	0
TCGA-BH-A8G0-01	0	0.238224	0.632003	0.771863	0.607065	0.378997	1	0.491683	0.548329	0.624637	0.517208	0.300256	0.376034	0.572022	0.406443	0.491594	0.570718	0.744047	0.657197	0.744052	0.866196	0.540494	0.684492	0.940195	0.731995	0.460827	0.230542	0.539407	0.750919	0
TCGA-A7-A3J1-01	0	0.238327	0.740578	0.794734	0.605254	0.46095	1	0.457159	0.503419	0.579688	0.515202	0.277776	0.257064	0.52497	0.170928	0.440814	0.509856	0.736259	0.604628	0.743338	0.775887	0.484653	0.617819	0.911685	0.73407	0.344587	0.288852	0.458266	0.741149	0
TCGA-AR-A1AX-01	0	0.238354	0.901992	0.836078	0.72535	0.706983	1	0.617837	0.575195	0.666083	0.621673	0.440501	0.527701	0.626172	0.530502	0.625018	0.666027	0.804506	0.707073	0.812754	0.936467	0.598313	0.698921	0.962059	0.796967	0.417106	0.273231	0.533063	0.815238	0
TCGA-D8-A1Y3-01	0	0.238389	0.755451	0.908325	0.604939	0.656764	1	0.649506	0.570583	0.77181	0.533712	0.297784	0.470191	0.574864	0.00115586	0.391937	0.743147	0.750168	0.814505	0.910279	0.903359	0.568533	0.749592	0.91802	0.83914	0.461902	0.178866	0.562405	0.848158	0
TCGA-LL-A5YO-01	0	0.238557	0.954918	0.688628	0.709394	0.696762	0.99874	0.516497	0.666211	0.696312	0.575561	0.320237	0.325949	0.661143	0.62001	0.665865	0.554856	0.720786	0.625158	0.75307	1	0.537028	0.71098	0.881447	0.712441	0.462712	0.169341	0.396333	0.802505	0
TCGA-A2-A0T0-01	0	0.238657	0.704823	0.85274	0.627513	0.580783	1	0.624049	0.494661	0.769252	0.584652	0.426669	0.500328	0.632659	0	0.354816	0.68566	0.73043	0.700046	0.793465	0.874393	0.569467	0.729101	0.918652	0.799787	0.443616	0.155783	0.340218	0.806716	0.0115769
TCGA-OK-A5Q2-01	0	0.238688	0.726502	0.790721	0.593667	0.572651	1	0.47014	0.469283	0.596552	0.486385	0.230765	0.515862	0.453281	0.298102	0.349435	0.641135	0.71671	0.676076	0.781339	0.850031	0.530516	0.654484	0.921105	0.734292	0.277324	0.192108	0.354339	0.746789	0
TCGA-BH-A0BZ-01	0	0.23869	0.86809	0.841965	0.686063	0.61067	1	0.548829	0.620686	0.753116	0.578269	0.343909	0.454244	0.625041	0.0883727	0.390088	0.524482	0.789675	0.684655	0.866432	0.910061	0.594403	0.726522	0.845994	0.761585	0.409778	0.140176	0.380827	0.810457	0
TCGA-B6-A408-01	0	0.238744	0.706775	0.851583	0.644319	0.352518	1	0.469619	0.480545	0.61282	0.506306	0.35868	0.351145	0.55188	0.0210172	0.353667	0.538919	0.806477	0.723231	0.832289	0.836205	0.546205	0.738869	0.963237	0.836345	0.381329	0.119548	0.304242	0.796912	0
TCGA-A2-A04X-01	0	0.238753	0.846479	0.69713	0.572652	0.574276	1	0.461553	0.442453	0.695122	0.484294	0.38982	0.400511	0.45583	0.128867	0.340236	0.408701	0.72265	0.676448	0.827665	0.779316	0.466074	0.680085	0.857671	0.731727	0.36487	0.0648636	0.353273	0.760945	0
TCGA-GM-A4E0-01	0	0.238773	0.753638	0.75386	0.680598	0.322518	1	0.542177	0.571365	0.655808	0.561578	0.272904	0.386155	0.534688	0	0.249071	0.506378	0.796237	0.683605	0.712664	0.950152	0.598733	0.685977	0.964498	0.782648	0.452503	0.292198	0.435794	0.777654	0.0743309
TCGA-A2-A25D-01	0	0.238776	0.91984	0.88194	0.704044	0.66441	1	0.513808	0.522015	0.684569	0.567826	0.352931	0.440944	0.530695	0.132569	0.442986	0.632377	0.780247	0.759132	0.782747	0.894999	0.505341	0.717286	0.913038	0.812368	0.378898	0.278971	0.439332	0.822241	0
TCGA-A2-A04Q-01	0	0.238794	0.964753	0.720237	0.721515	0.730448	0.990544	0.570614	0.616772	0.715902	0.621512	0.317504	0.576237	0.677845	0.521585	0.525818	0.625058	0.742498	0.67672	0.658399	1	0.581884	0.793655	0.886461	0.724556	0.484152	0.212198	0.347678	0.757981	0
TCGA-C8-A12U-01	0	0.238861	0.89205	0.819218	0.551546	0.659551	1	0.584539	0.453	0.731199	0.53254	0.294545	0.513855	0.471169	0	0.389301	0.59921	0.745376	0.742744	0.840711	0.766204	0.505851	0.787731	0.917559	0.724504	0.388133	0.241958	0.493651	0.870246	0.0463568
TCGA-AC-A3TN-01	0	0.238876	0.632369	0.823369	0.510961	0.313897	1	0.517282	0.436531	0.635605	0.483674	0.306571	0.407135	0.392	0	0.220058	0.55064	0.764605	0.691282	0.912674	0.590672	0.51147	0.648066	0.986738	0.809215	0.403625	0.280898	0.434717	0.821955	0.0736693
TCGA-EW-A2FS-01	0	0.239417	0.725644	0.808861	0.462194	0.486493	1	0.490943	0.401921	0.658853	0.482579	0.319018	0.406298	0.280124	0.107894	0.279478	0.650038	0.737587	0.724498	0.69278	0.620007	0.535454	0.722809	0.996463	0.80644	0.272082	0.388248	0.219963	0.826378	0
TCGA-AC-A2FE-01	0	0.239424	0.869665	0.839143	0.650293	0.560566	1	0.476329	0.510298	0.647992	0.576254	0.254025	0.455549	0.520104	0.0086389	0.314213	0.628273	0.783874	0.58808	0.682271	0.94306	0.582806	0.729214	0.917377	0.800943	0.364604	0.320226	0.466938	0.783206	0
TCGA-AN-A0XU-01	0	0.239524	0.694806	0.748234	0.608189	0.631436	1	0.628204	0.521887	0.752479	0.51295	0.329168	0.547438	0.498664	0	0.287915	0.609076	0.684276	0.784555	0.750561	0.76273	0.599072	0.785409	0.940151	0.89697	0.368813	0.0950373	0.313167	0.762386	0.0507528
TCGA-LL-A440-01	0	0.23977	0.489652	0.858127	0.605421	0.304936	1	0.512334	0.620856	0.726973	0.546854	0.308888	0.402058	0.63554	0.0195537	0.245628	0.544246	0.740106	0.607934	0.704663	0.85673	0.62609	0.698018	0.966228	0.768862	0.512461	0.310597	0.574916	0.749609	0
TCGA-D8-A73U-01	0	0.239812	0.918024	0.788287	0.764084	0.480346	1	0.462299	0.588512	0.571925	0.587524	0.274111	0.305526	0.662298	0.265731	0.5099	0.371012	0.774254	0.604211	0.699829	0.997703	0.532354	0.730029	0.920142	0.708523	0.424129	0.168365	0.490602	0.76359	0
TCGA-BH-A0BL-01	0	0.24036	0.752039	0.809362	0.67538	0.720241	1	0.64287	0.608398	0.780084	0.612832	0.43889	0.525876	0.745998	0.172465	0.430659	0.664205	0.756857	0.703918	0.718783	0.888923	0.626417	0.711788	0.923045	0.8578	0.445622	0.19072	0.412968	0.785323	0
TCGA-A2-A0D0-01	0	0.240366	0.820696	0.771241	0.597851	0.815114	1	0.596775	0.529626	0.787864	0.546168	0.401474	0.577842	0.498666	0	0.29588	0.751669	0.825971	0.830892	0.902298	0.883915	0.592785	0.836572	0.991645	0.823346	0.435086	0.0817396	0.258957	0.864703	0.0251071
TCGA-AC-A3BB-01	0	0.240622	0.801868	0.821718	0.623516	0.421689	1	0.458308	0.57021	0.66808	0.573691	0.344173	0.337422	0.49428	0.205502	0.332841	0.566079	0.738769	0.638593	0.721835	0.816524	0.562559	0.655846	0.897426	0.747022	0.383291	0.297608	0.455173	0.789839	0
TCGA-AC-A6IV-01	0	0.240662	0.754471	0.94012	0.685143	0.454951	1	0.536159	0.611622	0.702547	0.59152	0.267548	0.439025	0.661796	0.0325129	0.330221	0.555689	0.80401	0.705729	0.732635	0.925845	0.625973	0.711764	0.945299	0.774439	0.496999	0.152333	0.524	0.774042	0
TCGA-BH-A0DG-01	0	0.240692	0.67471	0.834787	0.594469	0.45501	1	0.535331	0.544956	0.722142	0.528219	0.318211	0.485355	0.580881	0.142639	0.376751	0.603046	0.771925	0.641719	0.777763	0.753803	0.574155	0.680212	0.930582	0.762944	0.39397	0.207358	0.379468	0.767793	0
TCGA-GM-A2DF-01	0	0.24072	0.767139	0.76781	0.62962	0.672962	1	0.533889	0.508298	0.758266	0.546047	0.31008	0.51694	0.604116	0.359916	0.464084	0.532011	0.750832	0.72569	0.777288	0.904189	0.619444	0.757215	0.970138	0.796378	0.459917	0.364466	0.375349	0.869519	0
TCGA-AO-A03L-01	0	0.240735	0.641152	0.814727	0.53975	0.584486	1	0.538569	0.473783	0.644511	0.47957	0.321481	0.483901	0.423106	0	0.309886	0.578831	0.735582	0.677648	0.792784	0.728293	0.521382	0.641939	0.849233	0.757029	0.31259	0.17606	0.358193	0.768064	0.0336018
TCGA-OL-A5S0-01	0	0.240747	0.722811	0.780432	0.648956	0.656542	1	0.618262	0.608641	0.810838	0.571952	0.330867	0.534073	0.685888	0.119142	0.336279	0.578827	0.751209	0.726164	0.750555	0.871342	0.602642	0.745161	0.917281	0.759376	0.463786	0.349869	0.489569	0.781601	0
TCGA-OL-A5RY-01	0	0.240843	0.833928	0.71222	0.66475	0.594732	1	0.493928	0.538384	0.741112	0.539087	0.24291	0.383214	0.66232	0.519854	0.509709	0.511635	0.716714	0.601943	0.673338	0.901928	0.545591	0.724444	0.872656	0.701053	0.390163	0.166396	0.394929	0.766729	0
TCGA-AN-A03Y-01	0	0.240853	0.792903	0.865296	0.561466	0.595023	1	0.616636	0.542114	0.731091	0.484911	0.314654	0.545876	0.474695	0.0215686	0.325487	0.766167	0.794976	0.69395	0.871072	0.801581	0.500822	0.693605	0.943253	0.834537	0.394209	0.174721	0.419754	0.869965	0
TCGA-BH-A8FZ-01	0	0.240883	0.668464	0.813478	0.602557	0.495368	1	0.520325	0.591594	0.693213	0.559651	0.451873	0.464272	0.742817	0.11823	0.390314	0.61333	0.783045	0.694571	0.77674	0.928324	0.545592	0.702185	0.964888	0.812952	0.44836	0.438821	0.66333	0.795	0
TCGA-EW-A6SA-01	0	0.24096	0.630371	0.832448	0.367434	0.521266	1	0.662259	0.45511	0.717958	0.51916	0.408071	0.643062	0.379964	0	0.30158	0.672386	0.806371	0.772921	0.930595	0.564939	0.622215	0.701547	0.984675	0.826098	0.359652	0.343413	0.468887	0.930885	0.33026
TCGA-AR-A24H-01	0	0.240983	0.693661	0.865881	0.57113	0.714345	1	0.594638	0.57827	0.720097	0.548132	0.45934	0.549952	0.541589	0	0.399167	0.730866	0.766954	0.705068	0.774187	0.809982	0.547189	0.729475	0.860008	0.865217	0.421488	0.370117	0.397671	0.803876	0.109137
TCGA-4H-AAAK-01	0	0.240986	0.59579	0.911345	0.591307	0.44665	1	0.575559	0.563556	0.661586	0.533794	0.36201	0.504102	0.559113	0	0.342983	0.687989	0.832251	0.711235	0.832968	0.730242	0.577027	0.693311	0.916916	0.817523	0.475909	0.203865	0.467677	0.83652	0.0448452
TCGA-E9-A3HO-01	0	0.241043	0.716804	0.75673	0.496905	0.601275	1	0.494432	0.466463	0.675615	0.441135	0.33528	0.506309	0.356192	0	0.266315	0.532471	0.750045	0.671376	0.796046	0.73763	0.441715	0.660499	0.925857	0.798501	0.296671	0.0657956	0.254729	0.811879	0.0196641
TCGA-A7-A0CJ-01	0	0.241062	0.714622	0.844986	0.525975	0.568519	1	0.651231	0.517879	0.705006	0.566681	0.363724	0.616387	0.576847	0	0.358969	0.636641	0.822123	0.777993	0.876793	0.695128	0.583128	0.691187	0.887724	0.873948	0.391944	0.21719	0.399044	0.839482	0.0690483
TCGA-C8-A8HR-01	0	0.24109	0.751715	0.822835	0.649012	0.526797	1	0.535791	0.584152	0.630205	0.547993	0.331385	0.451158	0.607641	0.0444149	0.321576	0.531342	0.790996	0.665161	0.778905	0.871527	0.539716	0.716599	0.934638	0.720263	0.394811	0.301332	0.398078	0.753483	0
TCGA-B6-A0I2-01	0	0.241153	0.919597	0.624698	0.641176	0.591405	1	0.491815	0.552887	0.694269	0.52163	0.23838	0.513927	0.409819	0.256038	0.324833	0.379724	0.720362	0.66804	0.655846	0.91889	0.496471	0.768657	0.833184	0.688242	0.307285	0.0481388	0.305624	0.726568	0
TCGA-S3-A6ZF-01	0	0.241191	0.675913	0.872528	0.581419	0.614689	1	0.544409	0.505443	0.709453	0.515876	0.473374	0.449598	0.435914	0.0774174	0.341893	0.639294	0.762986	0.687913	0.802963	0.762949	0.541293	0.76152	0.887241	0.805469	0.397803	0.193003	0.352631	0.834324	0
TCGA-AC-A3QP-01	0	0.241209	0.671713	0.810724	0.57951	0.325536	1	0.540296	0.528279	0.640121	0.524643	0.243968	0.376574	0.539084	0.142155	0.348142	0.637169	0.798036	0.727234	0.806264	0.845064	0.558383	0.693147	0.943182	0.822396	0.495613	0.204684	0.46863	0.804115	0
TCGA-5T-A9QA-01	0	0.241228	0.633972	0.782335	0.489152	0.471517	1	0.550877	0.510444	0.720367	0.477605	0.493961	0.476963	0.399942	0	0.309787	0.705616	0.73886	0.710447	0.821188	0.608484	0.506871	0.668717	0.900704	0.765343	0.449274	0.401672	0.347527	0.858352	0.198083
TCGA-5L-AAT0-01	0	0.241305	0.735091	0.85517	0.617309	0.36795	1	0.52401	0.530581	0.647234	0.533883	0.367175	0.429532	0.494388	0.160648	0.321808	0.562345	0.799385	0.727445	0.767308	0.764584	0.547499	0.691308	0.932105	0.77352	0.444144	0.126205	0.498134	0.783737	0
TCGA-AO-A03O-01	0	0.241414	0.76144	0.848156	0.551324	0.665463	1	0.556025	0.54041	0.736144	0.462852	0.305115	0.515866	0.590571	0.00905822	0.424058	0.671011	0.750158	0.756141	0.749401	0.749197	0.498927	0.710566	0.919304	0.797369	0.374106	0.174327	0.357745	0.770515	0
TCGA-C8-A12X-01	0	0.241466	0.639721	0.883238	0.550209	0.410083	1	0.543036	0.584547	0.732885	0.557002	0.423753	0.445668	0.518161	0	0.400117	0.640414	0.78592	0.732866	0.839402	0.783922	0.596796	0.684435	0.939948	0.786485	0.460395	0.322374	0.476293	0.840434	0.23908
TCGA-C8-A8HQ-01	0	0.241563	0.702601	0.831413	0.609655	0.587774	1	0.575317	0.561554	0.695715	0.55963	0.352724	0.508465	0.526637	0.050802	0.350525	0.663279	0.751985	0.737501	0.810314	0.792346	0.601812	0.701094	0.984452	0.732923	0.436182	0.296684	0.378296	0.785534	0
TCGA-AC-A3W6-01	0	0.241588	0.762489	0.784353	0.688678	0.352202	1	0.500935	0.509668	0.628593	0.537862	0.307045	0.406278	0.546519	0.0143333	0.263523	0.53909	0.782927	0.672615	0.774256	0.787393	0.521159	0.684962	0.938538	0.717159	0.398757	0.107971	0.403299	0.779807	0
TCGA-BH-A0HA-01	0	0.241588	0.711289	0.840761	0.561961	0.405581	1	0.497199	0.478972	0.662576	0.501334	0.269585	0.401902	0.458291	0	0.300847	0.373199	0.785851	0.730904	0.747941	0.649946	0.501702	0.64022	0.909077	0.676692	0.322854	0.140304	0.340858	0.798653	0.20312
TCGA-UL-AAZ6-01	0	0.241775	0.635955	0.839087	0.550962	0.549225	1	0.574005	0.51912	0.761998	0.496522	0.427035	0.487864	0.538913	0	0.473405	0.568277	0.777789	0.777043	0.937332	0.803071	0.591157	0.767867	0.918213	0.791486	0.463667	0.235554	0.454424	0.866043	0.313934
TCGA-A8-A06O-01	0	0.241922	0.656659	0.915867	0.589278	0.617368	1	0.621631	0.617338	0.774068	0.511046	0.470018	0.529145	0.550624	0.0171967	0.383996	0.722572	0.783448	0.706998	0.851743	0.686141	0.580381	0.749705	0.962231	0.88655	0.40128	0.303517	0.45562	0.877659	0
TCGA-A8-A09M-01	0	0.241938	0.784388	0.839663	0.591686	0.585981	1	0.570976	0.509589	0.660636	0.528963	0.39341	0.451727	0.533825	0	0.3881	0.601049	0.782507	0.69764	0.791227	0.803379	0.514042	0.739001	0.932135	0.848636	0.384707	0.187777	0.37663	0.815479	0.0875692
TCGA-GM-A3NY-01	0	0.242022	0.59776	0.82835	0.460665	0.48079	1	0.541335	0.458491	0.646353	0.474249	0.425173	0.462284	0.335978	0	0.243649	0.436074	0.700623	0.78438	0.822752	0.650698	0.551758	0.651689	0.880479	0.842061	0.320773	0.304478	0.336556	0.764168	0.120245
TCGA-A2-A3XZ-01	0	0.242055	0.808679	0.761945	0.54791	0.509112	1	0.429948	0.492492	0.698875	0.475391	0.223836	0.392571	0.440089	0.415779	0.512804	0.535852	0.65075	0.619942	0.841217	0.911315	0.410356	0.643849	0.939166	0.66394	0.297025	0.189049	0.220989	0.803702	0
TCGA-BH-A18L-01	0	0.242296	0.607749	0.818969	0.489596	0.620868	1	0.592825	0.496053	0.74017	0.519303	0.313427	0.596239	0.484423	0	0.440824	0.777373	0.741408	0.742973	0.819073	0.637401	0.544865	0.71307	0.873753	0.895372	0.382881	0.396909	0.377538	0.850786	0.218614
TCGA-AC-A2FB-01	0	0.242368	0.901946	0.772184	0.72487	0.658873	1	0.582532	0.575462	0.592874	0.558142	0.274489	0.537317	0.585389	0.360339	0.54488	0.716403	0.789474	0.673489	0.786628	0.915994	0.527435	0.703953	0.949141	0.781342	0.394695	0.400016	0.642929	0.797035	0
TCGA-BH-A0DL-01	0	0.242403	0.691715	0.829496	0.675924	0.722938	1	0.547881	0.590427	0.841033	0.560521	0.391195	0.479903	0.695528	0.0012722	0.340406	0.484037	0.720271	0.674113	0.744947	0.981041	0.556763	0.804432	0.884923	0.828279	0.401068	0	0.250198	0.739757	0.241567
TCGA-GM-A2DN-01	0	0.242452	0.808667	0.734125	0.66532	0.56922	1	0.526371	0.477257	0.572331	0.525903	0.254074	0.542492	0.521679	0.132154	0.352426	0.531349	0.747401	0.690246	0.694686	0.806577	0.516188	0.733905	0.883995	0.707868	0.340051	0.201775	0.307858	0.721074	0
TCGA-AR-A2LH-01	0	0.242684	0.829755	0.741998	0.62262	0.546622	1	0.478609	0.50195	0.618116	0.519842	0.29605	0.469176	0.502287	0.232387	0.368676	0.596593	0.733744	0.598858	0.66447	0.89298	0.470489	0.614048	0.90025	0.6796	0.288915	0.145567	0.499501	0.777957	0
TCGA-XX-A899-01	0	0.242714	0.752509	0.850404	0.664415	0.604296	1	0.548134	0.606748	0.701343	0.596937	0.329019	0.446552	0.575554	0.35655	0.481073	0.723551	0.766533	0.645059	0.782083	0.865749	0.61361	0.715883	0.980554	0.827698	0.390368	0.252662	0.613857	0.783672	0
TCGA-E2-A1AZ-01	0	0.24289	0.739628	0.791837	0.589284	0.778438	1	0.624876	0.527085	0.69885	0.565938	0.351072	0.540947	0.648572	0.114508	0.427038	0.663022	0.743243	0.68348	0.677383	0.855592	0.588951	0.669802	0.880604	0.814455	0.316244	0.231848	0.368478	0.774816	0
TCGA-C8-A26X-01	0	0.242942	0.875215	0.809363	0.691145	0.595816	1	0.565453	0.661578	0.802484	0.559839	0.478946	0.386188	0.686911	0.311218	0.499224	0.497898	0.739675	0.742268	0.790596	0.981454	0.610598	0.757987	0.897509	0.777781	0.464008	0.141218	0.318711	0.862595	0
TCGA-E9-A1NE-01	0	0.242998	0.951872	0.845512	0.740996	0.737501	1	0.553617	0.603519	0.680963	0.61399	0.326039	0.531665	0.589539	0.34158	0.582043	0.593209	0.819138	0.670224	0.702629	0.898751	0.528322	0.727452	0.893834	0.724448	0.375395	0.434651	0.523665	0.777621	0
TCGA-OL-A66H-01	0	0.243242	0.587181	0.782294	0.530509	0.410676	1	0.488651	0.456369	0.664436	0.440781	0.273332	0.283475	0.557936	0	0.309138	0.426435	0.69759	0.675192	0.790489	0.811012	0.461328	0.666921	0.914554	0.892104	0.40067	0.291784	0.367215	0.792904	0.196417
TCGA-PE-A5DD-01	0	0.243304	0.711564	0.810963	0.562763	0.454171	1	0.497478	0.490586	0.64285	0.499595	0.39943	0.420807	0.411297	0	0.22588	0.568384	0.735981	0.754424	0.842625	0.732733	0.521315	0.679465	0.933674	0.717846	0.380589	0.205569	0.405345	0.81347	0.168666
TCGA-A8-A07Z-01	0	0.243328	0.698256	0.87729	0.544595	0.4886	1	0.499273	0.546003	0.70951	0.500224	0.29241	0.489953	0.548606	0	0.420865	0.557121	0.792044	0.744994	0.77646	0.715366	0.598386	0.722136	0.951364	0.77142	0.408523	0.237522	0.474884	0.865398	0.244727
TCGA-LL-A6FP-01	0	0.243422	0.596666	0.753809	0.455285	0.267814	1	0.578621	0.481358	0.69516	0.488129	0.498027	0.414264	0.410587	0	0.263301	0.489599	0.654609	0.804275	0.867613	0.621872	0.513842	0.712277	0.907353	0.809463	0.439889	0.25149	0.435628	0.86505	0.31565
TCGA-AC-A2FM-01	0	0.243535	0.591245	0.809161	0.446766	0.457184	1	0.549912	0.457117	0.705219	0.489334	0.394612	0.494705	0.394012	0	0.319129	0.716988	0.763322	0.71033	0.854979	0.593581	0.502232	0.681422	0.960357	0.731891	0.366144	0.391776	0.478614	0.932108	0.365246
TCGA-OL-A5DA-01	0	0.243698	0.709571	0.850242	0.561389	0.386585	1	0.519519	0.479823	0.649716	0.485227	0.335841	0.486923	0.362892	0	0.245106	0.567787	0.81103	0.718595	0.846484	0.682328	0.532165	0.731217	0.965408	0.867609	0.385027	0.172695	0.402239	0.853359	0.00802632
TCGA-B6-A400-01	0	0.24373	0.597148	0.785014	0.561253	0.662974	1	0.571052	0.617872	0.822211	0.561578	0.352523	0.548816	0.700537	0.0780425	0.335524	0.621286	0.750274	0.70671	0.786805	0.788517	0.600201	0.781368	0.933044	0.734405	0.495701	0.242289	0.421825	0.777247	0
TCGA-AO-A0JL-01	0	0.243762	0.584369	0.75566	0.480211	0.517037	0.985281	0.547493	0.539632	0.762251	0.452495	0.37593	0.58014	0.335882	0.0740475	0.146655	0.526382	0.678029	0.733194	0.745906	0.70069	0.569027	0.698867	1	0.809963	0.350211	0.185301	0.405907	0.823153	0
TCGA-BH-A1EW-01	0	0.243877	0.691624	0.912714	0.557538	0.587501	1	0.603174	0.538926	0.71208	0.567338	0.340522	0.510051	0.539661	0	0.351156	0.699944	0.802239	0.676634	0.839928	0.771323	0.586415	0.650198	0.97327	0.81087	0.351553	0.381995	0.543898	0.800847	0.133973
TCGA-LL-A5YP-01	0	0.243998	0.636226	0.821443	0.658877	0.586192	1	0.567245	0.578082	0.757649	0.538883	0.394795	0.482483	0.695894	0.0840317	0.359047	0.611301	0.724787	0.704973	0.744941	0.814552	0.613547	0.705534	0.962483	0.756607	0.436554	0.359061	0.549213	0.784966	0
TCGA-C8-A1HF-01	0	0.244003	0.911393	0.850251	0.703222	0.786645	1	0.677732	0.60563	0.749423	0.59178	0.386419	0.696794	0.626038	0.18055	0.446894	0.595717	0.841582	0.72373	0.819229	0.930593	0.625827	0.752486	0.934962	0.840417	0.462332	0.218033	0.45893	0.802263	0
TCGA-AN-A0G0-01	0	0.244214	0.597019	0.83851	0.561287	0.670371	1	0.639075	0.447263	0.803787	0.514852	0.261216	0.663178	0.516662	0.0826913	0.305149	0.712697	0.707806	0.721193	0.763694	0.735031	0.595134	0.713514	0.947022	0.887856	0.292561	0.0769504	0.418589	0.895861	0
TCGA-BH-A0B4-01	0	0.244289	0.690903	0.822167	0.571753	0.458699	1	0.538045	0.525078	0.715981	0.537299	0.290389	0.42976	0.474355	0.0212077	0.297829	0.659016	0.763563	0.678433	0.802033	0.731499	0.528289	0.608919	0.868758	0.765073	0.364981	0.0941702	0.429321	0.779821	0
TCGA-A2-A04R-01	0	0.244312	0.564474	0.902063	0.447322	0.533668	1	0.567371	0.455468	0.717385	0.51587	0.33612	0.565897	0.431193	0	0.221779	0.697819	0.794536	0.770003	0.821294	0.479335	0.566786	0.66209	0.949278	0.809529	0.354648	0.223456	0.437634	0.849676	0.257425
TCGA-EW-A1P5-01	0	0.244324	0.59155	0.879464	0.652477	0.507753	1	0.601827	0.540148	0.710299	0.506764	0.384179	0.491994	0.591458	0	0.419381	0.498189	0.781771	0.733114	0.692902	0.785522	0.569988	0.755168	0.952783	0.834607	0.438092	0.239548	0.362939	0.813108	0.148296
TCGA-AO-A126-01	0	0.244418	0.693893	0.880476	0.59043	0.40838	1	0.629455	0.56796	0.683433	0.53574	0.393897	0.492764	0.53605	0	0.324794	0.643275	0.841363	0.747957	0.917364	0.72811	0.636526	0.690715	0.972963	0.798249	0.462951	0.263924	0.553493	0.799125	0.031972
TCGA-E9-A5FL-01	0	0.244474	0.619443	0.865161	0.541281	0.566194	1	0.582294	0.598601	0.820209	0.569706	0.432201	0.527458	0.622894	0	0.279159	0.532535	0.755965	0.764799	0.831001	0.760426	0.618513	0.704576	0.899217	0.831702	0.551674	0.402458	0.407674	0.775749	0.19847
TCGA-GM-A2DC-01	0	0.244771	0.697627	0.790527	0.516668	0.273128	1	0.556526	0.50574	0.68967	0.529904	0.41972	0.455328	0.359302	0	0.350435	0.548732	0.763154	0.6945	0.884486	0.579679	0.529255	0.736347	0.908495	0.839913	0.354671	0.32101	0.448912	0.835717	0.116418
TCGA-3C-AALI-01	0	0.244922	0.783585	0.721496	0.627839	0.576888	1	0.509611	0.490668	0.629377	0.530167	0.433207	0.338507	0.411135	0.132061	0.291633	0.470196	0.693239	0.666304	0.826674	0.792997	0.52307	0.683123	0.862531	0.734333	0.321989	0.146905	0.287004	0.793321	0
TCGA-D8-A1XQ-01	0	0.245066	0.716136	0.783622	0.586762	0.623397	1	0.583193	0.550883	0.745694	0.522832	0.352628	0.424955	0.715762	0.16204	0.46227	0.564986	0.712101	0.703307	0.693034	0.870569	0.601593	0.731041	0.88946	0.770771	0.507662	0.159245	0.402433	0.767466	0
TCGA-LL-A9Q3-01	0	0.245098	0.689123	0.776907	0.592911	0.357658	1	0.509179	0.492297	0.653992	0.528458	0.41531	0.305277	0.429819	0	0.295845	0.396363	0.74459	0.686584	0.851908	0.774408	0.499496	0.681031	0.848174	0.753153	0.41685	0.266997	0.473631	0.823161	0.0273408
TCGA-BH-A0BW-01	0	0.245147	0.731566	0.66503	0.811263	0.76711	1	0.583203	0.568087	0.65675	0.566771	0.355305	0.631539	0.642338	0.276741	0.447984	0.57655	0.798075	0.657097	0.672773	0.942451	0.608478	0.790837	0.954333	0.822937	0.397653	0.102329	0.28237	0.755978	0
TCGA-A7-A4SD-01	0	0.245178	0.706976	0.709386	0.6017	0.6793	1	0.560334	0.526401	0.614003	0.545895	0.326916	0.443649	0.605056	0.111779	0.388869	0.546863	0.69743	0.636239	0.742553	0.88321	0.536302	0.801102	0.889466	0.787984	0.379248	0.215833	0.306214	0.764385	0
TCGA-E9-A1R6-01	0	0.245287	0.582989	0.910095	0.554869	0.369129	1	0.553776	0.495217	0.710215	0.514879	0.372392	0.511632	0.519663	0	0.358701	0.757681	0.816999	0.780465	0.902369	0.675431	0.627801	0.768929	0.965038	0.870203	0.40068	0.191003	0.428436	0.891924	0.105191
TCGA-A2-A04U-01	0	0.24568	0.651639	0.826099	0.563887	0.643493	0.983344	0.736622	0.524363	0.816778	0.563563	0.475463	0.629463	0.443836	0.143789	0.259202	0.771385	0.791177	0.835049	0.922316	0.703248	0.627836	0.719934	1	0.968667	0.402035	0.155381	0.44011	0.892484	0
TCGA-E2-A3DX-01	0	0.24568	0.782621	0.766771	0.613973	0.431876	1	0.472147	0.451263	0.556645	0.507378	0.250878	0.372736	0.513821	0.286935	0.396596	0.574212	0.741375	0.569095	0.66983	0.830623	0.530067	0.609301	0.937569	0.661778	0.290009	0.208667	0.581357	0.734191	0
TCGA-A2-A04P-01	0	0.245687	0.81031	0.816848	0.662585	0.781295	1	0.61417	0.564172	0.755167	0.622716	0.393905	0.673762	0.480346	0.396882	0.472567	0.579961	0.783668	0.717569	0.787244	0.886446	0.651777	0.715575	0.962337	0.829629	0.434799	0.421587	0.41704	0.831787	0
TCGA-EW-A2FV-01	0	0.245721	0.715685	0.804497	0.568006	0.591038	1	0.502745	0.566257	0.70798	0.493086	0.176546	0.440002	0.476156	0.0275079	0.364255	0.554213	0.749329	0.664992	0.792137	0.728191	0.509018	0.638677	0.866221	0.697354	0.334463	0.216564	0.475196	0.781929	0
TCGA-AN-A0FT-01	0	0.245805	0.65488	0.78414	0.545919	0.423186	1	0.552335	0.591977	0.707819	0.493511	0.351487	0.440873	0.459359	0	0.351519	0.477577	0.699632	0.694694	0.752954	0.764909	0.596367	0.670375	0.819685	0.804337	0.448878	0.379762	0.5184	0.819134	0.230992
TCGA-AR-A1AQ-01	0	0.245812	0.870265	0.786831	0.697409	0.761848	1	0.59343	0.593964	0.794761	0.637023	0.380155	0.626674	0.742684	0.382746	0.57152	0.580666	0.78034	0.709296	0.739487	0.953885	0.61527	0.782591	0.928445	0.845512	0.493572	0.266241	0.378456	0.838208	0
TCGA-B6-A40B-01	0	0.246074	0.517116	0.837652	0.505357	0.427729	1	0.525414	0.498318	0.65709	0.567846	0.404485	0.471225	0.396061	0	0.347091	0.637693	0.709667	0.675288	0.769131	0.667533	0.573691	0.719637	0.886191	0.713554	0.452429	0.378063	0.456527	0.776089	0.103034
TCGA-EW-A6SD-01	0	0.246075	0.696164	0.800579	0.611196	0.48159	1	0.485638	0.545519	0.653835	0.498052	0.285359	0.417385	0.485874	0.0886305	0.308897	0.515113	0.728475	0.652232	0.719937	0.901311	0.461483	0.675384	0.887113	0.691429	0.317445	0.00928625	0.224733	0.795451	0
TCGA-A2-A4S1-01	0	0.246118	0.62062	0.803922	0.702251	0.426125	1	0.588091	0.627493	0.758638	0.527546	0.262389	0.360023	0.745323	0	0.417661	0.462119	0.773045	0.642265	0.811559	0.871594	0.630518	0.742962	0.918139	0.717748	0.592222	0.200179	0.451289	0.746687	0.0938788
TCGA-A2-A3XX-01	0	0.246178	0.727998	0.768101	0.636856	0.665634	1	0.613052	0.556233	0.807646	0.532791	0.417087	0.517327	0.537769	0.337232	0.380931	0.617099	0.730843	0.70802	0.751073	0.771388	0.602872	0.734183	0.939446	0.855605	0.44173	0.389161	0.442748	0.826647	0
TCGA-A8-A07R-01	0	0.246187	0.549121	0.800398	0.499175	0.645216	1	0.613865	0.485347	0.702028	0.483898	0.32343	0.589244	0.445163	0.101207	0.323717	0.797351	0.692606	0.738572	0.80583	0.677515	0.60973	0.664382	0.918444	0.8676	0.37712	0.133714	0.362499	0.818664	0
TCGA-A1-A0SF-01	0	0.246259	0.784279	0.796657	0.49118	0.502259	1	0.510775	0.433875	0.627338	0.476969	0.32779	0.431874	0.360464	0.078995	0.24859	0.62552	0.713891	0.705955	0.801388	0.59156	0.476573	0.602634	0.895789	0.673422	0.303929	0.169389	0.397392	0.792466	0
TCGA-E2-A2P6-01	0	0.246415	0.545644	0.746083	0.574043	0.479782	1	0.584975	0.54186	0.672316	0.548171	0.453881	0.529584	0.415684	0	0.368116	0.390011	0.763283	0.707371	0.821026	0.729379	0.588028	0.706865	0.920066	0.755883	0.449438	0.313525	0.494616	0.790758	0.288013
TCGA-E9-A247-01	0	0.246499	0.638444	0.915845	0.477013	0.457135	1	0.619076	0.499934	0.814357	0.510378	0.360453	0.521513	0.458421	0	0.28354	0.605061	0.783101	0.806093	0.826516	0.600035	0.607848	0.668296	0.930497	0.854957	0.368233	0.10636	0.407465	0.827242	0.28423
TCGA-BH-A0BQ-01	0	0.246503	0.689017	0.827426	0.585154	0.402645	1	0.50462	0.455631	0.622679	0.511259	0.293315	0.460858	0.449067	0.0575476	0.268238	0.683448	0.799575	0.697572	0.768292	0.76627	0.552245	0.694018	0.928714	0.752678	0.357076	0.252706	0.536455	0.753627	0
TCGA-A8-A07P-01	0	0.246516	0.62828	0.884161	0.567209	0.501986	1	0.568191	0.536074	0.716365	0.565705	0.425222	0.522117	0.558234	0	0.398779	0.679882	0.767987	0.745591	0.803281	0.677611	0.536298	0.695189	0.904651	0.832033	0.47682	0.213557	0.531586	0.881922	0.0332427
TCGA-BH-A42V-01	0	0.246523	0.691993	0.799532	0.578154	0.400141	1	0.520913	0.534285	0.656219	0.528889	0.32056	0.401894	0.474892	0.142922	0.262863	0.662065	0.776233	0.697515	0.795434	0.690159	0.551061	0.693115	0.979267	0.818966	0.354951	0.298434	0.499486	0.786865	0
TCGA-AO-A0J9-01	0	0.246561	0.732507	0.818274	0.531827	0.433107	1	0.510339	0.531576	0.768428	0.53385	0.303906	0.487405	0.610181	0	0.264073	0.499479	0.748328	0.686884	0.698261	0.847016	0.609125	0.699765	0.851722	0.78209	0.516388	0.121473	0.304972	0.74369	0.00383807
TCGA-A2-A0CM-01	0	0.246593	0.832491	0.735037	0.673268	0.732397	1	0.597396	0.555613	0.690088	0.565597	0.2822	0.492014	0.684853	0.102339	0.402593	0.566368	0.722931	0.70016	0.720082	0.857005	0.609483	0.768682	0.915792	0.755229	0.413557	0.226415	0.385654	0.76568	0
TCGA-A2-A0YM-01	0	0.246603	0.60704	0.791813	0.613176	0.768346	1	0.691322	0.545941	0.82702	0.575096	0.305981	0.623479	0.747554	0.0189208	0.485088	0.675162	0.83291	0.68672	0.761497	0.896195	0.64727	0.816421	0.915344	0.879058	0.481885	0.298666	0.397586	0.822138	0
TCGA-BH-A18H-01	0	0.246662	0.836805	0.792055	0.604628	0.558349	1	0.434517	0.496267	0.633526	0.523793	0.328711	0.398241	0.460069	0.169414	0.366784	0.469354	0.719189	0.588463	0.764128	0.841192	0.469098	0.6344	0.865542	0.688806	0.287947	0.296549	0.322163	0.76664	0
TCGA-E9-A1N4-01	0	0.246683	0.503707	0.806499	0.568503	0.479216	1	0.567469	0.60842	0.636229	0.49845	0.257272	0.434668	0.530757	0	0.316744	0.622333	0.699984	0.660738	0.717849	0.698361	0.530293	0.641356	0.938794	0.83041	0.373646	0.216531	0.30578	0.772345	0.0226682
TCGA-PL-A8LY-01	0	0.246716	0.713621	0.809903	0.554706	0.375391	1	0.572313	0.489235	0.663686	0.485433	0.351364	0.58894	0.373438	0.142298	0.245998	0.67608	0.714021	0.816999	0.82205	0.710609	0.524868	0.675854	0.985526	0.846388	0.414597	0.225666	0.306016	0.861039	0
TCGA-AC-A3YI-01	0	0.246942	0.509153	0.82726	0.576689	0.351138	1	0.520896	0.532329	0.612717	0.560493	0.365989	0.425994	0.446572	0	0.173985	0.592143	0.746324	0.684495	0.801543	0.762347	0.599514	0.699194	0.998228	0.790489	0.373862	0.198076	0.433018	0.751648	0.0994777
TCGA-LD-A7W6-01	0	0.246947	0.625688	0.825065	0.543564	0.461352	1	0.509238	0.472381	0.664456	0.489176	0.283003	0.485224	0.427234	0.0189925	0.253044	0.620687	0.763375	0.681723	0.836798	0.621764	0.493491	0.671869	0.947207	0.79741	0.352172	0.280562	0.38717	0.759334	0
TCGA-AR-A2LL-01	0	0.247235	0.615643	0.931196	0.576247	0.462196	1	0.570185	0.607363	0.783145	0.538988	0.305801	0.439281	0.604241	0.071638	0.379696	0.721916	0.788636	0.696837	0.824063	0.789098	0.602177	0.756168	0.945911	0.86742	0.529174	0.25391	0.484174	0.839569	0
TCGA-EW-A6SC-01	0	0.247276	0.526405	0.877437	0.59765	0.617401	1	0.567755	0.566814	0.712396	0.539634	0.388577	0.560406	0.518601	0	0.347486	0.706461	0.799326	0.695991	0.693802	0.710496	0.572923	0.724048	0.928639	0.815044	0.392809	0.501409	0.598711	0.795669	0.104559
TCGA-E2-A1IG-01	0	0.247319	0.569527	0.879954	0.578221	0.432247	1	0.557607	0.580806	0.700346	0.580522	0.440144	0.496108	0.566353	0	0.349351	0.625054	0.837197	0.733719	0.904053	0.692633	0.644013	0.687588	0.931204	0.784263	0.47291	0.32076	0.397495	0.83236	0.164058
TCGA-EW-A1PB-01	0	0.247328	0.858782	0.685787	0.665477	0.604668	0.94002	0.507237	0.559745	0.730762	0.521208	0.279946	0.517708	0.624985	0.0446133	0.337494	0.501798	0.773515	0.63883	0.711063	1	0.439647	0.735268	0.819893	0.683888	0.411125	0	0.253564	0.741937	0.00740709
TCGA-E2-A1LE-01	0	0.247363	0.831403	0.778497	0.653009	0.574992	1	0.549965	0.575669	0.76534	0.570483	0.513001	0.482879	0.537866	0	0.343035	0.543218	0.762397	0.737562	0.759261	0.897112	0.574767	0.73039	0.926459	0.740779	0.427958	0.175533	0.310171	0.817139	0.0608018
TCGA-EW-A1J5-01	0	0.247422	0.761369	0.876187	0.698944	0.645501	1	0.595473	0.550273	0.655862	0.537631	0.300916	0.561383	0.565091	0.133766	0.484262	0.583092	0.791455	0.699271	0.752318	0.790385	0.579645	0.727469	0.94905	0.833403	0.429646	0.285664	0.463142	0.782733	0
TCGA-WT-AB44-01	0	0.247437	0.602083	0.84976	0.6076	0.33557	1	0.577712	0.550726	0.661062	0.593397	0.433893	0.3568	0.441428	0	0.305213	0.692587	0.72472	0.716017	0.805717	0.743259	0.623989	0.722226	0.949002	0.817504	0.467914	0.310618	0.422858	0.859739	0.135484
TCGA-A8-A06X-01	0	0.247463	0.700973	0.929444	0.635394	0.582401	1	0.594265	0.553949	0.714092	0.560037	0.341373	0.465004	0.4955	0	0.381476	0.644799	0.782565	0.689791	0.816636	0.738471	0.545655	0.769435	0.884422	0.841931	0.396269	0.235997	0.414737	0.84528	0.0720163
TCGA-AR-A0TZ-01	0	0.247477	0.541174	0.867653	0.556685	0.593512	1	0.588957	0.53887	0.66712	0.513462	0.355773	0.646974	0.519307	0	0.446542	0.627713	0.83182	0.694246	0.79493	0.643901	0.587298	0.71436	0.894494	0.807507	0.398493	0.471019	0.442125	0.826037	0.187163
TCGA-E2-A1LI-01	0	0.24754	0.699189	0.730779	0.644384	0.792207	1	0.627265	0.524033	0.765925	0.53673	0.410167	0.64514	0.464725	0.167912	0.415433	0.642025	0.738459	0.730771	0.708939	0.800148	0.671791	0.779455	0.917786	0.813699	0.443895	0.339427	0.40618	0.834723	0
TCGA-A8-A08F-01	0	0.247552	0.719403	0.891531	0.643553	0.6216	1	0.604351	0.545767	0.724907	0.559759	0.367684	0.492326	0.766942	0.00937432	0.417078	0.721759	0.795052	0.7088	0.817268	0.918933	0.606742	0.766068	0.936084	0.867734	0.479775	0.255225	0.430877	0.851382	0
TCGA-GM-A3NW-01	0	0.247577	0.627558	0.832476	0.547568	0.453874	1	0.582905	0.473161	0.652792	0.489388	0.283604	0.480614	0.399908	0	0.240506	0.642511	0.741138	0.671872	0.808812	0.637402	0.48665	0.730093	0.936227	0.776692	0.374123	0.382243	0.574037	0.804104	0.136001
TCGA-AR-A5QM-01	0	0.247632	0.5818	0.810681	0.53522	0.458434	1	0.468633	0.523363	0.678847	0.472535	0.273293	0.409255	0.476724	0	0.28242	0.523221	0.701468	0.718029	0.698663	0.706885	0.504912	0.588554	0.877611	0.704521	0.354379	0.305632	0.560949	0.738678	0.0337404
TCGA-D8-A1XT-01	0	0.24769	0.554713	0.847296	0.640846	0.53446	1	0.615815	0.575764	0.809621	0.552208	0.2934	0.679872	0.657263	0	0.361534	0.559868	0.830385	0.710058	0.752357	0.839705	0.603402	0.69336	0.976407	0.858728	0.442505	0.140814	0.296517	0.824705	0.00621578
TCGA-AC-A3HN-01	0	0.247696	0.630131	0.901221	0.623263	0.445321	1	0.535857	0.577527	0.687095	0.549172	0.374947	0.487155	0.570053	0.083793	0.343095	0.577803	0.788993	0.669739	0.727248	0.769127	0.579378	0.668683	0.958354	0.789261	0.412964	0.338793	0.558521	0.779835	0
TCGA-BH-A18G-01	0	0.247732	0.67456	0.849195	0.650967	0.520164	1	0.625212	0.519373	0.739511	0.5937	0.355416	0.60756	0.451899	0	0.354748	0.678773	0.747034	0.811309	0.841912	0.856952	0.577996	0.704829	0.987651	0.828713	0.52969	0.250501	0.373561	0.868191	0.115286
TCGA-E2-A15K-01	0	0.247817	0.717891	0.783612	0.543015	0.581215	1	0.503983	0.469589	0.663959	0.511062	0.352373	0.503436	0.434035	0.261495	0.402887	0.54183	0.709983	0.645241	0.75058	0.749599	0.551171	0.675446	0.825562	0.740398	0.345395	0.235555	0.327543	0.737312	0
TCGA-E2-A109-01	0	0.247882	0.639853	0.826345	0.531122	0.566184	1	0.566434	0.474749	0.686687	0.505464	0.380226	0.570704	0.428075	0	0.308077	0.691592	0.770123	0.697779	0.855206	0.615811	0.54177	0.707628	0.913359	0.768439	0.376636	0.198565	0.362533	0.794451	0.233
TCGA-E2-A14Z-01	0	0.247914	0.893604	0.889352	0.675971	0.700371	1	0.59147	0.658742	0.757132	0.607622	0.401386	0.477623	0.616768	0.173616	0.440372	0.669727	0.807981	0.727004	0.829353	0.909052	0.605542	0.787301	0.954273	0.918838	0.437815	0.330546	0.517621	0.82662	0
TCGA-A7-A4SF-01	0	0.248075	0.679801	0.808704	0.543447	0.527664	1	0.526045	0.501658	0.70527	0.479073	0.341076	0.42209	0.429976	0.113752	0.34367	0.473503	0.686969	0.786881	0.875686	0.665292	0.538509	0.681066	0.857019	0.775954	0.356457	0.210535	0.351236	0.812272	0
TCGA-Z7-A8R6-01	0	0.248147	0.627943	0.87253	0.547973	0.591333	1	0.569626	0.531618	0.740018	0.540097	0.511907	0.557636	0.501791	0.0607203	0.303287	0.678146	0.780658	0.730837	0.847924	0.69526	0.59415	0.743013	0.905881	0.852411	0.418873	0.265811	0.537153	0.818237	0
TCGA-A2-A0SW-01	0	0.248185	0.855757	0.805979	0.632893	0.605344	1	0.543432	0.518212	0.701184	0.544009	0.319193	0.511563	0.577799	0.286372	0.441461	0.519324	0.744123	0.675872	0.8187	0.81219	0.568079	0.718626	0.873519	0.779159	0.362965	0.165398	0.349284	0.790838	0
TCGA-EW-A1P7-01	0	0.248224	0.841745	0.708535	0.716491	0.593447	1	0.548993	0.605648	0.654704	0.661733	0.375041	0.432377	0.625342	0.753714	0.748364	0.586578	0.782563	0.619804	0.677513	0.865649	0.624519	0.72777	0.921766	0.743755	0.382548	0.398375	0.453153	0.791774	0
TCGA-AN-A049-01	0	0.248331	0.605626	0.922704	0.547337	0.534811	1	0.545112	0.496627	0.710167	0.525879	0.315459	0.412044	0.571248	0	0.360981	0.63377	0.783651	0.671369	0.782075	0.75588	0.538815	0.718497	0.898243	0.807197	0.392882	0.255103	0.325291	0.793892	0.063357
TCGA-AC-A23G-01	0	0.248342	0.543541	0.862185	0.602241	0.394644	1	0.52481	0.571357	0.678084	0.550474	0.314784	0.44022	0.663459	0	0.304205	0.647028	0.772692	0.676571	0.75564	0.780688	0.616389	0.689939	0.931374	0.743196	0.428465	0.335485	0.497468	0.777376	0.0236982
TCGA-BH-AB28-01	0	0.248389	0.618761	0.787877	0.573785	0.484083	1	0.524557	0.516078	0.630942	0.512078	0.28906	0.434613	0.530291	0.21574	0.389751	0.753528	0.752407	0.623349	0.748206	0.769207	0.530765	0.687727	0.942579	0.78251	0.383162	0.221645	0.368567	0.766131	0
TCGA-A2-A04V-01	0	0.248491	0.583435	0.899064	0.553251	0.48995	1	0.650941	0.524579	0.76328	0.545534	0.404168	0.584933	0.506032	0	0.36011	0.672909	0.800613	0.73968	0.784819	0.705832	0.641576	0.718508	0.938322	0.759692	0.470948	0.288088	0.498828	0.802851	0.115777
TCGA-AR-A1AO-01	0	0.248527	0.769365	0.806918	0.639412	0.503668	0.976002	0.465498	0.621432	0.707998	0.533318	0.287606	0.436492	0.750776	0.0665728	0.382924	0.503988	0.692949	0.58073	0.617535	1	0.56451	0.682222	0.879464	0.762212	0.485217	0.201194	0.632699	0.737518	0
TCGA-E9-A1R2-01	0	0.248537	0.687561	0.865993	0.525392	0.407248	1	0.556903	0.529571	0.676644	0.515078	0.297113	0.468412	0.45251	0	0.30664	0.576682	0.738988	0.692636	0.749612	0.683438	0.484423	0.706018	0.899881	0.792914	0.283779	0.174805	0.377607	0.800552	0.0124525
TCGA-GM-A3XN-01	0	0.248579	0.641622	0.901342	0.559038	0.396448	1	0.487313	0.487694	0.682898	0.507438	0.311323	0.393694	0.475517	0	0.219889	0.509966	0.76967	0.694064	0.803226	0.719803	0.558935	0.650124	0.950709	0.851635	0.333062	0.270377	0.345394	0.767159	0.00825019
TCGA-AN-A0XS-01	0	0.248587	0.730889	0.833914	0.58779	0.374196	1	0.469606	0.495221	0.662755	0.473044	0.217661	0.411852	0.482159	0.155419	0.340477	0.514584	0.790702	0.683074	0.757553	0.787065	0.595405	0.640441	0.8898	0.857809	0.326677	0.0782494	0.301138	0.775436	0
TCGA-A8-A09R-01	0	0.248773	0.641003	0.88546	0.651544	0.502766	1	0.575129	0.564426	0.703408	0.597335	0.391762	0.561514	0.709353	0	0.41767	0.637792	0.824982	0.693735	0.8487	0.86015	0.616036	0.773393	0.921227	0.82494	0.444897	0.183343	0.404188	0.841598	0.127746
TCGA-B6-A3ZX-01	0	0.24887	0.915324	0.671821	0.70204	0.647349	1	0.53784	0.599625	0.678151	0.590042	0.272858	0.487464	0.550196	0.777269	0.798666	0.623933	0.687335	0.594319	0.768039	0.857149	0.51638	0.733346	0.925856	0.67756	0.356719	0.263953	0.326313	0.763197	0
TCGA-AC-A3YJ-01	0	0.249149	0.643106	0.795491	0.514686	0.406236	1	0.57563	0.533795	0.648269	0.469778	0.454332	0.389827	0.616507	0	0.372432	0.554224	0.743804	0.771528	0.803105	0.751171	0.508307	0.740295	0.9642	0.882695	0.522796	0.298231	0.420822	0.876554	0.211268
TCGA-AC-A3EH-01	0	0.249259	0.602037	0.900415	0.518812	0.373725	1	0.560452	0.524015	0.631905	0.483606	0.401414	0.445353	0.407082	0	0.259411	0.607843	0.819168	0.719401	0.828457	0.773103	0.549122	0.695493	0.951935	0.90013	0.400468	0.176959	0.467485	0.891479	0.00232444
TCGA-A8-A07O-01	0	0.249373	0.683011	0.780455	0.551014	0.736773	1	0.643339	0.531717	0.808942	0.559195	0.356516	0.647249	0.650322	0.00960011	0.372947	0.586304	0.726253	0.730866	0.788548	0.818063	0.642352	0.832492	0.958787	0.870733	0.422372	0.189565	0.456357	0.857708	0
TCGA-A2-A0CT-01	0	0.249404	0.631818	0.908756	0.554007	0.5359	1	0.571615	0.518118	0.768262	0.525642	0.451195	0.589784	0.415013	0	0.349282	0.761197	0.773919	0.809743	0.832672	0.770948	0.596841	0.738678	0.839122	0.815127	0.425024	0.345562	0.5092	0.857831	0.27273
TCGA-E2-A1B4-01	0	0.249452	0.589395	0.866398	0.463441	0.329617	1	0.558208	0.463652	0.662421	0.519731	0.339544	0.510858	0.403643	0	0.263737	0.553284	0.799418	0.790027	0.827869	0.585356	0.565465	0.685678	0.994577	0.864094	0.392848	0.264777	0.414847	0.859007	0.2079
TCGA-OL-A6VQ-01	0	0.24956	0.548229	0.867638	0.480675	0.444759	1	0.479431	0.4701	0.587618	0.52928	0.305293	0.431811	0.397346	0	0.230019	0.651158	0.775321	0.700725	0.749394	0.551815	0.520645	0.642837	0.96735	0.799348	0.258449	0.400301	0.561203	0.76107	0.0456761
TCGA-A2-A0ET-01	0	0.249634	0.649308	0.80572	0.531355	0.5023	1	0.534447	0.519441	0.648149	0.456164	0.294127	0.436537	0.472556	0	0.416495	0.578875	0.725155	0.685269	0.724023	0.608637	0.4847	0.699144	0.88214	0.789838	0.349833	0.384543	0.372686	0.810953	0.163341
TCGA-S3-A6ZG-01	0	0.249651	0.629912	0.777023	0.564172	0.50277	1	0.538864	0.448048	0.679843	0.468391	0.3627	0.529913	0.412334	0	0.350417	0.59762	0.720896	0.667516	0.769075	0.704343	0.537116	0.65932	0.844218	0.742294	0.382211	0.195476	0.537268	0.772162	0.191176
TCGA-B6-A0I5-01	0	0.249664	0.671479	0.762345	0.472922	0.378643	1	0.494514	0.45851	0.682089	0.486319	0.310049	0.386944	0.331907	0	0.242834	0.619678	0.743015	0.722505	0.836328	0.764967	0.549514	0.704646	0.927334	0.749764	0.324932	0.11973	0.36958	0.816957	0.0424741
TCGA-A8-A092-01	0	0.249684	0.603468	0.904902	0.535749	0.608172	1	0.601787	0.584481	0.718149	0.496391	0.401267	0.509719	0.537959	0	0.346932	0.781553	0.741298	0.683578	0.869966	0.698149	0.573773	0.709681	0.886915	0.851247	0.402475	0.142857	0.399877	0.832451	0.0414151
TCGA-LL-A73Z-01	0	0.249739	0.731951	0.73498	0.60269	0.452723	1	0.535926	0.565345	0.676687	0.520374	0.320872	0.464516	0.506166	0.126504	0.308299	0.52431	0.732093	0.695486	0.719085	0.780776	0.510967	0.679327	0.923939	0.752212	0.385888	0.058443	0.342095	0.788611	0
TCGA-BH-A0C3-01	0	0.249827	0.714826	0.890637	0.615405	0.541558	1	0.567546	0.607557	0.745507	0.56639	0.385158	0.498763	0.580551	0.0406704	0.378375	0.632846	0.829904	0.672002	0.809205	0.725367	0.59617	0.717261	0.956653	0.779234	0.351281	0.131319	0.471379	0.828565	0
TCGA-B6-A40C-01	0	0.249852	0.592451	0.863032	0.56517	0.439595	1	0.580717	0.539723	0.744578	0.552951	0.373038	0.470768	0.515316	0	0.270155	0.71239	0.839807	0.647912	0.85515	0.741647	0.648036	0.724058	0.95702	0.852679	0.457002	0.195241	0.371461	0.818825	0.0392201
TCGA-A8-A09D-01	0	0.249869	0.654233	0.932462	0.654352	0.456974	1	0.573065	0.644175	0.804594	0.582823	0.394461	0.459398	0.694411	0	0.390807	0.711799	0.806248	0.727421	0.863645	0.837714	0.613493	0.704761	0.948799	0.781127	0.474204	0.261514	0.469866	0.848591	0.179464
TCGA-E2-A570-01	0	0.250055	0.577651	0.875359	0.555783	0.439881	1	0.606951	0.492884	0.678049	0.53732	0.395011	0.523817	0.466905	0	0.315485	0.656853	0.795725	0.741608	0.796597	0.76462	0.59374	0.761006	0.973868	0.829108	0.434933	0.245748	0.465975	0.821623	0.15438
TCGA-AC-A3W5-01	0	0.250142	0.703066	0.801081	0.620717	0.49252	1	0.484343	0.557884	0.691411	0.507342	0.361096	0.416495	0.564363	0.0948856	0.309274	0.550044	0.721002	0.677158	0.736644	0.861999	0.516505	0.721044	0.915226	0.698662	0.415868	0.165059	0.351586	0.780754	0
TCGA-A1-A0SM-01	0	0.250158	0.534077	0.911164	0.580795	0.455403	1	0.589504	0.572355	0.703968	0.571228	0.384413	0.603022	0.561417	0	0.333203	0.625196	0.836965	0.737631	0.780207	0.74478	0.664042	0.69966	0.938509	0.855129	0.414991	0.33727	0.541102	0.82841	0.31872
TCGA-A2-A0ST-01	0	0.250239	0.936246	0.719871	0.772393	0.744859	1	0.527788	0.602716	0.721788	0.635767	0.367095	0.507701	0.715825	0.677458	0.704536	0.639063	0.769985	0.661938	0.700059	0.946891	0.557282	0.783467	0.904557	0.67105	0.435049	0.297766	0.359014	0.750889	0
TCGA-A8-A0A9-01	0	0.250261	0.630607	0.907244	0.642472	0.489756	1	0.576464	0.562748	0.806672	0.535659	0.366381	0.484924	0.552263	0	0.407668	0.686466	0.830854	0.718719	0.848682	0.736639	0.61709	0.761039	0.944856	0.811408	0.414281	0.293678	0.463107	0.871587	0.109156
TCGA-GM-A5PV-01	0	0.250405	0.6834	0.820436	0.530301	0.373996	1	0.527759	0.463646	0.647537	0.501979	0.3715	0.434509	0.411997	0	0.358502	0.542581	0.721096	0.752454	0.839979	0.684012	0.505645	0.716586	0.956087	0.822053	0.409002	0.305645	0.323081	0.83325	0.105544
TCGA-E2-A1IJ-01	0	0.250448	0.715486	0.842084	0.624355	0.366105	1	0.506078	0.528882	0.606441	0.544922	0.329613	0.446215	0.551563	0	0.256736	0.610295	0.798817	0.714643	0.805134	0.787769	0.581233	0.692857	0.930559	0.742325	0.391441	0.110701	0.419943	0.758269	0.135215
TCGA-AR-A1AJ-01	0	0.250475	0.857629	0.768642	0.703019	0.722852	0.967693	0.534598	0.594449	0.752381	0.556486	0.227726	0.475958	0.827817	0.338184	0.512311	0.536072	0.709316	0.58612	0.658606	1	0.587314	0.71346	0.861935	0.710688	0.419216	0.119167	0.320481	0.729437	0
[truncated: 744 more rows]

## Sheet: XCELL-infor
cell_type	status	RS	Myeloid dendritic cell activated	B cell	T cell CD4+ memory	T cell CD4+ naive	T cell CD4+ (non-regulatory)	T cell CD4+ central memory	T cell CD4+ effector memory	T cell CD8+ naive	T cell CD8+	T cell CD8+ central memory	T cell CD8+ effector memory	Class-switched memory B cell	Common lymphoid progenitor	Common myeloid progenitor	Myeloid dendritic cell	Endothelial cell	Eosinophil	Cancer associated fibroblast	Granulocyte-monocyte progenitor	Hematopoietic stem cell	Macrophage	Macrophage M1	Macrophage M2	Mast cell	B cell memory	Monocyte	B cell naive	Neutrophil	NK cell	T cell NK	Plasmacytoid dendritic cell	B cell plasma	T cell gamma delta	T cell CD4+ Th1	T cell CD4+ Th2	T cell regulatory (Tregs)	immune score	stroma score	microenvironment score
[truncated: 1,076 more rows]

[truncated: 1 more sheets: estimate-score]
